# Supplementary material for: Methionine intervention induces PD-L1 expression to enhance the immune checkpoint therapy response in MTAP-deleted osteosarcoma
Source: Cell Rep Med. 2025 Feb 20;6(3):101977. doi: 10.1016/j.xcrm.2025.101977 (PMC11970323; doi:10.1016/j.xcrm.2025.101977)
Supplement: Table S1. Clinical cohort information of osteosarcoma patients receiving ICT treatment and follow-up, related to Figure 2 [file mmc2.xlsx]

## Sheet: Figure 2 information
Patient	Gender	Age	Primary lesion	Recurrence	Metastasis	Metastasis lesion	Chemo prior	Multi-target TKIs and targeted drugs prior	Chemo-combined	Multi-target TKIs and targeted drugs combined	MTAP condition	MTAP assessment methods	Assessment results	Disease progression before ICT treatment and following-up (RECIST)	ICT	Recurrence assessment	Metastasis assessment	ICT Treatment beginning	ICT Following-up beginning	ICT Following-up ending	ICT Following-up days	Initial (mm)	Last time (mm)	RECIST1.1 score	RECIST1.1 score (%)	RECIST
P1	Male	58	Pelvis	Yes	Yes	Head	Yes	No	Yes	Yes	deletion	WES	MTAP CN 0.82	PD	anti-PD-1 mAb	Impossible to assessment	Assessment	2021-08-01	2021-08-01	2022-08-03	367	0	10*13+22*16.5+14*13.6+12.7*12.8+21.6*20.2	1.20938	120.938	PD
P2	Male	41	Ilium	Yes	Yes	Lung	Yes	No	Yes	Yes	deletion	WES	MTAP CN 1.47	PD	anti-PD-1 mAb	Impossible to assessment	Assessment	2021-11-01	2021-11-01	2022-01-11	71	22*12+5.4*16	18*13.6+9.3*14.4+12*18.7	0.344737	34.4737	PD
P3	Male	29	Femur	No	Yes	Lung	Yes	No	Yes	No	deletion	WES	MTAP CNV<0	PD	anti-PD-1 mAb	-	Assessment	2021-08-01	2021-07-05	2021-10-04	91	9.2*8.09+5.5*4.3+10.66*6+7.1*3.8+6.5*4.5+11.2*6.3+13.9*8+13.5*13.1+6.4*6.7+6.1*6.4+8.1*5.8+6.5*6.3	10.45*11.64+6.9*7.5+5.7*6.42+10*6.5+6.5*3.63+8.84*4+11.6*7.4+11*11+8.2*8.5+8*10+8.7*10	0.304101	30.4101	PD
P4	Female	8	Femur	No	Yes	Mediastinum	Yes	No	No	No	deletion	WES	MTAP CN 0.894	PD	anti-PD-1 mAb	-	Assessment	2021-08-01	2021-07-12	2023-03-02	598	48.876*48.786	46.657*56.164	0.149112	14.9112	SD
P5	Female	70	Soft tisue	Yes	Yes	Vertebrae & rib	Yes	No	Yes	No	deletion	WES	MTAP CN 1.17	PD	anti-PD-1 mAb	Assessment		2021-02-01	2021-02-04	2021-04-11	66	176*124	185*133	0.0511364	5.11364	SD
P6	Female	33	Femur	No	Yes	Mediastinum, lung & rib	Yes	No	Yes	No	no-deletion	WES	MTAP wild type	PD	anti-PD-1 mAb	-	Assessment	2021-02-01	2021-01-29	2021-03-30	60	15.751*14.756	14.7*11.534	-0.0667259	-6.67259	SD
P7	Male	30	Tibia	No	Yes	Lung	Yes	No	Yes	No	no-deletion	IHC	MTAP IHC(+)	PD	anti-PD-1 mAb	-	Assessment	2023.02.11	2023-02-13	2023-04-01	47	6.326*5.560	5.586*5.164	-0.116978	-11.6978	SD
P8	Male	53	Humerus	Yes	Yes	Lung	Yes	No	Yes	No	no-deletion	WES	MTAP wild type	PD	anti-PD-1 mAb	Impossible to assessment	Assessment	2021-07-01	2021-06-03	2021-10-08	127	12.4*16.326+14.066*10.732	14.735*10.158+7.987*10.889	-0.156883	-15.6883	SD
P9	Male	17	Fibula	No	Yes	Lung	Yes	No	No	No	no-deletion	IHC	MTAP IHC(+)	PD	anti-PD-L1 mAb	-	Assessment	2022-11-17	2022-11-17	2023-04-01	135	23*16	16*11	-0.304348	-30.4348	PR
P10	Male	24	Femur	No	Yes	Lung	Yes	Yes	No	Yes	no-deletion	WES	MTAP wild type	PD	anti-PD-1 mAb	-	Assessment	2020-09-01	2020-10-26	2023-04-01	887	13.74*16.63+19.75*18.54+12.28*12.8+8.9*12.2+45.667*44.663	10.365*9.829+15*12.519+12.784*10.248+35*34	-0.316665	-31.6665	PR
P11	Male	36	Femur	No	Yes	Lung	Yes	Yes	No	Yes	no-deletion	WES	MTAP wild type	PD	anti-PD-1 mAb	-	Assessment	2021-10-01	2021-09-09	2023-01-29	507	25.863*25.279	16.658*15.304	-0.355914	-35.5914	PR
P12	Female	57	Sternum	Yes	Yes	Lung	Yes	No	No	No	no-deletion	IHC	MTAP IHC(+)	PD	anti-PD-1 mAb	Impossible to assessment	Assessment	2019-09-02	2019-09-02	2023-04-01	1307	7*7	3*3	-0.571429	-57.1429	PR
P13	Male	12	Femur	No	Yes	Lung	Yes	No	Yes	No	no-deletion	IHC	MTAP IHC(+)	PD	anti-PD-1 mAb	-	Assessment	2023.02.17	2023-01-27	2023-03-27	59	7.518*9.413+5.648*6.239	4.852*5.032	-0.678508	-67.8508	PR
