# Supplementary material for: Methionine intervention induces PD-L1 expression to enhance the immune checkpoint therapy response in MTAP-deleted osteosarcoma
Source: Cell Rep Med. 2025 Feb 20;6(3):101977. doi: 10.1016/j.xcrm.2025.101977 (PMC11970323; doi:10.1016/j.xcrm.2025.101977)
Supplement: Table S2. Clinical cohort information of osteosarcoma patients derived from single-cell sequencing data, related to Figure 3 [file mmc3.xlsx]

## Sheet: scRNA-seq clinical information
Sample_name	Source	Name	Group	Age	Gender	Sample lesion location	Postoperative chemotheray	Tumor recurrence/metastasis	ICT treatment before sampling	MTAP condition
scRNA_DEL-1	This study	DEL-1	DEL	16	Male	Lung metastasis	Yes	Yes	No	The deletion according to Jiang et al. 2022, SGH-OS 20190111_02T genomic feature CNV ＜ 0
scRNA_DEL-2	This study	DEL-2	DEL	22	Male	Lymph node metastasis	Yes	Yes	No	The deletion according to scRNA-seq data inferCNV
BC11	GSE152048	DEL-3	DEL	-	-	-	-	-	-	The deletion according to published data
GSM49523_OS_1	GSM49523	DEL-4	DEL	-	-	-	-	-	-	The deletion according to published data
scRNA_DEL-5	This study	DEL-5	DEL	46	Male	Primary tumor lesion	Yes	Yes	No	The deletion according to WES, copy number = 0.6, bone tissue part of the primary lesion
scRNA_DEL-6	This study	DEL-6	DEL	46	Male	Primary tumor lesion	Yes	Yes	No	The same patient of scRNA_DEL-5, soft tissue part of the same primary lesion
scRNA_WT-1	This study	WT-1	WT	14	Male	Lung metastasis	Yes	Yes	No	The wild-type according to inferCNV
scRNA_WT-2	This study	WT-2	WT	21	Male	Lung metastasis	Yes	Yes	No	The wild-type according to WES, no copy number variation
scRNA_WT-3	This study	WT-3	WT	11	Female	Lung metastasis	Yes	Yes	No	The wild-type according to scRNA-seq data inferCNV
scRNA_WT-4	This study	WT-4	WT	19	Male	Bone metastasis	Yes	Yes	No	The wild-type according to WES, no copy number variation
BC21	GSE152048	WT-5	WT	-	-	-	-	-	-	The wild-type according to published data
BC22	GSE152048	WT-6	WT	-	-	-	-	-	-	The wild-type according to published data
