# Supplementary material for: Methionine intervention induces PD-L1 expression to enhance the immune checkpoint therapy response in MTAP-deleted osteosarcoma
Source: Cell Rep Med. 2025 Feb 20;6(3):101977. doi: 10.1016/j.xcrm.2025.101977 (PMC11970323; doi:10.1016/j.xcrm.2025.101977)
Supplement: Table S3. Cell annotations for each cell subpopulation, related to Figure 3 [file mmc4.xlsx]

## Sheet: Supplementary Table 3
Original cluster	Cluster_name	Function	Feature genes
49	Mye_18	Mast cells	KIT	TPSB2	TPSAB1	MS4A2
37	Mye_17	MPO+ Neutrophils	CD177	CSF3R	MS4A3	MPO
48	Mye_17	MPO+ Neutrophils	CD177	CSF3R	MS4A3	MPO
20	Mye_16	MPO- Neutrophils	CD177	CSF3R	FCGR3B	S100A8
41	Mye_16	MPO- Neutrophils	CD177	CSF3R	FCGR3B	S100A8
30	Mye_15	FCER1A+ DCs	HLA-DQB1	HLA-DRA	CLEC10A	FCER1A
68	Mye_14	CLEC9A+ DCs	CLEC9A	WDFY4	IDO1	CCSER1
63	Mye_13	LAMP3+ DCs	MMP9	LAMP3	SIGLEC15	ANPEP
43	Mye_12	Osteoclast precursors	MMP9	ACP5	SPP1	SIGLEC15
44	Mye_11	Osteoclasts	MMP9	SPP1	SIGLEC15	ATP6V0D2
42	Mye_10	Malignant-proliferated macrophages	C1QC	MKI67	TOP2A	PCNA
25	Mye_09	MACRO+MRC1+ macrophges	C1QC	MARCO	MRC1	APOC1
60	Mye_08	C1QC+ macrophages	C1QC	CXCL9	CXCL10	AIF1
26	Mye_07	C1Q+APOE+FOLR2-TREM2+ macrophages	C1QC	APOE	FOLR2	TREM2
21	Mye_06	C1Q+APOE+FOLR2+TREM2+ macrophages	C1QC	APOE	FOLR2	TREM2
5	Mye_05	C1Q+APOE+FOLR2+TREM2- macrophages	C1QC	APOE	FOLR2	TREM2
4	Mye_04	C1Q+CXCL8+SPP1+ macrophages	C1QC	CXCL8	SPP1	RNASE1
23	Mye_03	C1Q-CXCL8+SPP1+ macrophages	C1QC	CXCL8	SPP1	RNASE1
18	Mye_02	FCGR3A+ nonclassical monocytes	FCN1	FCGR3A	IL1B	LST1
34	Mye_01	CD14+ classical monocytes	FCN1	CD14	IL1B	S100A12
29	MSC_08	Malignant-proliferated MSCs	TOP2A	PCNA	MKI67	UBE2C
36	MSC_08	Malignant-proliferated MSCs	TOP2A	PCNA	MKI67	UBE2C
56	MSC_08	Malignant-proliferated MSCs	TOP2A	PCNA	MKI67	UBE2C
58	MSC_07	TAGLN+MYL9+TPM2+ CAFs	TAGLN	MYL9	TPM2	THY1
45	MSC_06	CXCL14+SFRP2+ CAFs	CXCL14	SFRP2	DCN	FBLN1
52	MSC_06	CXCL14+SFRP2+ CAFs	CXCL14	SFRP2	DCN	FBLN1
28	MSC_05	VEGFA+ MSCs	VEGFA	NDRG1	S100A1	SLC2A1
8	MSC_04	COL2A1+S100A1+ Chrondrocytes	COL2A1	S100A1	FGFBP2	COL11A1
17	MSC_04	COL2A1+S100A1+ Chrondrocytes	COL2A1	S100A1	FGFBP2	COL11A1
46	MSC_04	COL2A1+S100A1+ Chrondrocytes	COL2A1	S100A1	FGFBP2	COL11A1
19	MSC_03	COL3A1-SPARC- osteoblasts	COL1A1	COL1A2	COL3A1	SPARC
13	MSC_02	COL3A1-SPARC+ osteoblasts	COL1A1	COL1A2	COL3A1	SPARC
2	MSC_01	COL3A1+SPARC+ osteoblasts	COL1A1	COL1A2	COL3A1	SPARC
7	MSC_01	COL3A1+SPARC+ osteoblasts	COL1A1	COL1A2	COL3A1	SPARC
22	MSC_01	COL3A1+SPARC+ osteoblasts	COL1A1	COL1A2	COL3A1	SPARC
24	MSC_01	COL3A1+SPARC+ osteoblasts	COL1A1	COL1A2	COL3A1	SPARC
33	MSC_01	COL3A1+SPARC+ osteoblasts	COL1A1	COL1A2	COL3A1	SPARC
62	Lym_13	IL3RA+GZMB+ plasmablasts	GZMB	IL3RA	IRF8	JCHAIN
31	Lym_12	IGKC+IGHA1+ Plasmablasts	JCHAIN	IGKC	IGHA1	IGLC2
11	Lym_11	Naïve/memory B cells	CD19	MS4A1	TCL1A	CD79A
6	Lym_10	Mature/actived NK cells	NKG7	GNLY	GZMA	GZMB
65	Lym_10	Mature/actived NK cells	NKG7	GNLY	GZMA	GZMB
32	Lym_09	Naïve NK cells	NKG7	KLRB1	XCL1	XCL2
61	Lym_09	Naïve NK cells	NKG7	KLRB1	XCL1	XCL2
9	Lym_08	Mature NKT cells	CD3G	CD8A	NKG7	GNLY
51	Lym_07	Naïve NKT cells	CD3D	XCL1	XCL2	KLRK1
1	Lym_06	Actived CTLs	CD3D	CD8A	GZMA	NKG7
47	Lym_05	Tfh cells	CD3D	CD2	BCL11B	ICOS
27	Lym_04	T helper cells	CD3D	CD69	CCL5	IL32
12	Lym_03	AT2-like T cells	CD3D	SKAP1	SFTPC	FYN
40	Lym_02	Immune-suppressed Treg cells	CD3D	FOXP3	CTLA4	TIGIT
0	Lym_01	Naïve T cells	CD3D	IL7R	LTB	KLRB1
70	Epi	Epithelial cells	MUC1	EPCAM	SOX2	AGBL4
38	Endo	Endothelial cells	VWF	PECAM1	COL4A1	COL4A2
39	Endo	Endothelial cells	VWF	PECAM1	COL4A1	COL4A2
