# Supplementary material for: Methionine intervention induces PD-L1 expression to enhance the immune checkpoint therapy response in MTAP-deleted osteosarcoma
Source: Cell Rep Med. 2025 Feb 20;6(3):101977. doi: 10.1016/j.xcrm.2025.101977 (PMC11970323; doi:10.1016/j.xcrm.2025.101977)
Supplement: Table S4. Proportions of each cell subpopulation, related to Figure 3 [file mmc5.xlsx]

## Sheet: Supplementary Table 4
cell_type	total	DEL-1	DEL-2	DEL-3	DEL-4	DEL-5	DEL-6	WT-1	WT-2	WT-3	WT-4	WT-5	WT-6
Endo	2909	13	40	53	55	58	7	554	812	125	263	454	475
Epi	194	NA	NA	NA	NA	NA	NA	133	26	35	NA	NA	NA
Lym_01	6105	18	48	42	47	344	219	945	3174	612	215	238	203
Lym_02	1408	2	30	41	38	64	242	241	520	100	44	46	40
Lym_03	2508	1	11	21	4	34	16	387	1469	395	75	48	47
Lym_04	1812	3	15	29	29	180	90	253	576	336	76	103	122
Lym_05	1193	3	6	6	8	15	36	481	369	165	21	43	40
Lym_06	4019	21	56	29	61	230	202	1128	764	652	374	337	165
Lym_07	969	2	6	12	30	31	19	180	315	280	44	39	11
Lym_08	2964	13	52	34	24	72	134	837	525	1075	70	96	32
Lym_09	2184	22	27	19	33	161	92	748	442	347	144	101	48
Lym_10	3762	20	44	31	39	86	91	895	1279	1073	40	42	122
Lym_11	2602	1	25	15	18	352	4	31	187	27	1830	87	25
Lym_12	1654	1	1	9	60	97	3	33	444	79	916	4	7
Lym_13	553	1	3	1	8	100	2	103	90	183	52	1	9
MSC_01	12668	1409	1543	3725	512	49	2228	200	170	222	173	818	1619
MSC_02	2478	30	667	801	217	6	93	NA	11	90	22	113	428
MSC_03	2141	193	624	521	130	1	282	9	15	103	24	10	229
MSC_04	6615	185	4183	277	99	9	834	4	13	102	38	80	791
MSC_05	1732	77	899	204	3	NA	324	NA	1	1	2	47	174
MSC_06	2255	207	211	86	65	44	222	230	46	50	45	104	945
MSC_07	682	9	117	67	42	13	28	124	63	7	9	75	128
Mt	3938	327	515	787	448	75	507	26	58	287	343	167	398
Mye_01	1545	20	59	36	115	132	128	282	121	287	231	52	82
Mye_02	2194	7	109	35	144	72	141	687	148	553	158	59	81
Mye_03	2020	37	48	41	374	79	494	128	301	174	180	70	94
Mye_04	3497	77	66	146	867	32	1193	139	191	194	324	91	177
Mye_05	3490	88	73	125	768	33	800	198	260	302	340	219	284
Mye_06	2132	34	57	116	296	36	336	165	292	218	337	97	148
Mye_07	1813	17	34	79	267	26	307	185	296	157	265	55	125
Mye_08	559	8	3	9	167	10	135	24	36	73	52	17	25
Mye_09	1964	NA	NA	NA	7	8	NA	492	539	877	40	1	NA
Mye_10	1381	7	12	4	589	69	144	26	33	81	253	93	70
Mye_11	1354	9	31	136	285	7	147	8	53	67	60	357	194
Mye_12	1372	NA	6	NA	460	6	104	NA	29	28	28	711	NA
Mye_13	546	NA	NA	4	181	4	30	10	73	31	21	183	9
Mye_14	200	5	NA	3	5	6	1	32	79	34	18	5	12
Mye_15	1668	28	32	70	126	89	85	142	386	162	156	180	212
Mye_16	3529	NA	34	20	34	66	17	195	59	812	2257	12	23
Mye_17	2663	5	41	127	8	113	11	14	23	57	2222	21	21
Mye_18	1144	4	17	7	2	58	8	249	410	164	121	29	75
Total	100416	2904	9745	7768	6665	2867	9756	10518	14698	10617	11883	5305	7690

## Sheet: Calculated for Figure 2b
Cluster	Group	Percent
Mye_18	DEL-1	0.00137741
Mye_18	DEL-2	0.00174448
Mye_18	DEL-3	0.000901133
Mye_18	DEL-4	0.000300075
Mye_18	DEL-5	0.0202302
Mye_18	DEL-6	0.000820008
Mye_18	WT-1	0.0236737
Mye_18	WT-2	0.027895
Mye_18	WT-3	0.0154469
Mye_18	WT-4	0.0101826
Mye_18	WT-5	0.00546654
Mye_18	WT-6	0.00975293
Mye_17	DEL-1	0.00172176
Mye_17	DEL-2	0.00420729
Mye_17	DEL-3	0.0163491
Mye_17	DEL-4	0.0012003
Mye_17	DEL-5	0.039414
Mye_17	DEL-6	0.00112751
Mye_17	WT-1	0.00133105
Mye_17	WT-2	0.00156484
Mye_17	WT-3	0.00536875
Mye_17	WT-4	0.18699
Mye_17	WT-5	0.00395853
Mye_17	WT-6	0.00273082
Mye_16	DEL-1	0
Mye_16	DEL-2	0.00348897
Mye_16	DEL-3	0.00257466
Mye_16	DEL-4	0.00510127
Mye_16	DEL-5	0.0230206
Mye_16	DEL-6	0.00174252
Mye_16	WT-1	0.0185396
Mye_16	WT-2	0.00401415
Mye_16	WT-3	0.0764811
Mye_16	WT-4	0.189935
Mye_16	WT-5	0.00226202
Mye_16	WT-6	0.0029909
Mye_15	DEL-1	0.00964187
Mye_15	DEL-2	0.00328373
Mye_15	DEL-3	0.00901133
Mye_15	DEL-4	0.0189047
Mye_15	DEL-5	0.0310429
Mye_15	DEL-6	0.00871259
Mye_15	WT-1	0.0135007
Mye_15	WT-2	0.0262621
Mye_15	WT-3	0.0152585
Mye_15	WT-4	0.013128
Mye_15	WT-5	0.0339303
Mye_15	WT-6	0.0275683
Mye_14	DEL-1	0.00172176
Mye_14	DEL-2	0
Mye_14	DEL-3	0.0003862
Mye_14	DEL-4	0.000750188
Mye_14	DEL-5	0.00209278
Mye_14	DEL-6	0.000102501
Mye_14	WT-1	0.0030424
Mye_14	WT-2	0.00537488
Mye_14	WT-3	0.00320241
Mye_14	WT-4	0.00151477
Mye_14	WT-5	0.000942507
Mye_14	WT-6	0.00156047
Mye_13	DEL-1	0
Mye_13	DEL-2	0
Mye_13	DEL-3	0.000514933
Mye_13	DEL-4	0.0271568
Mye_13	DEL-5	0.00139519
Mye_13	DEL-6	0.00307503
Mye_13	WT-1	0.000950751
Mye_13	WT-2	0.00496666
Mye_13	WT-3	0.00291985
Mye_13	WT-4	0.00176723
Mye_13	WT-5	0.0344958
Mye_13	WT-6	0.00117035
Mye_12	DEL-1	0
Mye_12	DEL-2	0.0006157
Mye_12	DEL-3	0
Mye_12	DEL-4	0.0690173
Mye_12	DEL-5	0.00209278
Mye_12	DEL-6	0.0106601
Mye_12	WT-1	0
Mye_12	WT-2	0.00197306
Mye_12	WT-3	0.00263728
Mye_12	WT-4	0.00235631
Mye_12	WT-5	0.134025
Mye_12	WT-6	0
Mye_11	DEL-1	0.00309917
Mye_11	DEL-2	0.00318112
Mye_11	DEL-3	0.0175077
Mye_11	DEL-4	0.0427607
Mye_11	DEL-5	0.00244158
Mye_11	DEL-6	0.0150677
Mye_11	WT-1	0.000760601
Mye_11	WT-2	0.00360593
Mye_11	WT-3	0.00631063
Mye_11	WT-4	0.00504923
Mye_11	WT-5	0.067295
Mye_11	WT-6	0.0252276
Mye_10	DEL-1	0.00241047
Mye_10	DEL-2	0.0012314
Mye_10	DEL-3	0.000514933
Mye_10	DEL-4	0.0883721
Mye_10	DEL-5	0.024067
Mye_10	DEL-6	0.0147601
Mye_10	WT-1	0.00247195
Mye_10	WT-2	0.0022452
Mye_10	WT-3	0.00762927
Mye_10	WT-4	0.0212909
Mye_10	WT-5	0.0175306
Mye_10	WT-6	0.00910273
Mye_09	DEL-1	0
Mye_09	DEL-2	0
Mye_09	DEL-3	0
Mye_09	DEL-4	0.00105026
Mye_09	DEL-5	0.00279037
Mye_09	DEL-6	0
Mye_09	WT-1	0.046777
Mye_09	WT-2	0.0366717
Mye_09	WT-3	0.0826034
Mye_09	WT-4	0.00336615
Mye_09	WT-5	0.000188501
Mye_09	WT-6	0
Mye_08	DEL-1	0.00275482
Mye_08	DEL-2	0.00030785
Mye_08	DEL-3	0.0011586
Mye_08	DEL-4	0.0250563
Mye_08	DEL-5	0.00348797
Mye_08	DEL-6	0.0138376
Mye_08	WT-1	0.0022818
Mye_08	WT-2	0.00244931
Mye_08	WT-3	0.00687576
Mye_08	WT-4	0.004376
Mye_08	WT-5	0.00320452
Mye_08	WT-6	0.00325098
Mye_07	DEL-1	0.00585399
Mye_07	DEL-2	0.00348897
Mye_07	DEL-3	0.0101699
Mye_07	DEL-4	0.04006
Mye_07	DEL-5	0.00906871
Mye_07	DEL-6	0.0314678
Mye_07	WT-1	0.0175889
Mye_07	WT-2	0.0201388
Mye_07	WT-3	0.0147876
Mye_07	WT-4	0.0223008
Mye_07	WT-5	0.0103676
Mye_07	WT-6	0.0162549
Mye_06	DEL-1	0.011708
Mye_06	DEL-2	0.00584915
Mye_06	DEL-3	0.0149331
Mye_06	DEL-4	0.0444111
Mye_06	DEL-5	0.0125567
Mye_06	DEL-6	0.0344403
Mye_06	WT-1	0.0156874
Mye_06	WT-2	0.0198666
Mye_06	WT-3	0.0205331
Mye_06	WT-4	0.0283598
Mye_06	WT-5	0.0182846
Mye_06	WT-6	0.0192458
Mye_05	DEL-1	0.030303
Mye_05	DEL-2	0.00749102
Mye_05	DEL-3	0.0160917
Mye_05	DEL-4	0.115229
Mye_05	DEL-5	0.0115103
Mye_05	DEL-6	0.0820008
Mye_05	WT-1	0.0188249
Mye_05	WT-2	0.0176895
Mye_05	WT-3	0.0284449
Mye_05	WT-4	0.0286123
Mye_05	WT-5	0.0412818
Mye_05	WT-6	0.0369311
Mye_04	DEL-1	0.0265152
Mye_04	DEL-2	0.0067727
Mye_04	DEL-3	0.0187951
Mye_04	DEL-4	0.130083
Mye_04	DEL-5	0.0111615
Mye_04	DEL-6	0.122284
Mye_04	WT-1	0.0132154
Mye_04	WT-2	0.012995
Mye_04	WT-3	0.0182726
Mye_04	WT-4	0.0272658
Mye_04	WT-5	0.0171536
Mye_04	WT-6	0.0230169
Mye_03	DEL-1	0.012741
Mye_03	DEL-2	0.0049256
Mye_03	DEL-3	0.00527806
Mye_03	DEL-4	0.056114
Mye_03	DEL-5	0.0275549
Mye_03	DEL-6	0.0506355
Mye_03	WT-1	0.0121696
Mye_03	WT-2	0.020479
Mye_03	WT-3	0.0163888
Mye_03	WT-4	0.0151477
Mye_03	WT-5	0.0131951
Mye_03	WT-6	0.0122237
Mye_02	DEL-1	0.00241047
Mye_02	DEL-2	0.0111852
Mye_02	DEL-3	0.00450566
Mye_02	DEL-4	0.0216054
Mye_02	DEL-5	0.0251134
Mye_02	DEL-6	0.0144526
Mye_02	WT-1	0.0653166
Mye_02	WT-2	0.0100694
Mye_02	WT-3	0.0520863
Mye_02	WT-4	0.0132963
Mye_02	WT-5	0.0111216
Mye_02	WT-6	0.0105332
Mye_01	DEL-1	0.00688705
Mye_01	DEL-2	0.00605439
Mye_01	DEL-3	0.0046344
Mye_01	DEL-4	0.0172543
Mye_01	DEL-5	0.0460412
Mye_01	DEL-6	0.0131201
Mye_01	WT-1	0.0268112
Mye_01	WT-2	0.00823241
Mye_01	WT-3	0.0270321
Mye_01	WT-4	0.0194395
Mye_01	WT-5	0.00980207
Mye_01	WT-6	0.0106632
MSC_08	DEL-1	0.112603
MSC_08	DEL-2	0.0528476
MSC_08	DEL-3	0.101313
MSC_08	DEL-4	0.0672168
MSC_08	DEL-5	0.0261597
MSC_08	DEL-6	0.051968
MSC_08	WT-1	0.00247195
MSC_08	WT-2	0.00394612
MSC_08	WT-3	0.0270321
MSC_08	WT-4	0.0288648
MSC_08	WT-5	0.0314797
MSC_08	WT-6	0.0517555
MSC_07	DEL-1	0.00309917
MSC_07	DEL-2	0.0120062
MSC_07	DEL-3	0.00862513
MSC_07	DEL-4	0.00630158
MSC_07	DEL-5	0.00453436
MSC_07	DEL-6	0.00287003
MSC_07	WT-1	0.0117893
MSC_07	WT-2	0.0042863
MSC_07	WT-3	0.00065932
MSC_07	WT-4	0.000757384
MSC_07	WT-5	0.0141376
MSC_07	WT-6	0.016645
MSC_06	DEL-1	0.071281
MSC_06	DEL-2	0.0216521
MSC_06	DEL-3	0.0110711
MSC_06	DEL-4	0.00975244
MSC_06	DEL-5	0.0153471
MSC_06	DEL-6	0.0227552
MSC_06	WT-1	0.0218673
MSC_06	WT-2	0.00312968
MSC_06	WT-3	0.00470943
MSC_06	WT-4	0.00378692
MSC_06	WT-5	0.0196041
MSC_06	WT-6	0.122887
MSC_05	DEL-1	0.0265152
MSC_05	DEL-2	0.0922524
MSC_05	DEL-3	0.0262616
MSC_05	DEL-4	0.000450113
MSC_05	DEL-5	0
MSC_05	DEL-6	0.0332103
MSC_05	WT-1	0
MSC_05	WT-2	6.8e-05
MSC_05	WT-3	9.42e-05
MSC_05	WT-4	0.000168308
MSC_05	WT-5	0.00885957
MSC_05	WT-6	0.0226268
MSC_04	DEL-1	0.0637052
MSC_04	DEL-2	0.429246
MSC_04	DEL-3	0.0356591
MSC_04	DEL-4	0.0148537
MSC_04	DEL-5	0.00313917
MSC_04	DEL-6	0.0854859
MSC_04	WT-1	0.0003803
MSC_04	WT-2	0.000884474
MSC_04	WT-3	0.00960723
MSC_04	WT-4	0.00319785
MSC_04	WT-5	0.0150801
MSC_04	WT-6	0.102861
MSC_03	DEL-1	0.0664601
MSC_03	DEL-2	0.0640328
MSC_03	DEL-3	0.06707
MSC_03	DEL-4	0.0195049
MSC_03	DEL-5	0.000348797
MSC_03	DEL-6	0.0289053
MSC_03	WT-1	0.000855676
MSC_03	WT-2	0.00102055
MSC_03	WT-3	0.00970142
MSC_03	WT-4	0.00201969
MSC_03	WT-5	0.00188501
MSC_03	WT-6	0.0297789
MSC_02	DEL-1	0.0103306
MSC_02	DEL-2	0.0684454
MSC_02	DEL-3	0.103115
MSC_02	DEL-4	0.0325581
MSC_02	DEL-5	0.00209278
MSC_02	DEL-6	0.00953259
MSC_02	WT-1	0
MSC_02	WT-2	0.000748401
MSC_02	WT-3	0.00847697
MSC_02	WT-4	0.00185138
MSC_02	WT-5	0.0213007
MSC_02	WT-6	0.0556567
MSC_01	DEL-1	0.485193
MSC_01	DEL-2	0.158338
MSC_01	DEL-3	0.479531
MSC_01	DEL-4	0.0768192
MSC_01	DEL-5	0.017091
MSC_01	DEL-6	0.228372
MSC_01	WT-1	0.019015
MSC_01	WT-2	0.0115662
MSC_01	WT-3	0.0209099
MSC_01	WT-4	0.0145586
MSC_01	WT-5	0.154194
MSC_01	WT-6	0.210533
Lym_13	DEL-1	0.000344353
Lym_13	DEL-2	0.00030785
Lym_13	DEL-3	0.000128733
Lym_13	DEL-4	0.0012003
Lym_13	DEL-5	0.0348797
Lym_13	DEL-6	0.000205002
Lym_13	WT-1	0.00979274
Lym_13	WT-2	0.00612328
Lym_13	WT-3	0.0172365
Lym_13	WT-4	0.004376
Lym_13	WT-5	0.000188501
Lym_13	WT-6	0.00117035
Lym_12	DEL-1	0.000344353
Lym_12	DEL-2	0.000102617
Lym_12	DEL-3	0.0011586
Lym_12	DEL-4	0.00900225
Lym_12	DEL-5	0.0338333
Lym_12	DEL-6	0.000307503
Lym_12	WT-1	0.00313748
Lym_12	WT-2	0.0302082
Lym_12	WT-3	0.0074409
Lym_12	WT-4	0.0770849
Lym_12	WT-5	0.000754006
Lym_12	WT-6	0.000910273
Lym_11	DEL-1	0.000344353
Lym_11	DEL-2	0.00256542
Lym_11	DEL-3	0.001931
Lym_11	DEL-4	0.00270068
Lym_11	DEL-5	0.122776
Lym_11	DEL-6	0.000410004
Lym_11	WT-1	0.00294733
Lym_11	WT-2	0.0127228
Lym_11	WT-3	0.00254309
Lym_11	WT-4	0.154002
Lym_11	WT-5	0.0163996
Lym_11	WT-6	0.00325098
Lym_10	DEL-1	0.00688705
Lym_10	DEL-2	0.00451514
Lym_10	DEL-3	0.00399073
Lym_10	DEL-4	0.00585146
Lym_10	DEL-5	0.0299965
Lym_10	DEL-6	0.00932759
Lym_10	WT-1	0.0850922
Lym_10	WT-2	0.0870186
Lym_10	WT-3	0.101064
Lym_10	WT-4	0.00336615
Lym_10	WT-5	0.00791706
Lym_10	WT-6	0.0158648
Lym_09	DEL-1	0.00757576
Lym_09	DEL-2	0.00277065
Lym_09	DEL-3	0.00244593
Lym_09	DEL-4	0.00495124
Lym_09	DEL-5	0.0561563
Lym_09	DEL-6	0.00943009
Lym_09	WT-1	0.0711162
Lym_09	WT-2	0.0300721
Lym_09	WT-3	0.0326834
Lym_09	WT-4	0.0121182
Lym_09	WT-5	0.0190386
Lym_09	WT-6	0.00624187
Lym_08	DEL-1	0.00447658
Lym_08	DEL-2	0.00533607
Lym_08	DEL-3	0.00437693
Lym_08	DEL-4	0.0036009
Lym_08	DEL-5	0.0251134
Lym_08	DEL-6	0.0137351
Lym_08	WT-1	0.0795779
Lym_08	WT-2	0.0357191
Lym_08	WT-3	0.101253
Lym_08	WT-4	0.00589077
Lym_08	WT-5	0.0180961
Lym_08	WT-6	0.00416125
Lym_07	DEL-1	0.000688705
Lym_07	DEL-2	0.0006157
Lym_07	DEL-3	0.0015448
Lym_07	DEL-4	0.00450112
Lym_07	DEL-5	0.0108127
Lym_07	DEL-6	0.00194752
Lym_07	WT-1	0.0171135
Lym_07	WT-2	0.0214315
Lym_07	WT-3	0.0263728
Lym_07	WT-4	0.00370277
Lym_07	WT-5	0.00735156
Lym_07	WT-6	0.00143043
Lym_06	DEL-1	0.0072314
Lym_06	DEL-2	0.00574654
Lym_06	DEL-3	0.00373326
Lym_06	DEL-4	0.00915229
Lym_06	DEL-5	0.0802232
Lym_06	DEL-6	0.0207052
Lym_06	WT-1	0.107245
Lym_06	WT-2	0.0519799
Lym_06	WT-3	0.0614109
Lym_06	WT-4	0.0314735
Lym_06	WT-5	0.063525
Lym_06	WT-6	0.0214564
Lym_05	DEL-1	0.00103306
Lym_05	DEL-2	0.0006157
Lym_05	DEL-3	0.0007724
Lym_05	DEL-4	0.0012003
Lym_05	DEL-5	0.00523195
Lym_05	DEL-6	0.00369004
Lym_05	WT-1	0.0457311
Lym_05	WT-2	0.0251055
Lym_05	WT-3	0.0155411
Lym_05	WT-4	0.00176723
Lym_05	WT-5	0.00810556
Lym_05	WT-6	0.00520156
Lym_04	DEL-1	0.00103306
Lym_04	DEL-2	0.00153925
Lym_04	DEL-3	0.00373326
Lym_04	DEL-4	0.00435109
Lym_04	DEL-5	0.0627834
Lym_04	DEL-6	0.00922509
Lym_04	WT-1	0.024054
Lym_04	WT-2	0.039189
Lym_04	WT-3	0.0316474
Lym_04	WT-4	0.00639569
Lym_04	WT-5	0.0194156
Lym_04	WT-6	0.0158648
Lym_03	DEL-1	0.000344353
Lym_03	DEL-2	0.00112878
Lym_03	DEL-3	0.0027034
Lym_03	DEL-4	0.00060015
Lym_03	DEL-5	0.0118591
Lym_03	DEL-6	0.00164002
Lym_03	WT-1	0.0367941
Lym_03	WT-2	0.0999456
Lym_03	WT-3	0.0372045
Lym_03	WT-4	0.00631154
Lym_03	WT-5	0.00904807
Lym_03	WT-6	0.00611183
Lym_02	DEL-1	0.000688705
Lym_02	DEL-2	0.0030785
Lym_02	DEL-3	0.00527806
Lym_02	DEL-4	0.00570143
Lym_02	DEL-5	0.022323
Lym_02	DEL-6	0.0248052
Lym_02	WT-1	0.0229131
Lym_02	WT-2	0.035379
Lym_02	WT-3	0.00941886
Lym_02	WT-4	0.00370277
Lym_02	WT-5	0.00867107
Lym_02	WT-6	0.00520156
Lym_01	DEL-1	0.00619835
Lym_01	DEL-2	0.0049256
Lym_01	DEL-3	0.0054068
Lym_01	DEL-4	0.00705176
Lym_01	DEL-5	0.119986
Lym_01	DEL-6	0.0224477
Lym_01	WT-1	0.089846
Lym_01	WT-2	0.215948
Lym_01	WT-3	0.0576434
Lym_01	WT-4	0.0180931
Lym_01	WT-5	0.0448633
Lym_01	WT-6	0.0263979
Epi	DEL-1	0
Epi	DEL-2	0
Epi	DEL-3	0
Epi	DEL-4	0
Epi	DEL-5	0
Epi	DEL-6	0
Epi	WT-1	0.012645
Epi	WT-2	0.00176895
Epi	WT-3	0.0032966
Epi	WT-4	0
Epi	WT-5	0
Epi	WT-6	0
Endo	DEL-1	0.00447658
Endo	DEL-2	0.00410467
Endo	DEL-3	0.00682286
Endo	DEL-4	0.00825206
Endo	DEL-5	0.0202302
Endo	DEL-6	0.000717507
Endo	WT-1	0.0526716
Endo	WT-2	0.0552456
Endo	WT-3	0.0117736
Endo	WT-4	0.0221325
Endo	WT-5	0.0855796
Endo	WT-6	0.0617685
