# Supplementary material for: Methionine intervention induces PD-L1 expression to enhance the immune checkpoint therapy response in MTAP-deleted osteosarcoma
Source: Cell Rep Med. 2025 Feb 20;6(3):101977. doi: 10.1016/j.xcrm.2025.101977 (PMC11970323; doi:10.1016/j.xcrm.2025.101977)
Supplement: Table S5. The transcriptome grouping and matrix used for SGH-OS patients, related to Figure 4 [file mmc6.xlsx]

## Sheet: Group
Gene	Group
SA1	WT
SA14	WT
SA21	WT
SA29	WT
SA32	WT
SA33	WT
SA35	WT
SA36	WT
SA38	WT
SA39	WT
SA41	WT
SA42	WT
SA43	WT
SA52	WT
SA56	WT
SA61	WT
SA62	WT
SA74	WT
SA84	WT
SA87	WT
SA88	WT
SA92	WT
12060101	WT
14041601	WT
12112101	WT
14071601	WT
13012201	WT
15101001	WT
20181213_02T	WT
13060901	WT
13051301	WT
13060301	WT
16012601	WT
12071101	WT
20181016_02T	WT
12102401	WT
SA28	DEL
SA37	DEL
SA44	DEL
SA45	DEL
SA51	DEL
SA55	DEL
SA78	DEL
SA90	DEL
12101701	DEL
14040801	DEL
16032101	DEL
15021502	DEL
20190111_02T	DEL
20181114_01T	DEL

## Sheet: Matrix
Gene	ENSD ID	SA1	SA14	SA21	SA29	SA32	SA33	SA35	SA36	SA38	SA39	SA41	SA42	SA43	SA52	SA56	SA61	SA62	SA74	SA84	SA87	SA88	SA92	12060101	14041601	12112101	14071601	13012201	15101001	20181213_02T	13060901	13051301	13060301	16012601	12071101	20181016_02T	12102401	SA28	SA37	SA44	SA45	SA51	SA55	SA78	SA90	12101701	14040801	16032101	15021502
TSPAN6	ENSG00000000003	19.43	10.71	15.91	9.14	10.42	26.82	31.57	15.71	18.88	18.49	17.66	26.57	36.68	20.64	18.52	31.98	39.02	16.37	14.31	29.55	35.92	27.96	45.56	3.92	8.33	7.22	16.31	9.88	12.63	10.8	16.29	11.18	12.95	20.86	14.71	17.43	17.6	19.09	18.02	1.61	17.92	21.33	7.75	43.83	7.47	30.39	15.5	16.48
TNMD	ENSG00000000005	39.38	0	0.26	2.57	0.05	0.07	5.2	0.15	0.04	0	0.22	0.24	4.22	0.13	0.11	0.09	0.25	0	0.71	0.28	0.26	0.16	2.45	0.08	0	0.14	14.04	0.24	181.58	0.77	1.26	0.07	7.42	0	0.59	0	0.09	0.14	0.1	0	0.03	9.04	0.1	0.18	0	4.96	0	0
DPM1	ENSG00000000419	39.53	32.86	38.58	38.89	36.77	78.8	62.42	36.81	30.93	71.29	51.22	33.36	25.57	36.13	36.65	56.59	41.34	42.25	43.02	47.86	52.77	72.74	50.09	35.37	26.57	6.7	36.44	38.57	41	42.03	41.54	36.21	35.54	66.36	54.31	73.76	45.8	64.13	28.79	64.18	43.86	35.08	43.63	53.73	41.08	46.1	54.16	34.14
SCYL3	ENSG00000000457	5.79	4.12	7.05	5.17	6.51	6.97	6.62	4.34	5.56	6.38	7.23	2.47	4.36	4.64	4.74	7.28	4.2	5.59	6.06	10.96	5.28	6.98	6.49	6.65	4.65	1.42	4.28	3.28	5.71	4.7	3.14	5	3.53	3.87	5.44	3.07	3.42	6.59	4.92	3.15	1.67	4.55	4.49	3.39	4.17	3.82	2.65	4.69
C1orf112	ENSG00000000460	3.33	2.69	10.54	2.18	7.34	9.29	9.58	2.65	9.08	12.12	9.53	4.44	5.88	4.18	1.99	10.73	6.79	8.75	2.67	13.12	7.4	6.14	4.36	3.68	4.59	0.86	1.72	3.29	2.28	8.76	1.97	3.65	2.26	5.02	13.06	7	6.12	5.63	4.6	4.89	1.86	2.94	7.9	4.4	9.54	7.91	8.25	9.5
FGR	ENSG00000000938	49.21	68.23	4.23	13.7	39.85	8.4	5.4	9.07	29.26	13.8	14.69	15.77	8.08	3.06	2.62	17.98	5.35	3.4	13.92	9.09	11.85	1.92	10.44	8.55	12.92	9.39	10.47	4.89	7.51	7.78	13.89	7.92	12.31	3.41	7.57	66.08	1.21	0.44	6.13	0.61	4.96	7.98	2.27	3.97	25.7	6.09	8.16	1.44
CFH	ENSG00000000971	194.73	44.18	57.3	108.89	44.36	54.45	104.92	195.82	62.5	77.39	47.5	50.22	61.24	30.98	98.84	114.65	76.03	52.42	158.72	129.13	57.59	36.89	29.25	38.68	83.8	25.2	142.53	213.04	131.5	90.04	240.06	207.48	55.45	67.42	26.98	39.56	30.72	21.66	53.9	10.1	36.02	54.58	75.53	107.84	64.02	27.58	71.72	30.92
FUCA2	ENSG00000001036	42.47	50.83	25.81	20.44	70.98	61.46	71.7	50.12	42.2	35.56	57.96	44.44	104.81	188.94	48.95	54.95	45.72	25.16	38.93	43.01	58.9	78.47	41.7	45.4	44.36	31.7	27.29	37.43	24.48	43.3	39.77	35.36	34.94	37.92	38.28	65.71	106.83	60.7	53.6	69.1	91.34	79.25	83.65	99.97	78.15	54.45	84.06	76.87
GCLC	ENSG00000001084	15.24	7.2	7.53	12.35	17.89	6.61	19.56	12.5	12.57	8.16	8.33	12.4	10.75	9.49	6.91	17.7	20.56	15.77	17.44	20.7	15.95	4.82	12.11	7.5	11.61	3.62	15.07	9.25	10.12	12.06	10.29	6.42	12.44	4.62	8.66	4.9	5.8	0.26	8.27	13.13	12.9	4.3	10.87	9.13	8.6	7.66	10.96	10.19
NFYA	ENSG00000001167	11.08	9.9	26.14	12.9	13.56	16.69	20	9.25	20.28	19.66	21.79	10.23	13.71	16.28	7.63	22.44	11.49	21.74	11.09	27.97	35.53	8.21	22.16	6.77	12.13	4.13	6.48	5.83	8.49	12.69	7.54	7.94	6.63	15.6	18.14	9.8	12.35	18.6	10.08	26.15	6.97	7.97	18.72	33.5	48.63	14.98	107.6	12.1
STPG1	ENSG00000001460	3.96	6.84	3.74	2.59	4.83	5.67	6.76	5.4	2.85	6.5	4.62	3.27	6.81	2.9	4.25	2.7	5.03	7.97	3.73	2.79	3.59	4.19	0.85	8.77	1.39	2.43	5.26	4.96	2.93	3.7	2.66	7.41	2.07	7.62	6.51	2.88	10.57	5.92	7.36	12.76	2.09	2.4	2.26	6.91	1.37	9.64	3.84	0.57
NIPAL3	ENSG00000001461	5.81	14.87	12.92	3.73	9.4	9.86	7.98	12.92	5.19	6.21	10.5	4.4	8.05	5.67	8.46	4.88	7.17	4.67	6.11	5.95	6.72	6.39	11.07	8.27	8.65	4.55	5.09	6.99	5.96	8.56	5.04	5.83	4.06	9.83	11.08	3.51	10.11	12.31	10.65	17.05	6.33	9.1	9.92	8.96	2.91	12.69	6.79	3.07
LAS1L	ENSG00000001497	20.92	14.6	42.22	19.77	24.59	32.28	53.3	18.48	31.34	33.55	28.37	30.85	27.76	21.5	14.38	45.46	32.75	35.25	16.16	29.05	22.46	15.65	16.79	13.01	16.22	11.14	14.08	12.41	10.11	28.86	12.42	12.49	15.12	16.51	16.27	20.87	26.51	30.9	11.8	44.17	23.96	25.67	31.08	16.31	20.63	46.86	24.61	16.22
ENPP4	ENSG00000001561	4.23	17.58	0.4	6.61	2.93	3.49	4.01	1.97	1.73	1.76	2.07	1.26	3.04	4.49	1.14	3.41	1.2	2.25	3.86	2.32	5.56	1.09	8.77	0.52	2.14	0.16	5.72	2.11	6.71	1.7	11.46	2.61	1.26	1.32	4.04	1.35	3.54	0.05	3.25	15.18	1.06	2.04	6	28.72	3.84	1.73	15.93	2.8
SEMA3F	ENSG00000001617	21.07	13.76	11.01	11.84	10.03	21.18	4.72	11.39	20.89	10.92	21.63	21.14	13.12	18.09	10.8	20.54	14.4	4.9	11.71	12.73	26.93	10.59	7.33	14.73	13.59	29.03	16.71	6.46	11.46	21.82	11.68	5.26	19.01	25.81	10.47	36.91	6.67	10.85	3.77	5.57	29.64	25.88	5.56	14.63	9.09	14.69	6.05	5.62
CFTR	ENSG00000001626	0.01	5.6	0.24	0	0	0.07	0.57	0.28	0.19	0.02	0	0	0.01	0	0.18	0	0.01	1.61	0.03	0.04	0	0	0	0	0	0	0	0	0	0	0	0	0	0	0.01	0	0.01	0.08	0	0.03	0	0.01	0	0	0	0	0	0
ANKIB1	ENSG00000001629	15.76	10.45	30.12	12.53	16.88	12.89	27.33	9.45	15.04	16.03	14.31	10.36	8.55	7.19	11.15	27.89	6.5	25.18	15.68	18.6	16.9	16.49	8.4	6.46	12.23	1.33	11.24	7.04	13.55	18.4	10.74	8.65	10.52	15.26	17.16	11.92	9.46	17.38	9.12	21.74	13.39	18.13	10.5	9.67	10.26	7.89	12.09	6.01
CYP51A1	ENSG00000001630	13.76	44.13	36.33	12.51	8.27	27.21	16.23	10.07	12.75	16	12.39	21.4	15.95	13.13	17.57	17.74	11.28	64.06	12.86	14.24	11.53	27.26	18.72	9.21	16.94	3.55	13.09	8.26	10.87	12.85	15.76	11.88	13.92	25.31	18.75	14.94	21.02	29.92	9.63	27.88	25.42	29.92	28.96	17.82	11.3	15.22	10.22	32.04
KRIT1	ENSG00000001631	23.32	16.81	32.75	20.65	28.19	15.91	44.72	13.7	21.94	30.68	19.71	10.9	11.76	10.46	14.07	31.45	9.28	34.37	27.17	21.59	20.37	14.62	15.63	10.85	11.23	1.31	18.51	11.59	19.19	21.79	11.22	19.22	18.21	18.74	21.64	14.09	11.51	20.19	17.63	24.97	14.23	17.86	14.71	11.72	19.5	15.41	21.68	11.38
RAD52	ENSG00000002016	13.49	4.27	9.5	20.19	11.64	6.04	35.35	5.42	19.96	22.55	14.33	3.65	2.27	3.73	5.14	14.19	3.23	9.82	9.08	13.2	13.88	4.67	2.52	21.91	7.57	3.01	3.25	1.49	10.49	12.55	4.91	11.45	7.76	4.33	4.68	4.88	7.35	4.71	8.78	8.64	7.63	7.92	5.52	2	10.99	7.83	10.84	5.22
BAD	ENSG00000002330	76.9	66.25	31.26	44.01	38.55	107.2	63.02	67.4	47.19	72.41	115.99	79.47	105.84	57.57	68.79	63.16	57.87	136.16	64.49	53.05	53.24	151.88	69.02	247.28	44.48	151.88	80.44	125.06	89.12	155.28	60.8	89.06	110.56	84.87	35.47	67.9	113.69	94.91	86.5	87.77	109.07	79.75	87.09	123.03	75.62	106.44	82.16	95.6
LAP3	ENSG00000002549	72.91	95.41	71.87	83.59	93	92.31	90.03	128.9	95.35	89.82	172.62	119.21	67.08	70.55	46.96	200.37	62.66	77.1	121.04	144.14	145.86	60.34	33.21	114.65	195.22	23.88	73.41	103.42	72.44	102.1	179.64	69.11	93.81	60.82	106.87	81.87	47.74	43.87	44.07	57.76	54.77	90.49	65.23	73.2	192.9	56.33	55.36	85.83
CD99	ENSG00000002586	605.94	238.2	117.87	284.89	588.99	502.59	443.3	542.62	430.71	730.13	552.3	1196.91	1713.54	699.81	589.03	531.64	405.91	246.18	688.51	459	456.27	888.39	375.46	950.16	232.59	1217.8	620.56	583.23	665.35	587.15	502.3	811.15	666.43	666.3	285	487.95	1239.25	325.42	394.68	271.76	294.58	388.19	676.95	767.37	615.14	755.26	394.24	248.25
HS3ST1	ENSG00000002587	2.22	3.19	1.35	0.98	5.64	3.19	0.74	1.13	13	1.44	17.44	5.97	2.68	1.88	1	9.03	1.42	3.62	1.86	2.05	6.25	2.65	0.37	0.96	1.66	1.77	1.01	1.16	0.47	2.77	3.04	3.69	0.42	2.9	1.66	4.69	0.78	0.96	1.59	0.54	2.51	1.66	1.34	2.56	11.29	3.86	1.92	0.5
AOC1	ENSG00000002726	0.87	0.32	0.08	0.16	0.27	0.22	0.29	5.37	0.08	0.11	0.82	0.1	0.26	0.13	0.06	0.65	0.11	0.19	0.85	0.5	0.33	0.05	0.38	1.51	0.73	0.61	0	2.05	0.4	0.25	0.79	1.68	0.42	0	0.36	0	0.13	0.66	0.67	0	0.13	0.13	0.15	0.15	0	0.21	0.13	0
WNT16	ENSG00000002745	0.49	0.25	28.16	1	1.23	0.41	0.49	0.37	0.46	0.2	0.13	0.08	5.76	0.22	1.67	0.55	0.88	1.4	1.84	0.79	0.52	0.33	4.02	0.08	0.18	0.05	0.3	0.04	1.36	2.14	0.02	8.38	0	0.06	0.15	0.51	3.84	3.95	14.97	0.81	0.16	0.91	3.51	0.26	1.74	12.65	0.05	11.33
HECW1	ENSG00000002746	0.35	0.37	5.35	0.82	3.73	2.66	0.71	0.5	1.85	0.8	3.63	0.95	2.15	1.88	0.1	2.55	2.96	0.67	1.06	0.83	0.39	1.82	1.38	1.42	0.01	0.71	0.16	0.24	0.53	1.71	0.5	0.64	0.53	1.08	4.06	3.38	2.75	0.41	0.6	2.08	1.25	0.25	2.18	0.98	3.61	0.5	0.14	0.01
MAD1L1	ENSG00000002822	26.71	24.32	32.2	20.62	45.45	45.94	25.4	62.84	37.74	41.32	94.13	39.78	71.66	39.01	59.67	61.56	99.17	32.47	21.72	70.9	55.57	26.53	72.45	126.46	43.45	59.79	19.26	24.63	30.72	50.72	23.66	46.28	25.78	238.72	55.4	50.57	119.98	25.2	64.95	15.53	21.6	33.99	49.27	54.12	121.36	80.17	80.77	39.97
LASP1	ENSG00000002834	95.85	81.09	49.83	55.72	108.79	88.3	102.03	106.44	123.34	147.18	144.52	90.98	138.41	81.38	84.96	101.64	89.96	81.29	84.54	86.23	149.06	63.97	42.15	155.6	119.51	120.75	103.66	111.83	74.04	99.11	72.87	91.98	183.3	107.49	111.42	128.53	75.84	71.38	64.87	40.62	103.71	140.5	54.74	98.16	104.7	124.27	159.03	26.61
SNX11	ENSG00000002919	17.24	16.11	10.91	13.62	16.79	23.28	25.67	19.76	21.93	33.16	24.9	16.26	17.83	27.79	13.59	20.73	19.22	31.15	20.49	26.03	26.06	21.96	10.82	26.87	18.82	16.18	12.73	16.27	11.21	21.91	15.03	12.27	11.9	10.17	25.89	12.36	16.05	12.81	23.56	25.48	16.5	16.99	15.36	17.17	20.82	20.96	9.38	12.23
TMEM176A	ENSG00000002933	75.01	37.08	8.02	62.2	137.72	52.15	45.04	127.1	77.14	28.31	66.22	62.57	42.59	28.48	11	94.86	49.86	22.75	177.46	62.6	41.04	23.26	4.58	131.4	161.73	122.88	90.68	93.34	82.57	55.8	331.4	61.99	120.66	32.31	53.23	46.51	6.84	8.24	44.55	4.19	70.89	88.18	4.04	25.11	88.13	53.43	21.69	9.95
M6PR	ENSG00000003056	75.73	115.18	73.64	81.31	151.38	156.36	66.11	105.36	118.08	171.12	121.36	67.1	52.58	63.22	69.76	144.39	120.04	49.74	102.38	84.59	145.65	74.53	33.53	62.93	85.72	52.3	69.29	75.35	68.91	88.02	98.56	68.68	74.99	71.52	122.87	140.05	93.83	88.97	80.95	141.86	131.55	102.69	113.29	99.05	144.28	75.25	99.55	158.5
KLHL13	ENSG00000003096	3.46	6.55	8.12	2.25	0.54	0.66	4.57	0.63	2.59	1.48	2.8	2.6	2.55	4.44	2.46	2.72	1.73	1.17	3.06	3	4.1	0.25	3.09	0.93	0.72	0.63	3.34	1.02	4.75	1.82	8.94	1.61	4.53	0.73	2.63	0.88	6.1	0.93	1.38	2.77	3.65	1.29	2.84	3.66	1.89	4.12	3.3	2.32
CYP26B1	ENSG00000003137	5.26	1.57	46.6	2.47	8.4	1.78	4.63	33.95	6.2	10.4	30.72	1.18	5.97	2.25	22.37	2.27	7.28	6.96	7.18	8.65	9.02	0.7	7.17	75.12	6.54	3.26	26.01	2.76	1.59	14.19	12.07	12.77	8.41	3.05	5.43	1.93	3.33	6.51	1.41	3.24	6.12	3.63	0.51	3.95	8.63	6.47	5.56	1.18
ICA1	ENSG00000003147	19.39	12.03	2.73	8.91	8.15	5.78	4.69	9.47	10.13	8.21	10.16	6.26	6.69	6.05	17.03	10.19	5.64	2.53	13.11	12.91	13.05	4.28	3.73	10.84	6.88	2.45	8.65	6.17	8.03	12.76	8.95	15.29	10.7	3.64	11.76	4	11.88	2.84	13.03	13.47	5.1	4.36	5.05	9.03	6.63	9.73	5.54	6.72
DBNDD1	ENSG00000003249	3.51	4.76	2.07	6.56	0.15	0.38	0.14	0.19	0.26	0.1	0.18	0.17	0.17	0.94	0.23	0.16	34.01	37.13	0.03	0.02	0.36	0.38	4.22	0.58	0.82	1.42	1.02	0.22	5.6	0.41	1.41	0.04	0.34	2.57	1.21	0.26	0.92	5.56	0.11	6.38	8.27	1.23	0.54	0.23	0.24	7.54	0.26	0.48
ALS2	ENSG00000003393	7.29	7.32	6.55	9.37	7.28	3.82	11.09	6.31	8.18	9.66	9.82	2.79	4.23	4.84	5.66	9.59	6.54	14.5	7.9	10.22	9.77	4.4	3.76	3.71	4.75	1.91	7.15	3.9	6.81	9.04	5.78	5.7	4.76	6.45	11.1	5.39	4.9	6.15	5.47	9.49	7.08	7.97	7.47	6.68	6.98	5.98	8.74	3.52
CASP10	ENSG00000003400	12.79	7.63	2.01	5.9	8.01	3.58	6.73	5.2	9.13	7.25	10.2	5.28	3.49	2.61	3.16	9.69	1.18	1.83	9.51	9.5	10.79	2.4	0.94	5.49	10.12	2.42	7.76	7.41	4.38	9.66	5.47	3.5	5.2	2.91	7.26	3.64	0.41	0.69	3.82	1.02	3.34	5.78	1.6	3.44	8.24	2.46	1.59	0.55
CFLAR	ENSG00000003402	69.88	64.07	26.59	46.1	66.68	27.93	46.75	69.31	56.59	42.1	70.08	33.84	30.35	21.02	24.91	63.19	23.15	20.43	65.34	54.72	54.25	20.69	16.08	29.31	55.96	28.84	46.64	23.87	37.03	41.83	48.56	31.14	30.44	18.59	26.05	37.96	17.6	8.28	26.87	15.73	46.73	69.79	27.17	29.4	51.29	23.72	28.21	17.04
TFPI	ENSG00000003436	48.7	43.38	13.72	23.74	29.32	14.74	11.48	67.48	32.69	9.61	29.51	20.28	31.33	13.04	21.55	40.03	19.71	4.87	30.47	34.12	27.46	68.36	12.42	10.53	128.53	15.87	54.43	43.43	37.3	20.07	63.38	13.04	15.34	99.47	11.7	26.97	21.62	2.06	12.91	2.53	299.34	243.34	6.01	44.57	32.87	11.62	36.08	13.7
NDUFAF7	ENSG00000003509	16.66	7.82	17.81	12.29	11.36	10.68	17.59	7.56	13.93	14.56	15.17	6.86	7.44	7.23	10.66	14.05	9.92	12.14	15.79	18.42	19.54	9.59	6.73	6.3	9.43	1.99	9.45	6.92	11.82	8.09	9.36	7.77	7.69	9.05	11.24	7.91	20.95	10.03	9.67	15.95	9.39	10.29	7.67	12.7	9.78	12.12	10.91	7.64
RBM5	ENSG00000003756	156.87	51.09	123.18	131.04	114.18	34.32	190.49	51.12	312.37	141.82	128.97	52.15	43.99	32.29	46.11	180.65	38.95	109.31	127.15	176.83	315.77	35.74	29.89	94.82	102.49	29.05	62.84	39.43	69.87	115.92	44.86	92.71	56.27	46.54	84.48	36.62	38.33	38.33	101.83	62.14	27.83	56.62	48.69	33.79	88.94	58.55	76.94	12.93
MMR7	ENSG00000003987	1.17	0.7	0.69	0.75	1.55	0.44	0.65	0.83	0.84	0.49	0.58	0.32	0.16	0.31	0.48	0.84	0.4	0.64	1.01	1.32	0.92	0.49	0.2	0.18	0.24	0	0.44	0.54	0.41	0.44	0.58	0.76	0.34	1.41	0.42	0.28	0.42	0.15	0.31	0.97	0.54	0.44	0.16	0.32	0.51	0.11	0.34	0.29
SLC7A2	ENSG00000003989	8.81	3.23	17.28	16.4	8.96	5.88	10.67	4.02	5.68	0.74	0.81	1.73	1.96	2.54	6.43	5.88	3.55	1.17	7.55	7.16	3.93	2.71	10.56	3.29	2.12	1.15	9.58	3.53	7.21	4.87	21.7	6.35	4.27	8.86	5.28	4.65	2.62	0.37	1.38	1.6	0.82	6.53	0.08	2.92	2.62	1.96	5.3	4.1
ARF5	ENSG00000004059	200.99	162.44	148.2	162.23	194.9	220.97	217.07	223.81	147.42	229.97	154.19	418.07	323.86	137.11	194.23	216.3	213.08	485.13	191.32	148.65	205.33	268.24	81.87	249.07	168.46	239.93	142.2	186.62	155.18	198.39	168.2	186.06	220.8	177.35	117.12	170.07	308.66	398.62	226.09	171.05	296.05	168.04	264.15	211.95	176.71	251.58	142.41	204.84
SARM1	ENSG00000004139	6.21	4.28	13.9	4.93	3.14	4.22	5.99	6.49	4.27	3.87	3.69	3.41	3.28	8.16	7.11	3.6	2.37	34.28	4.29	3.22	5.53	4.16	7.49	11.44	9.33	6.35	5.09	3.61	2.75	13.43	4.33	4.29	3.52	3.86	2.84	1.79	8.49	7.1	3.04	6.46	12.02	11.02	1.53	7.26	4.12	7.15	13.49	3.66
POLDIP2	ENSG00000004142	39.51	44.5	47.34	63.1	41.46	56.71	54.06	50.01	43.17	86.15	59.49	48.86	59.42	80.15	47.2	44.51	71.92	171.81	37.13	34.31	48.49	43.6	31.65	67.73	51.06	59.15	41.67	33.5	53.84	46.61	49.15	34.19	39.95	34.17	31.81	46.03	80.15	70.96	48.84	82.35	85.78	90.42	57.86	112.36	50.37	71.38	65.61	47.89
PLXND1	ENSG00000004399	276.01	128.45	172.76	117.49	282.34	173.55	192.39	242.93	389.27	266.89	278.74	192.07	236.38	126.28	150.85	204.33	236.49	42.51	221.47	316.61	335.57	98.99	60.08	272.97	145.76	242.35	203.83	185.67	127.28	207.8	251.12	166.52	231.77	118.53	184.29	211.65	88.39	48.34	142.19	83.89	208.29	338.29	128.47	219.73	293.71	186.28	221.69	62.21
AK2	ENSG00000004455	85.63	88.62	262.59	104.49	81.72	124.36	167.69	90.46	117.03	107.54	93.58	104.93	121.09	126.65	95.05	157.87	181.62	117.49	85.25	115.77	114.83	148.59	166.67	119.33	88.19	84.93	86.01	80.58	158.33	99.35	114.12	94.98	77.54	145.42	203.12	129.53	246.93	138.81	137.39	237.3	65.81	108.16	202.16	159.59	127.86	222.13	159.79	159.47
CD38	ENSG00000004468	1.11	7.85	0.39	8.25	1.04	1.2	4.26	8.13	1.81	1.07	2.53	7.87	0.86	0.91	0.62	6.7	0.78	2.3	2.19	4.04	5.29	0.2	0.74	3.63	22.85	0.71	2.26	7.33	4.05	2.21	8.3	2.49	0.6	0.34	1.44	0.49	2.38	0.87	0.99	1.03	2.61	2.09	0.47	0.52	2.54	0.75	0.18	0.95
FKBP4	ENSG00000004478	41.4	48.78	150.59	53.53	39.89	89.6	180.12	33.54	63.46	191.66	78.71	54.97	45.37	110.87	53.49	104.15	193.69	175.54	39.71	39.32	87.12	184.45	25.21	97.13	66.59	94.11	29.01	37.77	31.24	46.75	45.01	38.89	65.84	85.46	95.93	130.8	97.95	124.65	54.04	198.66	80.87	130.86	94.59	53.17	63.21	90.33	109.24	169.47
KDM1A	ENSG00000004487	30.29	30.03	100.13	30.17	38.47	51.02	66.88	26.95	52.57	62.42	42.07	45.29	53.83	40.03	29.38	74.38	66.36	206.27	32.82	43.8	39.38	48.46	32.49	40.89	34.67	34.87	27.01	21.87	30.67	35.33	31.19	27.6	27.56	49.28	64.82	34.79	89.01	87.39	34.54	135.27	15.68	34.11	63.63	67.61	31.39	106.84	56.43	52.31
RBM6	ENSG00000004534	102.11	41.01	84.34	89.55	87.98	27.23	194.7	41.24	230.83	119.9	104.5	69.05	45.6	17.67	41.27	114	34.18	80.41	103.33	99.58	175.6	25.74	15.01	52.83	57.55	9.8	31.4	25.67	36.7	57.26	30.45	94.08	37.75	22.8	36.3	29.58	44.32	47.55	82.13	28.34	42.7	41.55	27.42	26.19	75.61	45.28	44.58	13.22
CAMKK1	ENSG00000004660	8.27	4.4	4.3	3.51	5.06	3.11	3.53	2.28	7.04	9.64	3.38	2.59	3.96	1.12	2.9	5.44	2.72	12.95	5.01	5.47	3.82	3.54	1.62	2.87	2.09	1.93	7.25	3.29	4.9	7.15	5.06	3.23	2.09	0.99	2.55	5.42	3.73	1.22	8.31	5.07	2.11	4.68	1.79	4.1	4.34	2.82	2.54	1.74
RECQL	ENSG00000004700	37.32	22.65	31.17	16.71	43.49	39.46	21.37	25.76	27.08	94.13	54.4	24.42	20.48	19.84	28.77	63.74	30.36	32.03	36.51	28.2	53.07	44.21	49	11.55	23.17	0.97	21.15	22.61	32.03	29.76	20.56	19.71	23.1	41.8	42.05	47.56	32.4	27.54	12.71	37.45	38.86	60.31	31.98	23.84	28.95	13.14	32.67	18.19
CCDC132	ENSG00000004766	12.65	11.1	13.72	10.89	12.32	11.79	15.1	6.45	11.44	15.35	10.92	7.06	6.74	5.06	7.8	17.39	3.87	13.24	10.82	14.84	12.14	7.68	6.9	3.78	6.36	0.7	8.5	7.67	12.08	11.7	7.17	9	8.32	8.42	13.27	8.42	6.88	12.83	6.81	17.86	6.36	8.53	10.8	8.36	8.07	5.81	7.56	4.81
HSPB6	ENSG00000004776	163.19	21.1	45.49	238.29	10.14	33.64	25.63	2.34	11.28	5.73	4.65	171.94	52.8	25.84	7.76	32.12	50.75	12.47	43.11	2.5	8.35	59.29	19.2	50.18	36.01	78.83	365.72	149.4	173.81	88.1	193.99	13.95	200.56	2.37	57.01	11.45	3.66	11.54	5.72	26.95	3.63	100.79	58.28	29.02	23.03	41.98	2.47	15.37
ARHGAP33	ENSG00000004777	8.71	3.41	6.06	4.41	14.99	2.91	44.92	6.19	13.3	18.66	17.97	7.34	5.3	1.2	0.75	16.74	3.98	38.46	8	10.09	8.87	2.82	1.88	3.52	10.11	3.06	2.14	1.37	4	12.4	0.91	6.73	2.97	5.35	5.91	2.14	11.15	5.71	7.45	10.82	3.89	3.28	9.9	6.27	12.84	5.79	19.16	4.01
NDUFAB1	ENSG00000004779	108.33	96.13	208.58	156.99	98.87	112.62	94.49	109.5	102.16	146.27	132.86	116.2	114.26	86.53	113.82	119.35	129.11	172.03	98.67	103.78	141.08	230.48	150.03	74.7	94.23	66.99	74.97	93.67	75.73	94.81	96.1	81.45	98.95	131.77	40.02	155.61	120.3	142.21	122.59	128.24	171.53	192.15	187.65	181.65	131.26	128.69	146.08	219.33
PDK4	ENSG00000004799	72.65	166.21	21.66	110.67	18.84	5.91	2.17	62.65	21.17	2.16	37.45	14.75	36.96	10.85	21.73	22.36	0.69	2.62	11.36	25.39	19.55	4.75	58.08	3.27	20.3	2	45.92	7.79	10.06	5.44	234.93	10.42	18.17	24.59	63.47	30.19	1.37	5	9.79	4.15	7.61	23.89	0.8	16.09	16.85	39.79	1.97	2.12
SLC22A16	ENSG00000004809	0.22	0.51	0.11	0.56	0.42	1.06	0.93	0.06	0.11	0.38	0.4	0.52	0.47	0.39	0.58	3.27	0.45	0.72	0.43	0.9	0.09	0.65	1.2	0	0.08	0	0.99	1.34	0.79	1.29	0.52	0.58	0.4	1.55	0.25	0.94	0.16	0	0.2	0.27	0.25	0.55	0.07	0.31	2.43	0.09	0.31	0.15
ZMYND10	ENSG00000004838	1.16	9.75	1.66	1.25	0.76	0.27	3.25	5.96	1.72	2.02	0.63	2.21	0.63	0.68	0.68	1.03	1.33	14.71	0.76	1.35	2.9	0.47	1.11	1.51	0.41	2.31	0.19	0.29	0.35	1.28	0.17	0.48	0.38	0.77	0.48	0.85	6.14	1.12	1.87	0.88	0.8	2.48	0.77	0.4	0.89	0.24	0.62	1.23
ABCB5	ENSG00000004846	2.55	0.18	0.18	0.37	2.82	0.31	0.13	1.07	0.36	0.21	0.29	0.84	0.62	0.91	0.37	11.82	0.11	0.01	1.4	1.78	1.51	1.01	0.11	0.14	0	0	0.41	0.06	0.99	0.25	0	0.54	0.62	0.09	0	0.06	0.16	0.02	0.64	0.09	1.61	0.13	0.7	2.31	4.01	0.64	1.25	1.39
ARX	ENSG00000004848	0.45	0.15	0.73	2.14	0.02	0	0.08	0.02	0.02	0	0	0	1.28	3.2	0	0	0.15	0.01	0.02	1.25	0.42	0.03	0.62	0.69	0.02	0.48	0	0.05	1.61	0.26	1.06	0.03	0.03	0	0	0	1.08	0	0.29	1.28	0	0.28	0.07	0.62	0	0.08	0.23	1.98
SLC25A13	ENSG00000004864	10.53	10.3	28.53	10.54	20.86	17.35	25.87	13.09	18.53	15.48	12.39	8.47	12.93	14.54	16.17	28.71	8.3	18.23	18.24	18.75	22.18	14.56	5.57	7.37	6.14	7.3	8.72	5.36	9.46	16	12.57	18.78	6.41	8.12	15.16	26.32	14.68	18.7	23.93	34.54	7.27	4.68	13.12	22.17	15.16	34.28	18.14	15.76
ST7	ENSG00000004866	15.46	29.9	18.6	11.31	17.35	22.4	17.22	14.32	13.78	14.15	11.72	14.24	18.57	19.01	10.57	20.43	15.26	10.33	13.96	12.95	11.73	14	9.21	17.88	12.28	16.8	16.36	11.7	12.47	11.27	13.9	9.07	16.12	9.49	12.08	11.56	19.51	16.61	17.61	22.56	19.93	12.46	26.83	16.04	15.69	28.18	10.99	27.52
CDC27	ENSG00000004897	39.71	27.03	49.94	35.07	36.91	45.16	46.32	23.6	45.08	67.21	59.81	22.72	42.11	35.69	28.34	40.99	50.62	54.82	35.44	42.54	42.93	53.29	45.25	15.13	19.77	4.18	21.1	21.89	29.12	50.85	20.41	18.6	19.67	40.56	48.47	30.2	30.79	19.66	24.17	66.39	26.18	51.52	23.81	32.97	24.78	20.23	47.33	25.4
SLC4A1	ENSG00000004939	0	0.3	0	0	0.02	0	0.03	0	0.96	0.31	0.07	0.41	0.43	0.08	0.8	0.22	0.02	0.04	0.2	0.03	0.12	0	5.71	0.03	0.07	0.62	0.06	1.45	0	5.64	0.01	0.31	0.02	0.21	0.13	0.06	0	0	0	0.1	0	0	0.02	0.1	1.9	0	0.21	0.04
CALCR	ENSG00000004948	0.28	0.17	0.04	0.78	0.59	0.72	0.77	2.68	0.35	0.61	2	0.44	0.98	0.6	2.12	0.51	0.28	0.09	0.13	0.81	1.66	0.44	0.04	0.02	0.2	0.14	0.2	0.58	0.18	1.21	1.13	0.62	0.12	0.17	1.82	0	0.02	0.17	4.59	0.17	0.05	0.07	1.14	3.54	1.32	0.1	1.34	0.04
HCCS	ENSG00000004961	12.52	16.22	29.32	19	17.53	23.66	22.48	15.38	16.06	37.26	37.82	23.02	31.2	36.39	15.95	38.69	19.15	17.26	14.75	23.24	21.5	73.65	25.97	19.03	15.91	9.05	10.68	11.2	18.5	21.35	13.29	13.14	13.41	19.94	36.54	16.88	28.79	17.78	13.23	19.83	16.51	25.46	31.4	32.52	19.76	31.92	22.6	38.78
DVL2	ENSG00000004975	25.5	16.07	16.62	13.77	21.54	14.34	33.77	16.55	31.98	33.53	16.29	18.03	21.24	14.63	17.15	31.07	25.73	21.09	24.68	22.27	22.42	10.4	16.11	37.32	20.39	26.52	21.6	15	20.36	37.43	15.75	18.29	27.94	18.01	15.79	15.26	19.38	21.83	21.13	47.02	25.13	22.11	13.89	19.38	23.68	28.86	26.24	15.83
PRSS22	ENSG00000005001	0.68	5.01	0.06	0.07	0	0	0	0	0.28	0	0	0	0	0.08	0.07	0.12	0	0	0	0	0.07	0.04	0	0	0	0	0	0	0	0	0	0	0.26	0.24	0	0.52	0.04	0	0	0	0.05	0	0.12	0.49	0	0.41	0.62	0
UPF1	ENSG00000005007	27.75	30.27	30.75	22.57	29.86	47.23	27.17	29.81	32.51	39.45	42.72	28.77	30.16	25.15	27.86	28.48	31.69	46	39.65	41.89	30.58	16.63	29.42	83.29	33.81	45.78	39.08	23.63	30.72	63.89	35.93	25.69	30.03	27.57	28.39	24.75	44.63	35.49	28.09	32.8	32.46	27.31	24.97	23.15	29.62	58.45	37.31	20.4
SKAP2	ENSG00000005020	10.59	21.46	19.61	10.78	22.93	10.58	12.49	13.04	18.78	14.85	19.6	9.02	9.07	11.77	40.43	20.82	20.88	7.09	14.89	24.07	20.96	14.31	29.87	7.75	10.96	2.76	10.56	13.68	14.11	15.03	16.04	14.83	13.85	6.67	23.48	14.41	20.52	10.76	13.72	20.08	10.7	10.96	23.65	20.32	26.7	12.98	19.56	11.33
SLC25A5	ENSG00000005022	167.48	338.13	350.89	164	258.94	327.42	252.46	253.24	311.11	259.91	296.63	251.74	262.84	267.3	262.5	401.65	193.82	253.28	210.2	232.03	333.36	316.05	143.25	117.69	237.02	155.59	127.11	156.84	165.48	154.86	196.06	180.28	191.76	342.81	219.47	429.71	251.29	321.58	293.33	193.37	261.08	347.58	280.23	359.81	275.73	448.68	307.77	418.81
CCDC109B	ENSG00000005059	35.63	19.91	16.78	29.52	25.91	45.69	29.75	17.33	27.35	40.28	32.49	21.63	16.13	8.86	15.91	30.8	32.57	8.08	44.38	19.82	23.38	19.17	14.44	20.79	33.64	16.24	31.91	18.62	15.58	25.14	41.14	18.05	19.69	20.45	7.59	28.49	43.92	13	16.34	17.67	11.23	20.78	5.68	9.97	34.58	42.49	9.35	21.43
HOXA11	ENSG00000005073	4.6	0.7	7.54	3.84	6.09	6.14	7.51	0.24	7.53	3.87	2.52	3.53	11.6	2.32	15.05	2.54	10.31	5.7	7.95	8.19	1.78	3.24	0.7	24.39	4.72	1.26	5.39	6.36	5.68	9.03	3.47	3.83	4.92	0.52	11.47	2.75	9.95	22.5	14.64	18.12	0.82	2.9	5.59	7.07	10.97	20.37	6.24	8.49
POLR2J	ENSG00000005075	73.37	60.13	82.82	86.26	74.17	118.86	126.69	88.67	62.75	83.61	59.88	156.46	108.26	70.8	59.71	91.23	75.45	166.29	68.95	63.65	58.84	138.18	39.24	100.09	74.32	70.63	45.46	57.47	88.88	83.98	64.18	67.47	74.43	104.13	90.28	89.54	125.54	194.61	111.84	138.19	134.52	101.2	122.59	106.07	78.55	157.84	73.74	155.08
DHX33	ENSG00000005100	5.1	3.87	10.76	6.83	4.48	5.58	14.58	3.68	7.04	8.27	7.04	2.38	3.17	5.09	4.53	8.92	3.85	4.85	5.26	6.04	7.25	6.94	4.15	4.66	4.18	0.97	3.41	2.1	3.27	8.51	5.25	3.78	4.12	4.24	5.7	6.9	3.24	4.56	4.39	10.22	3.61	5.45	2.98	4.49	4.08	5.3	10.18	4.24
MEOX1	ENSG00000005102	42.37	0.41	0.92	17.69	1.35	2.77	0.4	0.68	1.05	0.65	1.22	0.61	0.75	0.72	0.09	5.9	0.13	0.74	12.7	0.16	0.39	0.69	0.53	10.41	4.21	0.78	71.85	3.44	21.48	8.06	7.22	2.83	21.39	0.07	0.22	2.44	0.31	0.2	0.89	0.13	0.96	7.97	0	0.08	0.14	6.29	0.12	0.33
THSD7A	ENSG00000005108	2.7	0.68	1.76	1.92	2.24	1.36	1.79	1.43	1.78	1.3	2.03	1.74	2.79	1.9	1.69	4.56	5.6	0.81	2	3.79	1.33	0.71	0.83	1.42	0.85	0.38	1.79	0.66	1.74	3.06	2.03	1.53	2.28	1.14	2.09	2.75	1.14	1.18	0.7	1.7	0.7	1.22	1.2	1.65	0.83	2.16	1.22	2.79
LIG3	ENSG00000005156	8.55	8.79	24.29	12.01	11.12	12.33	25.76	6.6	15.36	22.45	18.85	9.57	13.8	18.73	9.75	13.53	12.68	50.73	8.35	15.32	17.52	4.3	9.34	12.82	11.02	8.28	4.59	5.74	10.76	11.66	9.85	8.85	6.72	10.28	6.74	9.42	21.69	16.8	8.48	20.46	17.27	10.49	10.3	10.28	13.57	12.59	23.29	11.16
RPAP3	ENSG00000005175	12.68	13.57	18.06	15.55	15.09	22.3	23.73	13.55	16.93	22.72	24.85	13.33	26.86	18	10.5	25.19	21.91	24.6	13.23	16.92	18.6	23.03	11.75	3.79	9.19	0.67	9.39	9.01	10.45	9.55	7.93	7.78	8.8	26.34	18.73	17.54	19.66	15.14	33.7	37.97	13.53	20	23.69	14.42	15.36	9.24	15.8	12.25
ACSM3	ENSG00000005187	1.61	8.64	1.43	1.96	1.24	1.11	0.52	1.13	0.67	3.15	1.87	1.3	0.53	1.8	4.43	0.86	1.11	0.53	1.67	2.73	0.66	1.24	1.13	1.24	1.19	0.67	1.03	1.63	1.15	1.46	0.69	1.69	2.64	0.84	0.92	1.76	0.46	2.65	0.76	1.51	1.26	3.37	1.18	3.54	1.43	1.59	1.07	0.45
AC004381.6	ENSG00000005189	2.32	2.94	4.37	2.87	3.49	1.21	6.45	1.71	1.91	4.79	4.66	1.61	4.44	5.07	1.57	4.01	3.37	17.2	1.72	2.91	3.9	3.75	2.02	2	4.33	0.64	1.79	1.64	2.01	4.24	1.79	3.93	2.15	4	3.04	3.45	6.28	3.22	5.32	6.11	3.99	7.35	4.72	2.49	4.41	1.38	3.74	5.56
CIAPIN1	ENSG00000005194	28.33	23.88	38.03	31.74	30.2	31.07	76.82	29.07	30.39	46.31	24.37	18.71	36.08	46.55	31.17	33.98	43.28	48.05	27.75	55.47	39.69	46.56	23.96	43.06	25.08	30.17	16.54	14.34	28.81	30.07	19.86	17.21	18.09	27.78	37.51	33.18	43.71	55.07	25.46	80.57	38.43	19.27	41.54	45.89	30.59	36.07	25.53	32.7
FAM214B	ENSG00000005238	20.78	18.03	10.4	18.09	29.52	13.83	11.39	21.17	24.95	17.76	32.29	12.63	13.22	13.62	19.76	24.37	15.55	10.68	17.32	36.46	25.75	11.84	12.62	14.54	9.78	16.1	13.33	14.5	14.96	22.33	10.24	17.01	14.11	17.35	14.43	17.08	7.6	8.49	19.26	5.96	16.22	11.77	18.92	27.44	23.11	20.02	24	13.64
COPZ2	ENSG00000005243	152.85	39.76	100.4	147.28	101.89	104.56	87.23	151.6	63.7	186.16	92.3	85.07	263.72	384.08	301.81	37.69	115.67	50.19	202.71	145.68	120.42	112.14	124.53	101.7	49.77	147.05	76.55	247.51	240.83	276.69	61.85	254.55	117.74	56.61	102.29	34.96	317.12	88.79	364.19	95.02	127.57	110.25	62.77	100.63	75.35	136.81	234.1	140.3
PRKAR2B	ENSG00000005249	24.71	5.16	0.93	2.07	1.95	1.08	1.38	3.81	0.9	1.83	1.77	1.71	0.8	0.96	3.49	3.28	1.72	22.33	2.92	1.27	4.48	0.75	15.14	0.66	4.78	0.47	128.22	1.73	3.33	3.66	14.92	1.78	25.72	5.7	3.37	2.8	0.32	1.72	1.49	0.35	1.21	9.83	1.21	3.89	2.02	5.14	1.01	1.63
MSL3	ENSG00000005302	36.01	21.38	29.62	30.85	34.64	28.35	67.61	21.93	37.53	71.94	54.11	35.04	34.91	28.19	15.33	65.22	21.12	27.7	38.28	51.32	49.67	39.34	13.45	22.65	41.35	8.26	18.16	22.37	19.57	32.21	16.91	20.94	16.43	18.08	25.23	25.33	27.17	14.27	21.77	19.34	18.03	24.67	21.56	26.71	19.98	20.48	20.61	20.91
CREBBP	ENSG00000005339	14.59	11.47	25.87	18.19	15	8.3	18.06	14.9	17.03	20.47	23.48	9.21	16.14	5.58	13.94	14.74	9.33	35.56	17.46	14.53	15.8	5.76	15.9	17.07	14.41	6.82	12.41	6.43	13.2	22.24	11.36	13.31	9.7	9.88	11.26	6.93	16.26	22.05	9.24	17.01	8.62	20.61	13.14	9.07	9.29	9.47	26.44	4.96
BZRAP1	ENSG00000005379	5.83	7.24	12.38	5.76	3.24	6.94	6.7	5.64	12.98	40.51	14.84	6.5	8.62	2.04	9.4	6.1	3.89	21.53	4.38	4.39	4.35	0.98	3.32	3.44	7.46	3.2	1.64	0.99	1.84	8.9	1.23	13.24	4.2	1.03	2.35	0.68	9.59	14.76	3.89	1.68	2.5	6.99	2.52	1.8	1.27	9.34	5.42	0.55
MPO	ENSG00000005381	0.24	1.46	0.02	0.49	0.33	0.26	0.04	0.08	0.53	0.11	0.54	0.43	0	0.1	0.33	0.24	1.02	0.39	0.35	0.44	0.17	0	40.27	0.19	0.26	0.16	0.26	1.67	0.88	0.75	0.52	0.22	0.34	0.04	1.07	0.28	0.02	0.18	0	0.08	0.07	0.12	0.04	0.1	0.74	0.02	0.03	0.08
PON1	ENSG00000005421	0.15	0.12	0.6	0.35	0.06	0.45	3.42	0	0.1	0	0	0.02	0.27	0.14	0.29	0	0	0.05	2.63	0.59	0.23	0.44	0	0.88	0.08	0	0	0	0.03	0	2.35	0	0.31	0	0	0	0.2	3.56	1.99	0.14	0	0.12	0.05	0.26	0	0.45	0	0
GCFC2	ENSG00000005436	15.8	5.8	19.97	20.8	10.09	16.89	12.48	12.02	8.09	13.51	11.64	6.11	14.32	13.06	6.67	6.96	9.18	13.92	9.81	11.3	13.64	12.32	7.38	5.93	7.28	1.38	9.6	6.19	17.07	5.79	9.09	7.65	7.72	9.15	5.52	6.88	9.69	6.23	9.44	14.35	9.84	9.38	15.98	7.33	5.74	7.78	7.59	11.69
WDR54	ENSG00000005448	10.53	15.29	12.27	7.18	11.37	24.7	17.63	17.54	16.14	10.3	19.84	11.02	24.34	15.42	13.32	9.97	44.69	39.65	6.62	10.87	12.45	12.28	12.83	24.27	12.79	23.98	7.11	14.74	5.4	9.61	7.06	11.92	9.7	44.86	10.2	16.24	34.24	53.35	20.02	62.22	19.28	24.53	18.26	15.61	23	41.74	22.14	30.31
CROT	ENSG00000005469	9.78	6.77	8.83	9.08	6.05	10.3	17.9	8.46	6.75	10.39	6.93	5.17	7.5	4.55	10.36	8.95	8.96	8.09	8.97	10.76	9.86	5.43	5.5	5.26	6.43	1.37	5.11	6.82	8.38	9.76	7.49	8.04	7.24	7.69	15.93	3.59	5.9	11.32	16.46	14.39	6.41	7.92	8.81	10.15	6.88	7.91	9.59	5.02
ABCB4	ENSG00000005471	2.34	2.23	7.02	0.85	2.57	0.73	9.37	3.27	2.97	2.21	1.02	1.27	13.78	3.41	3.16	1.69	11.81	1.19	0.76	6.88	4.8	1.16	0.69	2.8	3.77	1.58	0.52	1.14	2.04	3.31	0.8	1.19	1.11	0.4	5.37	0.41	2.87	1.88	9.3	14.37	1.49	2	7.27	11.35	3.8	10.28	9.31	2.37
KM2E	ENSG00000005483	21.31	16.68	16.81	18.08	19.81	11.64	21.38	20.33	21.16	18.38	16.31	12.1	10.63	7.13	12.5	23.24	7.64	52.32	18.1	17.14	17.36	12.36	7.74	11.98	17.35	3.62	20.79	9.03	18.99	26.1	13.15	11.8	15.08	11.91	18.43	9.28	9.8	11.06	12.46	24.58	9.69	21.26	9.95	12	15.1	14.57	23.58	6.08
RHBDD2	ENSG00000005486	35.33	111.24	31.32	24	39.16	70.07	34.6	73.14	35.2	31.72	32.55	49.01	82.34	45.23	63.97	38.56	46.16	71.81	37.65	37.5	44.34	42.6	108.21	122.07	47.54	125.64	45.22	37.19	25.06	61.71	48.1	36.57	36.93	68.57	38.85	48.22	72.31	64.15	56.91	83.74	72.79	27.27	49.93	43.36	53.21	83.2	43.45	53.35
SOX8	ENSG00000005513	1.51	0.26	1.54	1.8	0.12	0.25	0.37	1.02	0.83	0.11	0.47	0.61	0.56	0.28	0.6	0.72	0.61	1.14	0.62	1.04	1.54	0.19	31.73	0.41	1.13	2.02	0.92	0.56	0.52	1.9	0.95	1.03	0.65	3.13	0.41	0.78	0.15	0.45	0.38	0.14	0.55	0.39	0.27	0.34	0.35	7.04	0.19	0.31
IBTK	ENSG00000005700	21.6	14.6	22.12	17.96	31.22	13.78	17.75	17.19	17.99	13.94	23.86	10.51	18.8	9.12	18.6	30.35	13.34	15.28	19.82	29.13	21.77	23.1	22.83	5.12	9.1	1.56	8.34	12.05	15.96	14.76	11.5	14.84	9.55	17.18	11.24	15.29	22.6	11.35	10.9	10.78	16.1	13.15	15.61	12.2	18.98	8.36	13.38	6.45
ZNF195	ENSG00000005801	12.25	7.77	20.23	13.34	17.66	7.16	36.55	8.18	18.85	22.64	14.81	9.21	8.17	8.24	10.12	23.32	5.61	29.46	14.04	20.95	24.85	9.67	8.14	5.09	10.77	0.76	6.32	6.46	7.8	11.59	6.02	13.25	6.92	6.36	10.68	7.28	5.27	11.5	19.04	19.98	8.79	7.07	6.94	9.25	8.23	4.86	10.61	5.49
MYCBP2	ENSG00000005810	29.86	19.4	32.35	30.15	17.56	14.28	29.01	26.93	20.85	25.11	20.46	16.63	13.08	10.55	21.2	53.98	14.27	26.07	41.16	23.32	29.1	4.8	9.18	16.32	27.71	3.64	32.69	14.09	24.01	33.23	32.61	20.89	25.65	18.01	23.36	12.98	20.71	9.8	10.82	16.33	9.05	24.26	13.17	13.16	13.03	13.22	21.96	8.73
FBXL3	ENSG00000005812	32	27.09	19.22	23.42	15.47	13.78	21.31	22.61	18.57	25.51	17.21	18.28	15.13	13.42	25.3	48.62	13.52	30.01	32.42	17.1	27.36	12.46	22.63	8.04	14.1	1.68	31.08	20.44	21.99	23.78	26.89	24.38	25.68	17.2	17.4	14.34	25.4	9.46	23.73	25.96	10.14	24.8	26.55	16.61	12.81	9.31	19.09	11.21
ITGAL	ENSG00000005844	5.9	22.75	1.54	5.53	8.96	3.34	20.76	25.86	13.71	12.66	9.22	23.76	3.28	5.02	1.82	18.64	1.04	3.72	9.37	12.49	15.16	1.05	1.86	28.73	55.07	8.53	6.14	6.44	4.71	6.79	8.74	5.64	5.26	2.82	6.38	2.86	0.86	0.31	2.98	0.89	5.71	10.11	0.69	1.2	7.57	2.54	2.82	0.57
PDK2	ENSG00000005882	24.88	23.53	22.02	33.68	21.39	21.43	24.73	27.15	21.05	24.96	20.97	16.96	33.01	15.79	22.6	16.82	25.33	33.3	22.57	18.02	22	24.52	39.36	41.39	18.79	48.98	54.53	21.91	30.64	39.34	28.99	27.04	37.63	16.27	41.6	11.58	51.45	19.17	22.96	41.25	12.86	25.58	19.49	26.62	19.81	47.49	43.72	26.27
ITGA3	ENSG00000005884	36.93	94.32	4.31	15.4	9	21.75	4.24	38.01	16.1	33.77	41.24	15.46	10.28	6.37	6.89	33.38	14.03	2.55	12.72	11.97	20.34	5.74	2.88	12.71	86.13	14.41	18.42	36	14.05	15.23	10.76	8.55	37.03	61.27	12.7	87.63	4.94	8.8	4.6	33.06	204.84	97.96	9.85	11.26	17.76	7.04	6.57	2.47
ZFX	ENSG00000005889	7.94	7.59	17.9	7.69	10.17	9.2	19.35	7.4	8.54	20.6	25.53	7.15	11.6	5.25	4.95	21.21	5.64	8.95	7.92	10.77	17.27	10.42	12.33	4.6	7.3	1.14	5.62	3.72	6.97	25.07	7.73	8.92	6.77	7.47	11.22	5.7	6.4	5	7.17	11.6	3.75	8.97	8.36	9.45	5.7	4.2	7.07	5.11
LAMP2	ENSG00000005893	95.18	130.44	59.96	90.48	120.01	116.32	87.16	99.66	81.41	66.42	180.28	91.03	155.85	57.75	75.16	155.07	70.44	45.59	123.98	167.4	104.1	126.78	131.05	102.78	73.5	42.41	72.13	64.24	103.54	76.92	123.76	76.33	62.54	156.59	98.91	95.68	89.24	114.89	45.19	42	72.96	124.8	49.6	114.36	105.57	79.07	68.98	76.62
GGNBP2	ENSG00000005955	46.69	32.98	47.6	43.5	51.99	34.51	56.64	27.32	53.23	68.92	56.42	24.19	27.13	24.96	28.99	47.26	36.06	45.23	48.43	59.6	49.17	14.29	30.35	29.67	43.53	4.33	47.13	32.88	32.06	40.82	36.23	34.06	28.55	31.86	24.45	30.91	33.14	21.39	25.65	23.16	32.12	38.96	26.22	23.73	48.02	28.99	44.87	24.02
ITGA2B	ENSG00000005961	0.45	1.23	0.07	0.37	0.92	1.15	1.37	0.23	0.98	0.84	0.54	0.64	0.34	0.17	1.45	0.98	1.18	4.37	0.3	0.55	0.8	0.27	0.83	0.75	0.39	0.11	0.1	0.3	0.1	0.33	1.51	0.14	0.05	0.12	0.35	0.36	0.61	2.82	0.24	0.96	1.06	0.42	0.08	0.8	0.09	0.5	1.9	0.16
ASB4	ENSG00000005981	0.35	0.3	0.22	4	0	0.07	0.33	0.04	0.03	0	0	0.01	0.26	0.04	0.11	0	0	0	0.09	0.01	0	0.46	0	0.07	0.03	0.02	0.02	0	1.24	0	1.76	0.22	0.09	0	0.23	0.04	0.03	1.14	0.53	0.3	0	0.17	0.34	0.06	0	0.02	0	0
GDE1	ENSG00000006007	38.64	72.58	42.69	32.1	25.09	20.74	52.11	56.95	32.95	44.68	33.9	24.8	36.86	34.32	48.48	28.48	36.57	39.14	41.88	37.29	43.98	28.33	42.87	39.96	23.33	24.89	45.04	39.41	42.58	38.41	48.75	40.1	45.59	38.57	39.18	37.84	33.53	42.84	37.79	26.23	57.29	43.37	54.29	48.28	44.62	42.94	29.19	36.22
C19orf60	ENSG00000006015	98.77	63.23	50.8	76.65	107.19	109.47	72.49	108.51	85.7	80.15	145.22	97.73	135.45	93.21	87.04	71.5	126.6	105.16	96.7	98.27	73.77	107.97	45.15	129.65	77.3	138.35	76.24	119.95	22.32	123.73	71.37	102.73	98.96	71.18	19.5	81.34	131.25	51.26	146.68	44.28	100.28	79.16	103.06	82.99	120.44	83.27	61.57	57.28
CRLF1	ENSG00000006016	46.72	2.79	5.46	18.53	3.36	3.38	7.51	47.12	4.96	4.42	7.05	1.97	1.94	4.35	3.46	2.96	37.92	4.45	10.93	4.73	4.2	4.15	2.81	0.84	1.52	19.61	27.52	31.88	17.11	8.17	74.55	4.05	3.04	30.7	2.57	1.09	2.88	12.36	6.05	3.12	7.54	5.71	1.5	8.34	3.28	25.89	4.39	0.6
OSBPL7	ENSG00000006025	19.17	8.05	9.24	27.9	9.22	6.13	18.93	8.44	17.3	12.9	8.73	4.02	5.09	3.89	2.81	7.61	2.72	7.5	11.05	11.29	11.35	4.57	2.54	6.28	6.05	8.91	3.72	3.07	14.03	13.3	3.78	4.16	3.33	2.42	3.91	1.77	4.56	9.95	11.96	7.52	4.51	4.99	4.21	4.68	5.3	5.78	10.12	1.32
TMEM98	ENSG00000006042	51.24	44.6	49.69	32.6	45.25	76.9	104.66	51.36	58.08	144.51	57.65	37.74	140.11	122.68	99.84	38.54	121.8	170.09	101.59	44.85	104.9	45.84	26.87	52.48	70.67	94.51	46.16	52.68	71.55	67.21	52.71	93.67	62.24	12.76	23.79	50.19	70.63	50.6	61.8	72.35	39.93	57.84	51.99	63.23	22.52	100.21	55.21	74.13
YBX2	ENSG00000006047	1.66	0.29	1.83	0.46	0	0	0.2	0.12	0	0.23	0.24	0	0	0	0.03	0	1.45	0.08	0.23	0	0.09	0	0.57	0	0.15	0	9.8	0.05	0.16	0.19	0.97	0.22	3.21	0	0.92	0.02	0	4.45	0.19	0.11	0.03	0.4	0	0	0	0.23	0.21	0.18
KRT33A	ENSG00000006059	0	0.04	0	0.05	0	0	0	0	0	0	0	0	0	0	0	0	0	0	0	0	0	0	0	0	0	0	0	0	0	0	0	0	0	0	0	0	0	0	0	0	0	0	0	0	0	0	0	0
ABCC8	ENSG00000006071	1.39	0.62	0.14	0.48	0	0.24	0	0	0	0	0	0	0	0.2	0.25	0	0	6.54	0	0.73	0.91	0.2	1.26	0.36	0	1.61	0.33	0	0.16	2.33	0.39	0.04	2.37	0	0.35	0	0	0.2	0.42	1.08	0	0.45	0.7	0.06	2.16	0	0	0
CCL18	ENSG00000006074	265.61	1307.43	12.43	131.36	769.48	88.22	3.13	14.68	65.46	13.89	286.93	3.8	15.72	7.91	0.9	557.04	16.38	17.83	218.1	33.26	2.63	7.71	3.9	72.68	17.99	26.5	52.21	6.09	130.44	0.72	293.3	321.73	40.03	87.99	3.04	61.64	0.31	0.1	0.72	16.81	45.61	117.93	0.42	10.51	212.5	11.7	0.66	2.75
CCL3	ENSG00000006075	28.14	7.31	2.37	55.7	79.64	11.91	38.37	30.61	32.45	30.89	21.41	52.74	27.4	17.53	1.23	72.62	9.1	8.99	241.41	14.19	31.63	19.34	16.89	33.96	17.27	35.51	5.57	13.88	7.62	11.32	10.5	39.46	103.93	50.74	13.34	72.14	4.29	2.15	8.29	2.83	61.58	15.52	6.02	43.18	42.24	8.36	9.98	3.13
SYNRG	ENSG00000006114	9.06	7.74	10.52	10.36	11.63	9.44	13.11	11.44	13.16	11.33	13.09	7.43	7.55	20.93	7.58	12.9	11.17	32.26	12	12.65	14.11	2.82	5.29	9.04	12.52	4.71	7.28	3.9	7.26	17.03	7.36	8.41	5.14	6.03	28.65	7.8	5.06	16.22	8.98	9.81	7.09	15.27	9.78	12.2	8.81	6.63	14.54	4.46
CACNG3	ENSG00000006116	0	0.03	0	0	0	0	0	0	0	0	0	0	0	0	0	0	0	0.82	0	0	0	0	0	0	0	0	0	0	0	0	0	0	0	0	0	0	0	0.01	0	0	0	0	0	0	0	0	0	0
TMEM132A	ENSG00000006118	13.8	7.83	35.23	7.01	18.3	52.41	31.52	44.68	41.28	16.67	24.34	25.54	65.18	56.86	29.97	24.5	248.96	116.47	17.26	20.97	57.45	59.84	10.12	16.43	9.11	56.16	4.9	5.05	7.71	16.26	10.46	20.13	19.47	34.9	19.59	51.33	38.56	102.8	19.31	52.38	52.47	21.47	60.5	79.51	33.95	65.15	56.05	33.86
AP2B1	ENSG00000006125	48.04	46.98	41.87	52.27	42.49	65.61	38.76	51.49	39.78	65.7	61.7	32.09	37.84	31.14	45.29	42.72	76.38	96.1	48.92	36.44	53.13	16.37	30.17	51.6	59.38	34.95	45.31	28.27	48.15	45.88	45.62	34.99	35.93	52.45	44.95	47.56	30.72	71.31	22.86	39.15	54.27	77.43	30.28	31.47	38.84	43.33	46.12	26.56
TAC1	ENSG00000006128	0.22	0	0	0.28	0.05	0	0	0	0	0	0.15	0	0.06	0	0	0	3.28	9.61	0.07	0	0.05	0.76	0	0	0	0.11	0	0	0.18	0.17	0.7	0	0	0	3.42	0	0.17	0	0	0	0	0.12	0	0.95	0	0	0	0
ZNF263	ENSG00000006194	19.92	15.2	31.24	14.84	18.73	24.39	27.27	16.91	19.72	25.68	23.05	12.47	25.75	15.63	18.39	19.39	8.66	36.41	22.83	24.59	23.47	16.31	32.21	24.55	20.59	12.95	24.65	19.35	15.12	36	18.43	21.11	20.34	14.63	16.76	16.39	26.97	24.94	21.18	25.51	19.21	25.95	27.35	21.75	14.36	16.44	22.46	17.73
CX3CL1	ENSG00000006210	17.34	30.43	5.72	7.5	2.51	14.75	35.4	23.06	7.41	6.18	6.83	25.47	63.12	8.61	41.47	4.27	7.61	38.4	9.68	10.52	16.94	2.16	3.41	25.82	7.33	26.73	31.35	23.22	6.04	34.42	26.01	16.29	45.4	7.59	6.39	2.66	8.97	19.4	9.25	14.99	20.86	7.88	6.81	11.07	1.94	7	10.33	5.53
SPATA20	ENSG00000006282	49.51	32.29	35.72	55	71.43	56.64	51.61	40.25	69.34	79.86	76.08	23.01	46.31	18.09	30.59	34.58	29.71	32.16	56.37	60.64	44.93	37.18	35.6	71	34.05	32.98	32.08	27.89	43.86	75.59	39.2	35.29	38.76	37.13	31.12	29.74	19.98	58.18	30.2	37.43	38.77	35.88	19.67	31.63	44.61	34.42	45.65	30.61
CACNA1G	ENSG00000006283	0.19	0.17	9.26	0.28	2.94	0.84	2.14	0.32	1.3	0.69	0.41	0.24	2.62	0.18	8.24	0.07	7.77	2.05	1.84	0.25	0.27	2.78	0.37	2.22	0.04	1.45	0.19	0.08	0.3	4.49	1.46	2.17	0.21	4	3.86	0.22	1.9	5.88	0.63	2	0.21	0.09	0.45	0.45	0.18	0.5	2.62	1
TNFRSF12A	ENSG00000006327	62.43	80.38	50.82	137.63	62.62	362.24	23.09	148.72	129.39	223.94	478.58	146.4	241.01	47.49	67.56	248.82	360.31	46.41	74.15	104.73	107.01	728.7	44.38	154.63	12.45	167.23	12.13	166.33	78.9	89.4	63.7	60.49	77.14	478.21	84.26	197.35	49.03	13.42	108.83	136.44	31.27	15.55	157.95	171.27	208.71	110.1	158.63	105.19
DLX6	ENSG00000006377	0.08	2.67	2.93	1.04	0.24	4.24	20.12	0.23	3.96	5.18	1.25	1.98	9.08	8.77	12.55	1.05	0.92	1.93	1.48	12.69	3.39	1.53	4.62	5.66	1.87	0.85	0.76	2.12	0.04	17.46	0	25.86	0	0.9	15.66	0.41	19.69	0.74	24.47	38.54	2.45	0.4	25.16	8.32	7.06	40.59	8.55	17.47
MAP3K9	ENSG00000006432	0.23	1.56	0.04	0.93	0.04	0.1	0.06	0.18	0.08	0.19	0.07	0.13	0.1	0	0.03	0.08	0.47	4.41	0.13	0.1	0.1	0.04	0.6	0.11	0.43	0.06	0.05	0.13	0.51	0.23	0.13	0.04	0.19	0.02	1.32	0.74	0.29	0.92	0.34	0.1	0.27	0.05	0.07	0.78	0.19	0.38	0.06	0.02
RALA	ENSG00000006451	36.42	36.29	20.99	23.95	50.73	35.15	18.14	37.33	34.11	20.9	62.95	29.24	39.67	35.3	27.61	66.99	57.25	42.53	39.53	28.51	40.71	79.68	19.58	14.92	16.03	7.68	27.33	19.43	28.58	29.91	23.58	26.94	30.2	32.24	31.21	48.06	71.54	21.2	27.28	52.44	24.16	33.64	37.67	39.99	50.01	23.52	29.75	19.74
BAIAP2L1	ENSG00000006453	6.23	12.78	0.76	4.92	5.67	4.79	4.65	3.89	6.99	8.32	5.85	2.61	10.28	0.56	0.4	9.07	6.15	5.14	4.39	1.54	1.97	15.86	3.38	1.7	6.16	1.75	3.63	2.65	4.54	5.83	2.47	4.76	2.41	10.57	3.94	6.11	9.93	3.56	1.47	0.23	19.49	5.69	0.36	0.43	1.35	10.68	1.12	1.32
KDM7A	ENSG00000006459	7.71	3.46	11.84	7.38	11.09	3.96	7.02	11.95	9.45	8.29	7	5.38	2.79	1.67	2.79	12.93	3.41	10.82	8.59	9.47	5.75	3.06	6.87	3.37	6.48	2.08	4.81	3.06	5.71	9.81	4.59	5.1	2.4	3.88	6.25	4.75	1.31	3.11	2.51	3.13	2.35	3.24	1.41	3.81	5.71	6.42	11.8	1.07
ETV1	ENSG00000006468	4.82	15.88	1.29	2.18	7.66	1.53	0.86	2.53	6.09	2.15	2.46	3.77	11.53	0.98	28.63	15.65	41.05	11.08	2.95	1.96	3.09	5.14	0.76	0.76	3.11	1.95	2.55	4.58	3.76	3.49	1.72	4.63	2.38	8.04	7.44	3.12	5.89	1.58	2.43	2.14	0.73	4.73	1.44	2.44	2.54	0.95	1.78	2.71
AGK	ENSG00000006530	12.32	7.85	30.85	10.04	12.37	16.01	25.63	8.95	17.61	20.27	12.46	12.4	12.57	8.29	9.78	24.82	8.3	19.6	10.91	16.47	14.18	18.24	7.91	14.58	10.46	2.83	9.59	5.71	8.24	11.96	11.06	10	9.44	9.43	14.36	10.57	10.31	8.31	14.82	17.23	13.64	10.45	10.32	15.26	12.76	18.62	13.61	3.9
ALDH3B1	ENSG00000006534	11.74	47.94	4.15	7.25	22.76	11.61	16.89	24.63	14.33	27.15	24.03	11.18	22.85	43.92	24.3	10.77	5.81	2.65	13.15	46.43	19.62	5.35	8.63	16.76	10.99	19.84	6.35	13.06	5.56	11.89	12.59	15.8	9.47	13.16	7.92	13.55	9.86	18.06	17.75	11.21	13.92	12.11	9.28	14.53	20.88	9.5	17.59	11.78
TTC22	ENSG00000006555	0.09	2.54	0.03	0.1	0	0.14	0.46	0.77	0.16	0.21	0.1	0.47	0.06	0.03	0.07	0.61	0.02	0.06	0.53	0.33	0.37	0.02	0	0.68	1.7	0.1	0.15	0.4	0	0.3	0.07	0.26	0.05	0.04	0.05	0	0.01	0.01	0.05	0.03	0.25	0.14	0.02	0.03	0.03	0.02	0.07	0
PHTF2	ENSG00000006576	17.72	10.04	36.25	14.27	14.82	18.44	16.03	12.55	12.15	10.69	17.33	13.25	13.64	8.69	12.57	30.67	14.41	19.14	17.59	15.53	17.31	24.25	31.52	3.97	15.89	1.32	6.67	9.96	31.5	16.18	13.78	9.28	10.7	24.06	18.64	13.9	17.54	12.23	11.23	22.67	16.06	10.99	23.77	18.66	13.15	10.74	19.62	13.19
CCL26	ENSG00000006606	4.49	1.51	1.52	2.25	2.89	3.5	0.59	1.52	8.56	0.97	4.23	1.12	11.88	1.19	0.51	4.8	8.71	0.75	1.46	5.02	1.95	18.65	6.11	4.15	3.86	6.45	2.29	5.47	3.19	2.7	0.5	0.52	2.62	82.08	1.2	4.33	1.18	0.71	1.94	3.81	29.85	3.02	0.11	2.14	4.51	0.25	0.3	0.87
FARP2	ENSG00000006607	9.28	11.02	39.04	8.98	11.89	6.52	19.66	9.03	14.04	11.58	9.78	4.5	7.6	22.11	20.38	14.18	9.24	17.23	8.7	24.06	13.25	4.18	13.33	11.04	6.72	5.56	7.97	4.21	7.77	20.4	6.8	12.99	6.05	7.87	5.93	6.64	5.66	7.93	6.92	17.61	3.16	8.6	17.03	10.62	10.48	6.79	25.87	5.05
USH1C	ENSG00000006611	0.06	0.52	18.56	0	0.03	0.05	0.56	0	0.06	0	0	0	0.21	0.05	0	0	0.17	0.08	0.8	0	0	0.04	3.24	0	0	0.04	0	0	0.19	0.12	0.11	0.56	0.29	0	3.15	0.04	0.75	0.19	0.27	0.4	0.16	0	0.51	0.09	0	0.1	0	1.34
GGCT	ENSG00000006625	41.2	36.74	67.7	37.44	43.78	51.92	45.29	34.75	53.76	34.81	37.88	57.88	62.36	61.34	69.52	80.4	105.33	54.58	44.3	60.07	54.7	58.63	30.66	16.64	26.96	7.21	27.43	33.13	37.57	30.6	33.06	36.6	33.31	30	48.55	71.71	111.86	37.76	28.1	62.71	29.02	32.68	51.36	45.22	71.15	51.74	33.06	44.11
DBF4	ENSG00000006634	3.68	5.88	27.4	3.95	5.29	14.85	22.91	4.52	11.58	16.42	11.01	9.89	8.58	4.86	4.04	20.81	9.42	32.6	4.57	10.46	10.56	15	6.77	3.36	7.76	0.19	2.2	2.3	3.58	8.64	2.99	4.15	3.45	12.06	25.25	13.92	13.81	5.86	4.79	27.46	3.76	11.06	13.24	7.14	8.68	10.29	10.63	11.77
TBXA2R	ENSG00000006638	4.33	4.82	3.27	1.56	1.74	7.35	1.77	4.82	4.31	4.42	10.63	6.52	13.26	30.18	8.58	4.07	3.09	1.99	2.46	5.17	11.77	2.02	1.12	5.17	4.98	6.87	4.29	15.76	1.75	3.74	1.15	2.83	14.38	3.97	2.22	5.32	3.3	1.7	0.84	3.08	10.37	8.64	14.09	9.93	4.31	3.29	17.57	4.85
IFRD1	ENSG00000006652	30.07	17.08	85.23	36.19	30.71	22.96	39.27	14.45	28.61	36.95	36.31	27.88	35.55	18.08	23.21	56.2	21.45	57.85	20.6	45.73	30.69	50.45	38.79	19.18	22.27	7.19	17.55	11.23	23.06	26.92	17.54	18.45	17.1	25.2	20.89	32.24	22.45	22.4	33.52	48.39	36.27	23.82	18.46	15.21	27.5	30.38	30.29	20.73
LGALS14	ENSG00000006659	0	0	0	0	0	0	0	0	0	0	0	0	0	0	0	0	0	0	0	0	0	0	0	0	0	0	0	0	0.12	0	0	0	0	0	0	0	0	0	0	0	0	0	0	0	0	0	0	0
COX10	ENSG00000006695	4.97	7.26	31.27	6.9	4.9	9.31	5.84	5.81	6.28	7.08	5.6	5.83	4.22	3.09	6.16	13.67	7.64	4.26	4.74	4.91	8.03	8.85	10.66	9.9	7.94	3.61	8.77	2.77	10.62	14.8	10	6.65	6.96	6.1	16.94	11.33	6.14	23.65	5.1	12.09	6.48	22.79	7.46	10.88	8.81	7.98	31.85	10.78
GTF2IRD1	ENSG00000006704	10.36	11.89	36.64	18.59	9.36	13.61	27.26	15.73	16.93	16.36	8.68	19.58	24.99	20.71	17.58	13.72	14.73	47.98	10.16	22.72	14.26	5.5	8.87	14.81	7.1	14.7	4.8	4.08	13.11	18.15	17.14	12.4	9.16	6.99	19.62	8.13	49.29	44.45	18.97	46.75	14.01	11.31	27.09	21.72	10.68	33.09	13.19	38.69
PAF1	ENSG00000006712	34.74	43.59	27.81	36.56	29.37	50.76	47.08	46.48	36.95	32.75	42.19	47.56	49.52	35.46	43.44	40.73	69.55	71.93	32.64	35.79	35.76	40.43	26.65	57.07	51.49	39.01	32.6	33.46	31.24	46.88	31.45	35.6	48.76	50.12	51.35	42.58	90.91	53.4	34.58	93.05	53.74	41.07	68.6	104.02	29.46	48.42	28.37	25.77
VPS41	ENSG00000006715	22.51	22.51	31.42	20.92	32.27	14.93	19.48	21.63	28.78	16.66	22.81	14.24	15.31	16.99	12.73	33.69	27.42	18.19	32.89	25.82	26.51	23.63	23.79	7.87	19.91	4.48	16.74	16.53	23.66	24.71	13.37	16.22	23.32	10.94	32.83	15.36	27.09	18.3	21.45	25.14	13.77	15.26	19.91	14.37	23.52	19.41	17.37	15.5
ARHGAP44	ENSG00000006740	2.57	16.88	4.64	1.48	0.66	1.7	2.01	2.14	2.16	0.83	0.49	3.09	0.66	3.12	8.58	2.41	2.78	3.43	1.62	3.69	8.42	0.28	2.79	3.75	1.46	1.19	1.45	2.15	2.27	8.91	1.66	3.47	8.36	1.38	4.58	2.31	3.76	6.9	4.71	7.66	2.93	4.92	31.55	14.81	1.48	6.68	4.38	0.92
ELAC2	ENSG00000006744	26.43	25.51	188.21	37.04	29.64	54.81	21.74	24.06	33.24	52.18	25.74	62.6	19.35	16.08	26.18	130.04	37.86	25.89	28.67	36.71	35.06	23.52	18.42	61.35	32.43	27.91	31.51	19.11	29.1	55.58	28.08	22.06	32.35	20.92	45.73	28.99	37.05	139.26	20.12	56.32	30.71	191.68	51.11	66.42	35.56	44.87	224.39	36.59
SCIN	ENSG00000006747	3.83	11	3.66	2.99	1.76	1.72	9.65	1.38	4.3	2.07	2.09	2.6	22.15	13.82	1.4	11.92	2.92	1.13	1.53	9.98	7.13	1.22	30.84	0.76	0.85	0.62	2.84	7.22	0.98	6.33	1.66	4.48	4.52	4.16	7.23	1.42	36.23	3.21	2.56	37.99	1.36	2.17	7.31	10.18	5.44	73.5	3.2	17.64
ARSD	ENSG00000006756	9	24.19	11.71	9.53	16.18	35.49	28.53	27.37	10.06	40.73	31.28	15.65	64.87	38.63	14.06	18.11	11.92	14.85	9.19	17.45	21.35	20.62	24.05	9.77	5.72	8.45	9.27	7.36	5.63	7.7	18	9.74	10.76	1.69	16.83	4.52	19.81	28.37	14.3	6.27	10.66	14.51	23.83	32.94	12.24	12.27	11.61	10.97
PNPLA4	ENSG00000006757	9.59	11.51	16.09	9.59	5.25	19.93	21.19	8.91	4.72	53.19	14.12	13.46	22.22	37.1	10.77	16.46	5.77	2.24	8.45	4.88	10.86	25.21	25.47	8.8	11.26	9.95	14.2	7.85	13.89	4.63	11.74	12.4	10.6	12.47	20.88	9.73	27.89	13.96	14.72	10.71	2.86	16.32	14.47	26.08	6.82	30.05	16.33	39.11
MYH13	ENSG00000006788	0.02	0	0	0.09	0.04	0.02	0.01	0	0	0.01	0.06	0	0.03	0	0.1	0.01	0	0	0	0.02	0.01	0.01	0.01	0.01	0	0	0	0	0	0	0	0	0	0	0.04	0.02	0	0.11	0.02	0.06	0	0.03	0.01	0	0.01	0	0.02	0
ADIPOR2	ENSG00000006831	25.06	38.08	28.46	20.6	18.91	49.89	60.46	21.85	26.14	43.27	37.99	22.44	18.01	30.14	25.21	28.29	28.3	37.95	20.1	24.7	34.69	15.15	17.98	43.44	19.57	13.39	43.62	13.54	18.2	21.69	29.92	14.39	26.08	25.67	28.63	35.06	54.12	25.15	21.63	60.08	41.85	47.6	35.1	26	19.96	23.64	37.06	50.43
CDKL3	ENSG00000006837	6.18	1.75	7.67	5.01	5.02	1.8	2.62	2.34	2.46	4.52	2.41	2.56	2.75	5.45	4.32	4.31	2.78	9.44	3.81	5.15	3.74	6.16	2.88	1.9	1.01	0.51	0.62	4.45	3.67	3.25	2.18	2.86	3.01	2.74	1.96	1.85	3.56	2.64	3.79	4.76	3.36	3.7	4.22	5.79	3.01	1.5	3.75	3.24
UPP2	ENSG00000007001	0	0	0	0	0.08	0	0.19	0.05	0	0	0	0.12	0.02	0	0.02	0	0	0	0.07	0.11	0.06	0	0.07	0	0	0	0.24	0.07	0	0.13	0	0	0	0	0	0	0.13	0.06	0	0.07	0	0	0.04	0	0.04	0.11	0	0.03
PRSS21	ENSG00000007038	1.15	7.27	93.4	0.51	0.32	0.33	0.54	1.13	0.67	0.31	0.55	0.64	1.38	0.65	0.91	0.92	0.12	0.58	1.84	0.35	0.49	0.12	36.58	0.19	2.61	1.07	0.09	0.23	0	0	0.32	0.17	0.6	0.15	4.73	0	0.07	11.26	0.12	9.2	0.08	0.17	2.94	4.8	0.3	2.03	0.84	0.3
MARK4	ENSG00000007047	10.45	11.25	21.38	11.45	8.01	12.5	18.39	15.33	14.07	15.47	18.05	12.16	14.56	15.77	16.16	18.11	20.68	20.73	12.26	15.48	14.82	18.04	11.92	23.82	19.44	35.91	15.63	10.73	11.55	14.83	16.11	14.52	13.96	25.15	33.63	11.93	33.17	27.22	11.4	18.15	20.08	16.98	19.4	21.73	12.02	25.94	25.45	13.09
PROM1	ENSG00000007062	0.5	0.83	0.02	0.16	0.07	0.02	0	0	0.02	0.54	0.72	0.16	0.11	0	0.03	0.18	5.33	0.25	0.03	0.07	0.07	0.09	0.02	0.09	0.22	0	0.15	0.02	0.46	0.1	1.54	0.16	0.23	0.11	0.88	0.14	0.07	0.63	0.17	9.59	0.55	1.53	2.53	0.02	0	0.25	0	0
CCDC124	ENSG00000007080	74.49	92.3	86.4	76.34	57.35	143.56	71.98	108.62	81.05	99.07	140.13	115.95	110.31	80.26	102.41	77.35	135.7	163.28	74.92	95.49	81.06	105	96.56	242.38	110.97	221.05	89.84	131.17	105.97	161.62	105.23	106.18	118.49	166.49	153.23	168.89	215.34	164.6	86.94	90.92	164.39	91.93	106.45	84.25	186.53	198.01	188.15	204.57
CEACAM21	ENSG00000007129	1.82	1.3	1.45	2.84	1.49	0.95	1.03	5.13	4.59	2.68	4.15	1.06	3.08	1.08	0.66	2.81	0.16	7.15	4.01	3.38	3.18	0.76	1.03	5.75	9.45	1.65	1.78	7.64	1.32	5.53	4.84	1.2	1.03	1.36	2.82	1.49	0.26	0.71	2.99	0.35	0.54	1.64	0.29	0.98	3.16	1.67	1.67	0.55
PAFAH1B1	ENSG00000007168	51.53	41.64	40.82	59.95	47.24	38.56	65.58	37.92	60.08	58.79	58.29	42.58	40.77	34.57	40.43	72.94	61.41	44.22	51.47	60.08	48.07	49.96	33.05	52.97	29.39	35.92	36.14	25.52	49.62	64.93	39.02	48.23	33.74	35.35	44.18	55.53	41.1	34.76	30.49	47.14	42.24	39.49	48.8	39.04	56.77	80.23	42.45	37.09
NOS2	ENSG00000007171	0.39	0.59	3.33	0.06	0.33	0.63	0.15	0.82	1.56	0.33	0.6	0.42	0.43	0.72	0.29	0.18	0.89	0.64	0.17	0.23	1.78	0.27	3.21	0.21	0.72	1.92	0.38	0.56	0.15	0.69	0.62	0.11	0.39	0.86	0.42	2.48	0.34	0.57	0.29	0.64	0.76	0.73	0.13	0.74	0.44	0.42	0.35	0.16
DNAH9	ENSG00000007174	0.4	1.6	0.08	0	0.03	0.11	0.02	0.1	0.14	0.02	0	0	0.07	0	0	0.15	1.73	0.96	0.6	0.1	0	0	0.29	0	0.11	0	2.81	0	0.24	0.24	0.78	0.01	0.49	0	0	0.04	0.15	0.25	0	0.04	0.01	0.06	0.3	0.02	0.04	0.21	0	0.11
KIAA0100	ENSG00000007202	36.37	40.93	47.34	50.1	35.47	30.75	47.81	26.52	52.67	54.39	56.54	20.22	35.01	29.69	34.03	46.77	35.11	76.93	41.35	38.87	45.43	21.68	12.29	32.19	23.14	24.46	25.34	19.76	30.88	34.06	30.86	23.06	26.16	20	25.19	27.9	31.2	32.17	36.66	51.29	24.61	57.01	39.86	76.96	21.67	27.78	35.22	15.25
SLC13A2	ENSG00000007216	0	0.22	0	0	0	0	0	0	0	0	0	0	0	0	0	0	0	0	0	0	0	0	0	0.08	0	0	0	0	0	0	0	0	0	0	0	0	0	0	0	0	0	0.02	0	0	0	0	0	0
GAS7	ENSG00000007237	21.55	12.38	3	11.78	7.98	3.1	7.49	10.74	9.96	9.24	6.96	6.86	7.91	1.94	17	5.02	9.66	18.13	26.85	7.34	8.45	4.27	13.52	22.31	9.63	9.19	23.22	5.29	18.89	11.06	27.55	6.99	11.86	6.12	7.97	3.44	3.22	1.36	3.75	3.34	2.28	9.43	0.61	2.69	13.54	4.93	12.98	2.05
TRAPPC6A	ENSG00000007255	28.84	29.94	29.46	24.08	18.8	19.97	30.45	35.02	24.89	28.72	15.37	26.91	27.06	29.59	26.02	14.64	28.76	14.53	26.68	18.28	18.15	24.33	28.26	18.99	27.4	31.7	24.51	35.57	29.16	14.85	30.61	24.69	29.12	17.58	19.98	13.82	49.2	24.47	24.33	14.25	15.01	18.61	18.15	25.79	15.63	35.2	17.94	57.77
MATK	ENSG00000007264	11.06	5.1	9.8	2.54	30.9	14.4	3.1	58.19	14.22	11.67	21.35	6.46	12.94	12.5	33.72	20.03	9.4	1.05	4.66	4.91	26.48	3.64	4.97	6.38	4.02	62.65	2.23	5.71	1.01	8.43	3.26	16.32	6.68	4.96	9.61	13.79	5.79	1.23	34.59	5.52	3.42	4.6	28.98	37.72	16.29	14.79	57.52	8.41
CEACAM7	ENSG00000007306	0.02	1.1	0	0	0	0	0	0	0	0	0	0	0	0	0	0.04	0	0	0	0	0	0	0	0	0	0	0	0	0	0	0	0	0	0.09	0.08	0	0	0	0	0	0	0	0	0	0	0	0	0
CD79B	ENSG00000007312	6.79	2.99	2.02	6.74	5.05	4.48	2.24	7.6	2.87	3.65	5.46	7.42	6.23	2.85	2.58	5.75	0.97	4.19	11.17	4.5	5.81	2.89	1.07	8.86	55.14	4.55	12.7	11.03	4.87	5.79	8.99	5.73	10.4	2.05	8.22	3.04	0.95	0.58	3.32	2.33	4.98	8.48	2.56	1.7	2.74	2.32	0.34	0.41
SCN4A	ENSG00000007314	4.67	0.16	0.71	29.81	0.06	0.03	0.16	0.08	0.18	0.42	0.07	0.39	0.5	0.07	0.22	0.03	0.11	0.24	0.14	0.46	0.23	0.32	0.02	0.29	2.01	1.22	4.44	0.08	10.04	0.31	5.2	0.13	0.19	0.02	0.34	0	0.23	0.1	0.02	0.04	0.07	1.56	0.03	0.18	0.02	0.54	0.01	0.01
ST7L	ENSG00000007341	10.66	8.54	14.2	11.08	14.04	15.59	22.59	12.96	11.82	13.91	12.51	8.09	16.64	11.92	11.74	12.94	13.84	14.8	9.15	20.01	16.26	14.52	21.66	15.49	11.15	5.95	11.77	7.15	6.89	15.8	12	9.25	6.02	17.43	12.06	8.52	20.27	8.4	7.59	21.76	9.44	9.28	18.01	13.82	14.33	14.7	13.22	26.85
TKTL1	ENSG00000007350	0.09	0.14	0	0.43	0.21	0.25	0.49	0.05	1.27	0	0.12	0.18	3.24	0.48	0.4	0.35	0.15	0.37	0.02	0.35	0.31	0.02	0.06	0	0.38	0.07	0.33	0	0.11	0	0.28	0.06	0.67	0	0.21	9.48	0.8	0.61	0.87	0.42	0.12	0.04	0.52	2.08	0.27	1.09	0.48	0.19
PAX6	ENSG00000007372	0.34	0.43	0.38	0.5	0.22	0.29	2.07	0.36	0.22	5.12	6.26	10.07	0.41	0.09	0.4	26.5	3.85	99.55	0.27	0.28	0.36	1.66	0.3	4.02	1.12	0	0.23	0.16	0.28	4.51	0.25	0.26	0.62	0.11	2.83	0.02	0.64	0.34	0.4	8.63	2.38	3.46	0.11	0.15	0.37	0.13	0.18	0.71
RPUSD1	ENSG00000007376	10.73	13.54	45.69	9.72	12.45	23.01	39.56	17.14	16.58	24.49	21.11	17.29	26.24	21.57	15.1	26.23	23.67	32.07	13.05	17.05	19.05	27.29	14.63	36.62	22.27	22.01	11.69	11.65	7.37	16.56	11.18	14.76	16.55	22.68	11.24	26.92	40.2	23.98	29.11	20.68	19.67	23.14	46.69	25.02	18.7	27.91	33.27	27.81
RHBDF1	ENSG00000007384	40.22	16.05	16.42	26.4	24.65	16.73	48.05	31.27	39.75	25.33	57.28	10.93	50.7	11.82	28.91	33.24	13.59	11.48	27.8	28.26	39.56	12.43	14.01	25.91	29.53	38.78	22.52	20.68	19	28.66	15.79	30.44	37.98	21.96	7.32	10.51	16.24	45.7	28.2	11.54	31.29	25.55	20.63	19.28	20.97	17.91	39.39	12.23
LUC7L	ENSG00000007392	84.78	31.93	96.15	56.24	50.35	30.41	115.52	30.89	97.94	70.69	56.19	31.43	52.1	16.38	30.61	50.96	42.89	102.86	63.18	78.83	90.49	29.19	22	36.96	47.11	27.13	31.67	28.8	37.71	50.75	27.05	77.07	43.45	20.65	22.8	35.43	53.43	83.88	74.19	29.67	50.93	44.22	20.66	23.24	82.73	45.39	51.01	54.15
CACNA2D2	ENSG00000007402	0.38	51.52	0.31	0.37	1.21	0.36	2.32	0.27	0.3	1.05	0.51	0.39	0.09	0.26	0.54	0.08	0.71	8.74	0.25	0.35	24.95	0.1	0.96	0.58	0.24	1.06	0.74	0.44	1.37	1.46	0.77	0.56	0.32	0.27	4.36	0.03	2.77	1.07	0.25	2.89	0.24	0.5	0.36	4.27	0.52	0.51	9.53	0.1
BAIAP3	ENSG00000007516	1.15	2.16	0.13	1.05	0.42	0.28	0.57	1.09	0.64	0.44	0.75	0.28	1.32	0.47	0.14	0.77	2.05	0.26	0.62	3.02	0.84	0.29	2.07	0.38	1.29	0.31	0.44	0.3	0.17	1.94	0.33	0.14	0.13	0.29	1.7	0.16	0.5	7.06	0.34	0.99	0.29	0.23	0.54	0.6	0.96	0.48	0.78	0.29
TSR3	ENSG00000007520	49.31	59.34	66.34	56.75	37.59	80.98	79.1	67.02	47.33	74.28	68.28	71.56	115.72	51.46	61.04	55.24	69.51	86.27	43.73	51.51	62.22	59.15	58.15	77.08	63.46	71.3	53.14	73.7	37.48	50.63	50.62	54.93	61.88	64.9	27.09	63.95	134.88	93.75	78.77	51.74	99.23	137.62	100.57	86.46	79.59	57.27	61.17	70.43
PIGQ	ENSG00000007541	22.18	32.71	29.83	15.91	21.86	16.05	27.98	26.5	25.73	27.07	29.54	16.04	29.11	16.02	19.7	24.39	23.62	39.41	17.41	25.87	25.62	9.37	17.16	25.76	19.66	30.83	18.53	12.18	11.77	21.07	15.84	21.19	15.21	12.53	7.29	18.29	45.6	22.95	25.05	17.36	24.37	22.63	19.62	17.2	23.35	21.53	31.06	12.82
CRAMP1L	ENSG00000007545	11.62	7.34	19.54	10.34	12.36	5.41	25.99	6.14	15.01	13.58	15.84	4.01	7.5	3.36	6.29	12.71	4.58	15.19	10.5	14.35	12.82	3.75	7.09	11.05	8.86	6.22	9.33	2.92	5.15	12.9	5.32	9.2	5.42	4.73	5.81	5.59	6.2	7.02	8.82	8.35	4.74	9.71	9.28	6.79	7.09	9.61	12.31	2.55
TEAD3	ENSG00000007866	8.99	11.53	4.85	11.71	10.65	8.61	9.52	6.88	14.6	13.69	11.52	12.7	16.15	8.59	6.94	17.71	7.17	2.99	13.24	11.09	13.16	4.38	6.57	13.4	15.4	20.48	8.73	12.86	10.76	15.51	12.18	12.19	12.82	11.15	5.81	12.8	6.64	11.55	2.87	15.81	38.74	11.56	22.4	14.62	7.49	20.74	62.43	10.75
SELE	ENSG00000007908	7.39	0.28	2.1	8.98	7.09	20.56	0.36	0.28	5.93	2	26.07	1.19	1.02	2.04	0.21	61.67	0.12	2.53	26.69	3.88	3.99	3.64	3.15	3.11	3.22	1	10.55	2.24	2.07	18.14	0.56	4.58	2.42	0	0.92	20.09	0.46	0.2	0.26	0.14	2.5	4.39	0.18	0.6	0.2	0.78	0.23	0
DNAJC11	ENSG00000007923	17.38	19.21	45.81	21.15	23.96	20.05	39.72	16.82	36.01	31.27	28.46	16.37	18.98	17.98	16.81	13.35	25.28	30.39	14.44	25.27	22.79	17.43	16.32	29.79	19.38	19.03	13.15	8.07	16.92	34.95	13.92	15.66	13.89	17.08	31.08	16.28	32.16	24.87	22.84	30.41	11.59	17.64	31.88	20.24	25.33	11.56	23.12	12.36
FMO3	ENSG00000007933	27.78	6.99	2.01	8.74	6.73	1.12	2.58	3.9	1.6	4.13	32.92	43.09	39.11	3.13	2.45	26.6	7.76	1.98	13.4	22.03	5.45	2.3	0.29	7.84	12.55	1.38	10.16	102.25	9.2	7.98	5.87	2.07	56.89	2.13	7.71	1.96	0.61	6	0.84	0.78	74.75	39.28	36	4.3	3.53	3.59	0.38	0.34
MYLIP	ENSG00000007944	31.49	19.92	20.42	12.92	28.6	7.83	24.35	17.4	10.63	22.26	8.33	7.8	19.58	6.06	25.15	15.24	19.35	9.77	27.84	28.51	8.94	16.29	18.47	40.02	17.2	13.78	73.77	15.52	37.09	34.31	29.66	29.8	53.96	5.62	41.44	5.65	8.74	37.22	16.69	21.42	7.2	16.72	15.08	17.43	15.12	11.56	4.03	6.13
NOX1	ENSG00000007952	0	0.46	0	0	0	0.06	0.11	0	0.02	0.33	0.05	0.1	0	0	0.02	0.29	0.02	0.13	0.11	0.02	0.02	0	0	0	0	0	0	0	0	0	0	0	0	0.03	0	0	0.08	0	0.02	0	0.08	0	0.02	0.08	0	0	0.07	0.03
E2F2	ENSG00000007968	0.39	1.87	2.47	0.45	1.93	1.63	7.11	0.9	3.14	4.21	3.88	1.74	3.26	1.43	0.66	4.04	1.84	16.85	0.46	2.63	4.35	0.45	1.09	2.8	1.56	0.32	0.02	0.24	0.58	2.71	0.3	0.68	0.64	0.79	2.31	1.85	14.73	2.56	1.35	25.16	0.23	0.65	7.7	2.38	1.73	5.43	5.21	5.82
PSMB1	ENSG00000008018	196.31	219.62	177.19	214.16	211.31	431.75	315.5	234.41	169.83	307.54	265.02	217.05	423.17	358.84	236.18	211	317.33	249.9	186.17	191.45	248.05	364.68	264.55	126.39	179.52	127.16	142.34	166.8	165.67	196.76	175.4	150.64	170.75	144.34	151.32	222.72	670.97	169.07	215.48	309.55	421.07	371.32	281.14	269.17	175.8	190.74	368.97	221.27
SYN1	ENSG00000008056	0.34	0.72	0.16	1.09	1.37	5.06	1.4	2.36	1.07	4.49	2.97	3.83	10.31	3.83	0.5	2.85	1	22.91	0.37	0.65	1.37	1.7	0.64	1.24	0.18	1.79	0.35	0.4	0.77	1	4.06	0.5	1.05	0.21	1.63	1.48	4.61	7.32	0.28	2.34	0.53	3.44	4.52	7.9	1.87	6.71	2.01	2.14
JARID2	ENSG00000008083	5	4.51	6.12	4.82	6.5	2.6	7.39	5.33	8.84	10.61	5.31	2.86	6.01	4.26	3.46	6.87	4.66	6.12	5.21	8.04	7.04	1.84	2.59	4.07	5.38	2.39	3.96	2.59	3.81	6.36	5.77	2.86	3.83	2.65	11.89	5.28	5.69	8.37	1.94	9.99	3.74	3.29	5.7	9.08	5.28	6.48	10.57	3.88
CDKL5	ENSG00000008086	0.88	2.33	1.33	0.36	0.76	1.28	3.55	1.12	0.87	0.73	0.87	0.72	0.7	0.78	0.93	3.87	2.85	1.94	1.31	0.61	1.4	2.42	1.42	0.29	1.04	0.16	1.14	0.32	1.05	2.64	0.53	0.57	1.62	1.26	1.41	1.45	0.5	0.34	0.29	1.25	0.36	1.6	1.42	1.17	0.27	0.04	1.86	0.37
CAMK1G	ENSG00000008118	0.86	0.33	0.37	0.16	0.63	0.51	0.09	0.77	0.69	0.33	0.42	0.08	0.28	0.18	0.15	0.75	0.2	0.08	1.05	0.13	0.74	0.02	0.39	0.38	0.38	0.68	0	0.09	0.22	0.08	0.06	0.68	0.91	0.49	0.47	0.42	0.06	0.1	0.09	0.04	0.23	0.12	0.13	0.14	0.87	0.29	0.07	0.06
CDK11A	ENSG00000008128	40.21	26.07	53.68	30.78	64.03	16.47	77.47	25.33	93.09	55.78	52.51	28.08	17.12	12.85	18.24	71.91	21.29	38.89	19.01	88.74	49.43	18.18	18.27	53.4	31.65	14.16	20.85	13.38	13.45	34.55	17.59	29.46	19.6	13.38	28.34	22.51	23.96	18.59	116.33	57.74	17.4	17.73	14.6	16.79	37.2	16.29	26.34	6.79
NADK	ENSG00000008130	48.37	45.11	91.35	29.24	64.48	39.77	74.36	51.67	81.04	58.68	59.89	51.11	58.74	27.76	32.94	78.66	35.42	59.09	42.29	75.12	52.97	32.16	24.29	82.19	51.57	41.5	46.16	28.15	40.29	46.58	43.35	35.88	34.81	28.34	45.5	55.48	50.32	18.5	119.51	45.56	26.16	31.43	49.82	35.42	49.59	28.52	26.72	27.77
TFAP2B	ENSG00000008196	0.09	0.02	0	0	0	0	0	0	0	0	0	0	0	0	0	0	1.44	0	0	0.07	0	0	0	0.04	0	0	0	0	0	0	0	0	0	0.06	0	0	0	0	0	0	0	0	0	0.01	0.69	0	0	0
TFAP2D	ENSG00000008197	0	0	0	0	0	0	0	0	0	0	0	0	0	0	0	0	0	0	0	0	0	0	0	0	0	0	0	0	0	0	0	0	0	0	0.04	0	0	0	0	0	0	0	0	0	0.18	0	0	0
DLEC1	ENSG00000008226	0.58	1.34	0.31	0.44	0.87	0.19	0.98	0.11	1.06	0.92	0.73	0.21	0.26	0.57	0.55	0.25	0.09	0.09	1.69	1.21	0.56	0.09	0.17	0.81	0.53	0.06	0.44	0.22	0.32	0.63	0.13	0.26	0.11	0.11	0.4	0.26	0.17	0.29	2.16	0.3	0.16	0.19	0.18	0.28	0.86	0.4	0.27	0.03
CYTH3	ENSG00000008256	27.51	12.59	24.75	16.77	12.77	12.65	12.85	20.45	19.67	18.39	23.93	14.21	29.6	8.26	115.15	19.16	19.63	30.02	22.75	24.85	29.25	13.72	13.33	36.01	15.82	14.89	27.42	23.62	19.43	32.41	13.18	20.15	32.08	78.46	19.85	13.23	30.11	16.15	14.12	22.75	13.75	17.65	19.55	13.17	21.71	20.66	15.43	13.76
ADAM22	ENSG00000008277	1.44	1.9	7.31	1.35	0.36	2.27	6.66	0.94	1.03	0.5	0.34	0.26	6.57	1.68	3.94	0.54	1.22	9.07	0.97	1.49	0.87	0.25	2.15	1.19	0.65	0.35	2.92	0.33	2.26	1.57	1.85	2.09	1.61	0.68	3.2	0.39	4.61	6.94	5.22	6.89	0.38	0.53	12.43	4.11	1	3.77	0.93	5.48
SYPL1	ENSG00000008282	56.21	68.72	39.53	49.97	56.88	97.86	55.08	52.49	32.86	55.25	64.97	43.98	81.3	31.53	45.21	68.17	37.03	18.76	44.89	49.23	53.76	84.15	31.88	31.1	55.83	21.94	58.91	33.87	53.06	56.15	60.01	38.63	50.59	79.55	45.08	47.13	45.79	34.97	35.96	42.95	72.74	107.17	41.37	67.15	38.85	35.24	26.48	48.08
CYB561	ENSG00000008283	34.8	37.3	44.55	29.29	27.27	25.72	23.01	33.59	27.45	18.23	42.57	13.32	19.14	55.34	42.38	18.09	13.75	45.37	29.15	31.12	25.36	13.99	28.01	75.41	21.59	30.24	23.58	28.97	25.52	38.6	18.28	37.89	20.86	10.07	12.91	19.05	20.39	17.75	35.87	32.03	10.01	28.98	15.92	32.65	18.26	30.98	26.09	13.79
SPAG9	ENSG00000008294	48.25	36.2	51.56	47.95	57.47	23.58	65.05	33.1	43.25	46.25	69.64	15.82	33.02	34.86	27.76	48.68	29.63	110.9	52	54.04	44.07	31.14	45.31	21.44	39.1	6.64	27.16	12.35	34.44	64.09	29.09	60.52	23.66	25.47	39.32	22.08	29.51	30.93	28.38	98.02	28.59	47.96	26.76	35.09	37.44	17.97	97.01	27.7
CELSR3	ENSG00000008300	0.4	1.02	0.62	0.3	0.93	1.28	2.97	0.52	1.03	1.39	1.13	1.33	0.75	0.67	0.77	0.81	1.22	25.3	0.38	4.59	10.5	0.25	0.32	5.04	3.52	0.58	0.34	0.3	0.55	1.04	0.31	0.21	0.32	1.95	6.06	1.48	0.79	14.39	0.56	1.43	2.8	1.36	0.85	1.8	0.18	0.39	0.57	0.64
AASS	ENSG00000008311	9.86	4.99	7.08	6	5.65	4.17	11.62	2.91	8.78	5.78	3.27	2.25	3.52	1.03	4.81	6.59	3.74	4.96	8.4	8.34	8.92	0.75	1.99	2.62	2.31	1.39	4.16	1.64	2.95	7.56	3.95	9.22	3.34	6.14	4.96	4.2	3.53	5.97	8.66	12.08	2.53	4.38	5.4	2.94	5.32	4.53	10.93	6.15
PLEKHG6	ENSG00000008323	2.96	1.92	0.4	0.19	0.09	0.71	1.67	0.25	0.22	0.6	0.15	0.11	0.22	0.92	0.75	0.12	0.1	0.15	0.75	0.58	0.49	0.29	0	0.65	0.05	0.05	13.25	0	0.07	0.19	1.01	0.23	1.25	0.05	0.41	0.74	0.67	0.01	0.21	2.41	0.12	0.52	0.19	0.33	0.29	1.8	0.05	0.7
SS18L2	ENSG00000008324	29.89	19.17	26.11	20.77	21.71	32.51	74.49	21.33	22.85	42.03	30.33	48.7	22.47	14.69	16.6	40.06	34.18	37.06	33.51	28.39	32.26	49.68	10.83	16.87	22.41	7.45	19.68	17.81	14.35	14.34	14.6	23.74	16.84	31.14	18.62	30.85	24.34	31.9	25.53	26.03	19.12	31.52	18.78	21.83	21.41	24.88	8.18	18.62
MPND	ENSG00000008382	16.79	27.33	8.44	9.77	22.07	17.35	11.45	26.79	18.12	14.06	24.95	24.89	19.74	21.25	32.21	19.71	17.07	35.82	14.82	22.01	18.14	6.31	8.85	17.1	10.46	26.35	11.29	14.92	10.68	13.66	9.25	12.9	17.21	9.92	14.16	7.68	19.29	18.77	30.66	11.01	15.86	12.38	23.45	29.02	15.95	32.39	18.35	14.73
MGST1	ENSG00000008394	179.56	175.08	101.85	19.69	60.26	82.55	19.4	1.41	14.91	29.49	6.14	20.78	2.15	7.77	1.8	3.01	125.49	3.1	65.9	36.37	15.45	1.39	54	45.87	34.29	6.91	744.54	4.69	32.59	2.91	122.36	13.18	223.14	13.01	74.13	40.27	16.73	1.7	8.19	18.18	194.5	110.01	23.55	15.11	22.2	50.94	6.84	112.13
CRY1	ENSG00000008405	14.11	13.69	14.69	16.9	15.38	7.43	16.87	7.57	11.68	16.13	11.31	5.98	9.29	7.83	10.86	22.44	7.56	37.48	13.94	12.4	14.68	10.22	10.04	11.09	8.64	2.92	7.81	6.88	17.79	16.39	15.49	11.33	11.27	10.74	17.41	9.05	12.12	12.78	14.07	20.03	6.38	11.02	8.7	7.1	13.72	12.05	13.19	10.79
PGLYRP1	ENSG00000008438	0.1	0.7	0	0	0.1	0.08	0.25	0	0.25	0.25	0.12	0.09	0	0	0	0	0	0	0	0.17	0	0.07	50.72	0	0	0	1.5	8.21	0	0.71	0.88	0.46	0	0	0.12	4.78	0	0.07	0	0.18	0.07	0.1	0	0	0.18	0.3	0.34	0
NFIX	ENSG00000008441	47.35	37.82	180.86	54.99	17.84	27.81	34.84	34.9	10.59	32.53	35.05	26.04	21.7	17.92	107.6	11.41	30.63	154.5	55.87	21.4	13.56	16.77	153.71	276.67	17.61	53.6	93.15	25.47	108.76	130.44	50.97	51.21	69.25	55.75	41.41	11.55	58.46	42.03	17.87	31.34	19.83	39.45	20.86	15.69	12.44	46.8	46.01	24.89
ST3GAL1	ENSG00000008513	8.74	24.39	49.46	8.36	16.71	4.62	25.45	14.79	25.61	11.62	29.03	12.91	23.2	25.1	18.79	20.65	27.03	11.48	18.76	24.6	27.84	9.38	17.67	18.05	12.92	19.39	13.07	7.44	8.82	17.15	31.93	13.38	9.19	13.52	31.94	14.4	27.92	7.48	15.16	33.87	13.5	17.42	43.92	43.96	16.59	17.44	63.81	14.11
MMP25	ENSG00000008516	0.64	1.3	0.58	1	1.67	0.89	1.22	2.26	2.49	1.29	1.81	1.09	0.41	0.29	0.52	2.26	2.75	0.39	1.6	0.91	1.77	0.29	3.05	3.93	5.81	1.58	1.21	1.05	0.13	0.9	1.94	1.22	0.13	0.23	0.09	8.38	0.09	2.49	0.68	0.41	1.42	1.06	0.15	0.3	3.58	0.75	2.31	0.18
IL32	ENSG00000008517	344.85	129	33.84	465.57	56.45	211.92	99.31	555.94	88.51	79.8	177.01	441.24	104.93	57.48	74.85	189.93	115.22	102.12	177.27	106.06	174.07	185.76	8.94	333.05	404.31	592.2	86.63	151.98	1750.89	103.27	394.51	93.63	140.34	98.78	44.98	127.36	27.47	23.37	50.5	12.05	265.88	197.7	55.31	70.49	89.79	81.37	39.62	17.52
PKD1	ENSG00000008710	74.4	37.28	168.71	55.9	60.3	37.49	136.62	49.85	84.49	107.35	130.13	36.85	106.26	29.17	96.2	77.35	43.12	94.6	54.52	102.31	68.49	32.2	84.92	94.63	76.73	102.16	40.34	37.05	51.22	73.67	51.78	87.2	45.59	31.7	26.66	29.78	118.73	78.58	78.55	51.85	52.5	82.72	56.47	57.81	35.34	57.24	116.45	14.22
MAPK8IP2	ENSG00000008735	0.41	1.01	0.15	0.32	0.33	0.27	0.33	0.43	0.3	0.23	0.09	0.18	0.19	0.73	0.39	0.22	4.6	31.96	0.23	0.14	0.69	0.14	2.3	0.48	0.26	0.6	0.85	0.17	0.45	0.8	0.74	1.2	2.68	0.17	3.47	0.13	1.15	0.57	0.47	0.28	0.1	2.01	0.02	0.13	0.09	0.8	0.35	0.1
MED24	ENSG00000008838	41.02	37.58	61.94	58.14	58.69	54.63	62.88	36.33	75.38	90.55	63.41	36.51	54.27	38.35	39.56	50	53.53	105.55	37.8	57.15	58.81	37.79	17.57	62.22	41.64	46.71	30.02	23.57	33.03	50.93	36.75	42.14	33.29	28.42	58.42	28.25	54.62	57.43	33.91	46.23	46.21	54.81	32.68	29.99	50.66	71.36	68.21	30.18
RHOBTB2	ENSG00000008853	8.89	68.55	3.7	12.81	8.8	8.72	7.56	11.89	7.98	7.48	9.63	7.96	6.46	4.03	7.77	8.57	3.26	19.15	10	8.51	9.33	6.3	3.6	11.1	5.66	5.66	6.32	6.42	9.22	7.87	8.33	5.82	9.95	11.36	7.78	5.53	11.37	4.04	3.97	4.48	6.55	12.18	4.35	6.7	3.93	3.18	5.75	2.18
HEATR5B	ENSG00000008869	10.82	11.45	9.36	7.21	7.67	5.64	10.45	5	8.17	6.76	9.71	3.47	3.69	3.77	5.04	9.19	3.14	13.49	8.85	10.56	10.75	3.18	4.27	4.19	6.58	1.18	6.99	3.56	5.72	8.1	4.48	4.86	4.82	4.53	6.66	3.26	5.77	4.64	7.46	9.35	3.38	7.09	5.83	5.31	6.05	4.35	7.56	2.2
SEC62	ENSG00000008952	68.16	60.62	79.66	39.41	42.96	51.85	55.67	49.74	34.28	68.85	55.37	41.43	52.33	68.13	67.14	69.69	105.64	44.82	54	43.18	52.77	52.67	135.59	21.85	26.4	1.59	49.88	38.55	52.46	42.35	42.99	47.29	31.46	57.74	60.07	46.65	34.17	24.71	30.4	57.14	38.2	73.55	36.45	56.86	30.08	16.44	40.87	15.98
RPS20	ENSG00000008988	2171.02	1416.87	1763.79	1499.24	1100.68	2546.69	2900.75	1456.56	1749.82	1976.32	1840.17	1824.75	2411.22	3195.44	1289.61	1069.07	2810.58	2074.01	2075.01	1725.91	2196.11	2657.76	1832.6	879.38	2920.34	1198.56	1570	1955.92	1699.48	1222.48	1244.79	1955.65	1870.19	4904.82	1974.45	1970.69	1244.47	1754.72	1342.72	1678.31	2223.83	2409.77	2299.68	1616.62	1268.2	1685.84	1391.77	4311.68
CSDE1	ENSG00000009307	210.42	194.55	295.12	404.39	161.46	138.49	218.2	181.81	189.45	254.32	221.7	188.02	182.26	148.9	192.21	219.94	211.67	250.31	170.25	260.32	200.84	260	330.76	88.4	144.82	45.73	200.3	208.14	357.12	230.96	250.43	154.63	151.54	289.09	277.97	156.3	270	125.99	124.35	309.45	100.33	212.63	367.51	327.1	170.15	111.98	293.71	204.41
UBE3C	ENSG00000009335	19.85	21.8	39.4	23.93	25.25	18.67	38.18	20.45	31.56	29.36	27.71	25.19	21.38	15.37	21.6	38.64	32.1	37.48	24.63	19.5	24.39	26.39	13.96	18.56	17.78	9.65	23.34	14.53	24.17	27.64	26.86	18.18	19.23	34.61	29.42	26.01	14.78	10.65	31.29	37.21	8.89	26.38	27.95	18.79	20.21	19.47	27.24	6.05
REV3L	ENSG00000009413	13.88	8.17	10.89	18.37	7.79	4.77	5.36	8.95	6.04	4.37	7.77	3.23	5.39	1.6	10.01	7.85	3.52	10.75	15.92	8.32	6.42	5.72	10.32	3.73	6.06	0.67	13.58	5.14	9.95	6.32	32.82	7.07	8.9	6.67	4.54	6.18	5.53	7.09	2.75	2.68	7.49	13.98	2.93	2.46	6.48	3.57	2.74	2.45
TENM1	ENSG00000009694	1.25	1.61	0.81	0.78	0.16	0.03	0.61	0.11	0.05	0.02	0.99	0.03	0.03	0.27	0	0.12	0.21	1.26	1.15	2.96	0.8	0.36	0.1	0.04	0.18	0	1.2	0.01	1.23	0.11	0.31	0.02	0.76	1	0.06	0.02	0.12	0.17	0.5	2.14	0.03	2.04	1.56	0.23	0.05	0.04	0.82	0.55
PAX7	ENSG00000009709	0.28	0	0.04	2.3	0	0	0.01	0.03	0	0	0	0	0	3.14	0	0	2.09	0.03	0.04	0	0	0.05	0	0.06	0	1.53	0.01	0	1.3	1.76	2.52	0	0	0	1.29	0	0.01	0.03	0	0.02	0	0.18	0	0.02	0	0	0.22	0
MASP2	ENSG00000009724	1.35	0.41	3.09	1.97	1.24	0.08	4.49	0.14	1.03	2.26	0.57	0.17	0.17	0.05	0.32	2.56	0.11	1.08	1.4	2.29	0.96	0.09	0.89	1.42	0.98	0.07	0.53	0	0.63	1.04	0.25	0.9	0.28	0.14	0.75	0	0.14	0.3	1.07	0.45	0.09	0.11	0.13	0.11	0.37	0.39	0.97	0.06
IYD	ENSG00000009765	0.11	0.96	0	0.12	0	0.06	0	0.01	0	0	0.06	0	0.01	0	0	0	0	0	0	0.01	0	0.01	0	0	0	0	0	0	0	0.01	0	0	0.02	0	0	0	0	0.2	0.06	0.47	0.01	0	0.02	0	0.04	0	0	0
FAM76A	ENSG00000009780	9.41	6.2	8.06	9.28	10.54	4.38	9.85	4.62	6.94	7.14	7.7	4.95	7.62	3.27	4.77	11.77	4.23	10.27	8.11	9.75	6.89	5.22	5.15	8.49	3.74	0.84	7.68	4.06	9.31	6.84	4.27	5.19	4.99	4.21	7.7	3.77	7.08	4.5	7.24	6.82	2.76	4.17	7.74	6.31	5.28	6.78	3.01	7.48
TRAF3IP3	ENSG00000009790	8.76	5.08	4.64	9.63	10.82	7.01	25.1	18.94	14.68	15.71	8.92	24.65	11.84	4.64	3.71	21.66	2.91	6.75	22.44	15.83	22.84	1.98	2.49	18.19	66.84	2.99	7.33	20.15	6.33	8.26	7.05	5.87	7.98	4.9	10.13	13.41	2.13	2.15	5.8	2.29	8.34	7.93	2.77	2.64	5.76	3.45	3.71	2.9
POM2	ENSG00000009830	13.53	10.95	34.28	12.74	32.19	15.75	26.05	13.74	31.68	26.53	52.93	11.31	27.78	9.92	13.81	18.51	13.53	35.41	13.17	47.05	23.22	11.65	10.79	15.28	9.55	16.06	3.58	4.86	6.88	18.43	5.93	11.29	4.42	7.07	5.54	10.78	21.03	25.03	14.71	12.3	11.71	9.91	15.03	19.79	14.23	22.3	16.13	13.33
VTA1	ENSG00000009844	22.05	22.39	21.68	29.49	24.42	28.17	27.5	21.34	19.99	21.43	26.12	15.68	24.62	26.48	24.66	28.66	25.8	46.23	23.14	27.87	24.65	32.7	46.15	8.77	16.12	3.13	18.87	23.89	33.44	25.2	29.96	22.02	23.42	33.37	28.34	36.54	37.13	39.33	19.52	28.35	28.9	36.09	19.88	20.79	22.57	12.21	44.36	25.72
MLXIPL	ENSG00000009950	22.79	1.59	0.33	3.94	0.04	0.54	0.31	0.21	0.43	0.16	0.16	0.18	0.25	0	0.09	0.4	0.64	0.02	0.39	0.84	0.2	0.07	0.06	0	0.02	0.92	42.38	0	3.42	0.8	4.83	0	10.57	0	0.55	0.03	0.23	0.88	0.01	0.1	0.62	3.3	0.12	0.06	0.03	1.75	0.22	0.14
BAZ1B	ENSG00000009954	19.45	24.08	48.73	18.43	17.26	26.72	53.74	22.07	26.4	28.16	23.78	25.97	26.05	18.64	21.64	35.95	17.6	67.49	20.21	18.89	27.2	11.97	37.27	21.28	24.38	6	19.68	14.75	20.39	43.58	14.6	17.92	19.53	26.44	33.62	22.96	35.72	32.35	18.78	59.78	19.25	26.59	28.67	23.19	19.37	32.99	36.02	23.82
RANBP9	ENSG00000010017	24.45	25.89	34.6	23.97	19.97	15.36	37	23.09	23.34	55.07	26.16	17.74	30.45	31.45	27.99	35.51	26.51	39.65	27.78	47.96	23.64	9.82	29.67	17.01	24.22	10.58	20.6	19.81	27.1	44.16	22.41	26.63	27.67	36.06	44.56	31.32	33.2	16.93	9.44	30.69	20.78	20.32	23.37	33.71	21.29	27.77	34.26	23.56
ETV7	ENSG00000010030	1.24	1.65	0.42	0.93	2.74	5.36	4.16	3.26	1.45	1.7	1.97	6.3	1.77	4.35	1.11	5.16	0.7	1.35	1.95	4.37	9.86	0.62	0.65	3.96	6.56	2.16	0.58	2.8	0.6	3.21	0.52	4.34	2.77	1.43	1.4	1.48	2.25	0.15	1.51	5.02	2.44	1.49	3.05	5.65	4.26	0.86	2.55	0.71
SPRTN	ENSG00000010072	5.1	4.49	9.89	3.96	3.12	3.24	7.49	3.72	4.9	5.5	8.2	4.44	4.25	6.52	5.23	7.41	6.33	8.73	5.23	5.06	6.85	5.48	6.56	1.96	3.43	1.97	5.76	3.8	6.05	4.32	5.15	2.83	11.4	4.22	8.39	3.65	3.69	5.82	3.69	8.19	2.25	3.31	8.24	3.62	5.31	3.38	3.67	2.91
METTL13	ENSG00000010165	16.84	21.24	19.52	18.63	29.21	56.63	30.37	18.94	21.67	40.9	25.13	15.12	17.78	21.63	19	25.4	17.7	39.53	16.44	38.84	25.34	26.68	12.41	43.46	17.06	20.72	13.21	13.39	13.28	14.99	21.71	16.99	17.52	17.37	29.4	23.71	21.3	45.69	15.57	26.49	15.83	22.18	21.64	23.56	33.52	24.57	24.72	44.65
DYRK4	ENSG00000010219	47.18	29.71	51.93	44.93	58.6	45	160.42	54.79	58.79	107.89	76.18	56.74	26.64	48.7	75.78	52.02	64.21	19.75	40.5	76.38	65.82	41.43	42.96	43.22	29.76	10.76	11.2	32.65	30.77	42.73	19.85	34.4	17.18	30.82	65.11	35.6	106.07	81	54.87	35.08	79.26	62.13	52.56	57.71	43.94	47.06	46.15	95.61
ZNF207	ENSG00000010244	82.81	56.82	122.72	87.3	117.46	100.09	129.78	70.26	115.44	139.01	127.91	65.67	71.73	78.35	59.87	120.92	92.79	141.62	90.67	94.24	137.58	52.97	65.78	71.05	77.53	41.59	56.43	42.45	60.87	73.83	71.04	57.65	58.29	61.93	73.78	88.54	66.92	90.93	60.52	138.43	69.14	68.36	84.23	75.58	101.41	98.44	153.99	95.09
UQCRC1	ENSG00000010256	145.66	163.81	158.53	269.8	216.22	146.12	225.29	217.95	280.11	373.94	213.91	192	170.38	212.16	227.89	249.41	313.25	329.89	119.21	147.58	403.37	167.05	83.41	203.24	121.61	334.03	106.07	92.02	164.45	97.85	123.81	118.47	164.62	151.44	203.18	216.82	246.45	93.39	174.35	203.25	120.89	253.48	332.44	299.54	147.87	209.46	232.61	197.94
STARD3NL	ENSG00000010270	33.11	46.53	36.14	25.04	62.37	40.51	27.87	36.15	48.45	34.5	50.29	32.98	52.2	32.08	14.91	77.23	110.62	49.25	42.91	35.79	52.42	84.37	22.66	9.55	34.01	17.92	25.99	28.34	22.3	34.7	38.09	25.69	30.96	34.79	50.27	76.7	46.55	13.11	38.68	64.2	36.85	48.32	56.33	71.74	49.22	46.44	50.35	43.83
CD9	ENSG00000010278	491.71	666.77	197.11	191.96	213.78	220.1	245.73	587.07	116.01	281.69	163.12	102.71	189.22	173.76	557.56	145.67	162.65	127.6	455.33	61.28	278.63	112.9	326.42	319.13	37.9	171.32	183.94	251.65	325.85	232.95	193.05	844.65	175.45	182.26	216.61	114.79	551.69	363.68	235.59	405.85	212.72	164.86	80.89	222.18	158.18	226.52	152.7	100.76
HHATL	ENSG00000010282	11.15	0.07	1.59	129.8	0.21	0	0.33	3.4	0	0	0	0	0.33	0	0.08	0.1	0	0.94	0.07	0.25	0.08	2.62	0.3	0	0.13	8.1	0	0	36.72	0	35.99	0.34	0	0	0.86	0.44	0.07	0.51	0.16	0	0	6.04	0	0.12	0.5	0	0	0
NCAPD2	ENSG00000010292	12.28	19.61	40.45	10.34	18.73	31.27	110.35	17.1	31.08	104.98	44.84	25.92	16.96	23.1	16.14	38.48	27.39	65.26	12.42	21.73	46.82	17.45	9.77	42.13	23.57	9.04	11.51	7.44	10.01	25.83	8.04	9.19	13.12	35.22	47.71	44.17	73.2	36.29	14.04	149.34	31.27	40.68	51.01	15.09	18.04	35.36	54.39	41.96
IFFO1	ENSG00000010295	48.79	17.25	23.58	43.66	58.7	20.66	77.73	28.12	69.15	69.35	57.76	24.83	16.1	6.91	17.68	56.96	12.62	19.85	43.37	37.39	49.05	11.62	5.44	64.65	36.3	29.16	26.97	32.19	33.52	27.52	17.49	29.26	28.53	21.72	22.32	13.71	47.84	3.74	47.87	15.09	36.79	34.62	11.3	19.45	43.53	28.13	25.72	19.19
GIPR	ENSG00000010310	1.13	1.35	0.39	0.82	43.65	0.64	1.13	6.53	8.72	2.5	14.57	1.17	0.33	2.31	3.09	8.38	1.61	0.09	1.33	2.76	10.36	0.2	0.29	0.11	3.86	1.12	0.24	0.34	0.04	0.61	0.07	5.33	0.08	1.41	0.63	0.12	0.77	0.14	9.97	0.23	0.41	0.3	4.36	6.12	4.64	1.86	20.21	0.35
PHF7	ENSG00000010318	5.16	3.17	4.61	4.13	6.49	3.17	12.16	4.22	6.66	7.24	4.22	3.35	3.12	3.24	2.68	7.4	3.3	4.15	5.11	7.07	5.82	2.43	2.72	4.02	6.1	1.41	2.75	2.27	4.87	2.89	2.91	3.27	1.9	3.08	4.99	3.51	4.17	3.14	4.98	2.32	1.64	4.66	5.77	4.35	5.43	4.82	4.34	2.02
SEMA3G	ENSG00000010319	24.22	13.01	4.77	11.03	2.43	3.56	4.07	9.86	2.91	3.25	8.46	12.18	9.64	6.31	4.99	10.03	2.23	4.86	12.46	11.44	5.9	2.13	0.63	9.57	5.92	4.98	39.04	6.31	13.71	21.36	13.85	10.2	33.5	1.03	8.53	6	1.7	2.32	3.69	12.65	3.96	9.78	2.73	5.28	1.22	4.5	1.48	0.45
NISCH	ENSG00000010322	69.29	27.88	53.24	46.93	77.99	17.81	80.95	27.03	77.85	75.57	61.85	34.76	25.48	18.7	28.13	91.3	33.35	50.88	73.28	66.84	69.13	8.94	19.28	63.26	32.49	31.01	33.54	18.27	29.88	45.32	31.87	43.02	28.78	19.24	34.65	15.37	17.54	26.02	37.7	22.89	14.6	36.42	16.54	18.12	35.23	31.22	26.66	4.84
STAB1	ENSG00000010327	203.75	84.14	103.64	134.39	469.58	157.9	393.72	604.76	910.03	637.38	738.84	317.92	374	115.57	65.72	255.25	160.65	42.82	409.23	762.72	398.76	55.51	9.5	190.15	68.74	102.85	75.38	153.46	44.49	153.02	217.57	79.58	55.54	54.51	143.71	109.32	50.66	27.1	364.72	15.24	168.65	104.64	26.26	120.5	419.98	101.66	43.38	19.22
FUZ	ENSG00000010361	13.28	13.62	14.54	13.77	9.47	21.52	8.88	14.62	10.31	6.96	12.22	11.02	10.89	13.68	18.2	9.77	6.75	42.21	11.62	7.7	8.49	8.65	11.97	22.63	8.67	21.72	13.83	11.95	13.35	19.15	11.89	16.43	11.83	18.74	9.56	14.03	29.33	33.89	16.31	25.34	4.63	6.56	46.89	9.8	5.74	33.23	7.3	20.95
SLC6A13	ENSG00000010379	0.06	1.2	0.07	11.59	0.37	0	0.23	0.28	0.34	0.28	0.1	0.08	0.11	0.48	0.09	0.17	0.05	0.43	0.37	0.91	0.37	0.1	0.15	0.05	0.21	0.64	0.2	0.19	3.54	0.1	8.74	0.04	0	0.04	0.35	0.04	0.16	0.94	0	0.56	0.77	0.73	0.61	0.12	0.15	0.25	0.32	7.93
IDS	ENSG00000010404	53.85	54.17	13.7	38.83	32.06	17.98	20.85	72.89	35.71	20.64	44.54	25.7	38.04	8.97	28.36	59.36	25.96	29.26	59.28	31.11	33.74	21.34	57.67	22.49	27.66	35.52	31.9	40.64	56.59	33.77	29.14	28.32	27.04	55.4	17.63	30.25	17.95	21.27	23.56	7.38	30.9	85.28	7.74	22.41	32.48	20.54	14.28	5.95
PRSS3	ENSG00000010438	0	1.19	0.07	0.13	0	1.55	0	0.07	0.37	0	0.24	0.33	0.16	0.34	1.71	1.39	0.21	0	0	0.08	0.34	0.48	0.18	0	0.33	0	0	0.24	0	0.78	0.9	16.43	0	0.36	6.97	1.55	0.06	0.65	0.36	0.08	0.46	0.2	0	0.36	0.23	7.43	0	0
ZNF200	ENSG00000010539	5.21	4.13	6.64	4.1	9.02	7.46	6	4.18	7.83	8.56	10.63	3.7	4.91	3.87	3.6	7.68	2.81	6.95	5.01	12.06	7.16	4.09	4.84	4.44	5.84	1.66	3.83	3.27	3.49	4.56	2.85	4.1	2.91	2.77	6.47	5.72	5.02	6.75	3.96	6.51	3.44	4.45	6.81	7.87	4.94	3.02	6.3	4.44
CD4	ENSG00000010610	52.15	60.55	10.98	35.41	102.63	44.05	55.36	218.12	76.33	102.59	128.15	86.96	64.06	42.92	71.98	77.85	29.36	20	66.99	64.62	109	15.86	5.57	122.51	132.87	157.78	62.98	96.92	28.83	61.75	146.78	53.39	35.41	33.66	98.8	22.96	14.88	4.67	63.15	10.6	40.18	53.07	67.25	85.01	128.81	69.34	101.31	23.91
LRRC23	ENSG00000010626	6.38	11.15	3.74	10.01	5.21	6.21	9.88	9.74	8.71	15.46	5.32	5.45	2.84	8.76	6.52	6.44	9.1	16.25	4.89	6.41	8.85	7.81	3.98	9.13	4.43	7.33	6.1	7.11	9.14	6.36	7.12	4.92	5.13	8.93	8.22	8.54	19.85	17.64	11.41	10.35	16.12	16.96	7.66	16.08	10.8	5.41	7.11	14.36
BTK	ENSG00000010671	19.97	27.86	3.24	13.69	40.35	8.85	16.76	18.98	38.03	29.49	32.56	15.67	13.65	6.14	12.94	25.38	3.82	3.8	27.01	21.97	33.16	3.51	1.37	9.5	22.79	5.32	6.37	12.36	9.26	15.01	14.63	14.06	10.69	4.96	19.38	9.85	2.18	0.57	13.42	0.91	6.69	5.88	8.27	10.92	28.57	6.26	9.66	3.37
HFE	ENSG00000010704	8.24	10.13	6.05	6.17	14.32	5.05	7.16	10.66	9.73	7.86	9.56	2.26	7.3	3.57	10.38	7.67	3.09	3.42	12.86	10.99	6.54	2.26	4.97	4.27	5.44	3.62	12.14	6.72	11.01	10.97	19.19	9.52	4.96	3.55	8.96	7.33	5.62	2.74	4.52	4.25	2.39	2.6	3.89	6.71	7.23	4.29	6.32	3.09
SCMH1	ENSG00000010803	19.98	16.07	19.69	16.23	14.99	17.53	40.73	11.65	19.9	20.75	21.26	25.5	27.06	12.22	14.95	38.31	16.33	31.94	18.85	33.59	14.79	12.51	17.77	21.03	13.08	15.58	22.12	13.94	20.47	22.64	13.03	12.92	15.12	17.8	14.57	6.87	29.38	24.21	19.62	42.22	12.74	18.31	28.23	27.04	11.71	22.86	24.07	13.49
FYN	ENSG00000010810	58.64	56.33	40.37	31.71	67.21	42.29	68.22	137.58	52.37	24.95	46.13	48.87	166.58	42.67	110.38	56.27	55.43	211.03	53.31	73.44	78.27	28.95	84.74	160.8	109.57	173.17	104.74	61.92	57.58	121.78	173.4	202.64	109.63	61.7	74.71	83.86	158.2	54.61	101.27	64.48	53.99	136.08	83.77	85.46	108.66	110.33	128.68	54.48
HIVEP2	ENSG00000010818	8.97	5.25	2.65	8.35	5.04	3.23	4.39	6.54	5.88	8.66	10.58	4.86	3.13	3.2	3.72	8.82	4.5	4.97	9.26	4.51	4.51	5.36	4.43	6.58	6.68	2.27	7.84	3.24	11.05	9.95	9.71	7.45	5.52	5.14	3.63	5.5	3.13	6.19	1.91	5.13	8.03	11.83	4.16	4.22	5.47	2.75	14.47	1.95
FMO1	ENSG00000010932	17.16	1.03	0.83	11.27	2.96	1.06	0.11	0	1.33	0	0.05	1.12	5.29	0.63	0.2	3.36	5.61	33.57	40.02	6.19	0	2.7	0	0.43	27.31	3.66	11.4	1.71	45.14	0	9.44	1.26	10.47	2.15	0.78	0.69	0.16	0.18	0.18	0.27	0.1	6.67	0.03	0.07	3.28	1.24	0	0
TCEB3	ENSG00000011007	13.76	25.24	21.84	16.31	16.48	28.37	31.04	12.35	28.37	21.22	22.83	19.33	27.22	24.26	12.89	31.97	23.6	28.8	16.18	24.41	31.17	20.32	20.54	24.99	16.24	6.61	14.1	9.08	12.86	19.91	16.89	15.31	12.35	15.71	48.16	19.89	28.89	47.25	22.12	56.88	10.1	24.01	34.56	26.03	22.71	28.34	36.02	18.74
LYPLA2	ENSG00000011009	38.37	57.13	54.78	38.09	57.66	104.89	58.64	51.4	68.24	60.48	58.47	50.51	97.29	43.56	36.12	69.57	93.64	57.74	47.43	78.52	88.71	36.25	46.38	96.42	43.11	49.59	28.48	32.79	23.2	36.51	39.09	35.23	44.85	51.49	52.53	59.52	66.17	189.08	62.01	136.82	40.56	35.35	50.78	83.67	62.22	103.71	51.35	70.41
CLCN6	ENSG00000011021	11.26	6.63	11.94	8.44	15.22	5.91	14.06	6.18	19.77	14.82	9.61	5.24	6.76	2.8	3.19	17.09	4	10.94	10.52	22.13	11.11	5.54	6.99	16.87	5.67	6.55	8.67	4.36	6.6	13.62	5.74	8	4.55	3.77	6.44	2.2	6.12	7.23	6.87	10.73	3.77	5.74	6.5	5.88	8.85	7.78	9.72	3.34
MRC2	ENSG00000011028	178.69	120.14	81.64	91.73	229.21	138.42	351.71	423.82	310.15	255.2	193.18	143.85	796.25	574.79	350.65	89.79	419.39	85.46	185.06	236.66	278.53	218.49	81.41	265.71	68.22	267.2	146.94	116.65	180.21	268.25	164.93	366.95	125.17	203.64	171.38	123.81	359.41	389.37	410.76	365.57	93.13	208.13	431.53	565.16	180.46	303.09	726.31	144.44
NME2	ENSG00000011052	28.98	4.96	38.24	18.11	23.42	19.95	11.77	8.19	29.36	12.55	13.52	21.96	9.66	16.88	51.58	11.72	41.42	16.25	8.19	19.89	10.32	16.41	9.19	16.66	15.83	9.76	8.34	5.6	5.63	9.89	4.74	6.94	12.43	17.08	9.48	6.4	14.36	25.75	11.99	16.23	13.23	17.27	16.46	10.18	14.01	10.06	22.43	19.72
SLC6A7	ENSG00000011083	2.23	0.04	0.03	0.15	3.87	0.04	0.09	0.23	0.24	0.06	0.21	0.07	0.01	0.06	0.1	0.33	0.01	0.01	0.06	0.29	0.3	0.09	0.04	0.45	0.07	0.09	0	0.07	1.97	0.02	0	0.15	1.17	0.05	0.02	0.04	0.07	0.05	0.28	0.05	0.03	0.01	0.11	0.11	0.47	0.35	0.19	0.09
TSPAN9	ENSG00000011105	31.6	18.7	10.11	21.69	17.59	34.16	27.88	41.75	20.96	25.74	55.89	36.57	22.43	20.37	56.48	28.59	97.3	88.75	18.44	17.83	34.27	34.05	8.75	101.66	16.55	77.17	28.08	19.89	36.86	33.67	17.29	21.2	32.86	48.22	25.46	42.17	32.88	19.69	11.92	25.42	33.76	18.59	34.3	22.78	19.57	34.36	13.92	9.84
BTBD7	ENSG00000011114	9.91	7.71	11.46	9.39	7.71	6.95	14.05	6.67	11.85	10.71	9.05	4.93	5.93	4.42	7.14	11.03	7.33	10.11	9.87	16.76	13.99	5.76	12.03	3.77	7.82	2.07	6.34	4.38	8.08	10.4	6.15	8.84	7.71	8.27	11.27	9.22	7.81	9.68	5.13	7.23	7.17	7.57	6.57	6.69	4.94	4.93	8.27	8.88
APBA3	ENSG00000011132	18.17	8.37	14.61	14.78	16.29	20.63	17.13	15.74	27.09	23.07	31.41	18.54	12.58	13.64	26.24	22.98	15.78	23.56	17.71	31.48	21.77	12.01	17.85	38.11	29.3	31.41	12.76	10.67	13.46	27.01	13.91	23.6	14.45	15.12	17.15	13.97	13.31	17.78	17.11	10.03	18.48	9.8	9.62	11.7	25.95	27.67	28.21	13.45
MKS1	ENSG00000011143	12.54	8.06	15.49	11.87	14.93	8.63	33.59	8.8	16.16	37.37	15.08	7.33	11.4	11.6	8.67	14.71	11.41	38.11	10.35	13.83	12.72	5.93	5.12	12.25	6.88	5.68	7.48	6.1	5.16	14.75	5.79	5.78	12.39	6.42	12.79	4.9	12.42	18.82	12.34	15.88	9.28	12.54	8.49	11.09	7.99	15.96	21.53	12.53
ABHD5	ENSG00000011198	13.21	33.92	8.11	12.64	12.23	9.08	22.47	10.09	7.41	15.8	18.25	7.71	9.11	7.56	6.84	21.32	8.8	11.86	12.94	13.13	7.02	18.43	8.13	9.06	7.55	5.54	20.14	6.71	10.81	6.53	14.65	6.6	14.82	13.34	14.44	22.6	12.86	17.52	6.58	6.31	5.7	19.57	17.27	12.39	7.92	12.94	5.77	14.87
KAL1	ENSG00000011201	4.62	42.96	11.31	9.01	1.55	1.49	4.97	3.86	3.71	20.2	2.62	4.62	0.71	1.01	5.21	11.86	5.65	4.59	9.08	2.53	1.35	1.29	0.77	22.61	1.93	3	8.76	2.97	6.82	3.25	12.19	8.59	5.4	0.24	8.65	3.98	1.69	25.1	1.62	0.37	1.84	1.01	0.11	0.94	3.59	1.87	0.71	0.46
AKAP8L	ENSG00000011243	54.92	33.22	176.49	53.56	65.3	34.17	58.78	36.33	83.53	79.36	63.66	39.43	31.71	27.72	24.53	42.88	48.28	87.14	40.93	101.66	63.24	24.63	48.39	73	45.77	32.32	31.31	25.12	27.82	75.17	29.22	40.36	26.66	30.61	51.52	23.27	54.01	51.64	58.67	56	37.92	31.5	38.62	30.65	54.16	52.33	71.37	46.57
MBTD1	ENSG00000011258	7.88	4.98	12.97	5.72	7.79	2.63	7.27	3.89	7.46	9.03	6.81	2.47	3.08	3.17	4.04	6.5	3.46	22.64	6.72	7.47	10.08	4.25	11.1	2.48	4.89	0.36	5.3	2.04	4.08	7.86	3.73	5.35	4.85	3.25	6.69	2.54	3.21	6.57	4.53	6.53	2.56	4.09	3.03	2.95	3.93	4.57	6.87	3.35
UTP18	ENSG00000011260	22.73	25.07	43.44	20.57	30.05	44.39	35.96	25.02	34.3	54.03	46.68	18.07	30.48	42.45	27.47	33.49	46.65	66.22	30.32	29.89	39.28	44.22	34.54	15.03	40.69	7.69	15.49	20.41	16.38	31.31	25.52	17.77	19.41	36.69	37.29	35.69	36.71	25	20.73	60.54	19.33	42.55	30.84	44.11	33.57	23.6	45.1	42.59
RNF216	ENSG00000011275	13.92	11.42	24.62	12.48	22.1	11.46	13.5	14.41	18.47	17.89	25.26	13.3	19.54	14.01	31.16	24.29	28.19	28.4	15.91	21.72	25.03	14.88	16.27	18.28	13.44	13.48	12.31	10.52	13.4	23.99	12.57	11.38	11.97	49.63	19.6	14.5	24.12	11.89	20.51	25.33	18.15	14.44	19.24	17.45	15.03	16.1	20.28	8.45
TTC19	ENSG00000011295	26.95	18.72	50.79	22.08	17.82	23.34	106.9	15.29	18.62	25.88	19.3	16.34	11.12	7.27	18.15	47	29.12	28.18	22.26	22.81	25.63	16.61	16.98	16.18	13.72	2.77	19.18	10.59	15.44	37.29	21.21	13.41	12.99	9.38	11.65	13.15	14.74	37.85	14.8	14.71	16.56	70.75	11.72	23.95	15.11	15.36	25.22	26.33
PTBP1	ENSG00000011304	84.75	89.38	174.07	73.92	96.01	123.2	147.1	92.36	183.5	163.09	208.39	101.89	112.36	121.73	112.74	160.57	150.98	170.66	104.2	112.83	137.61	66.74	125.55	195.91	172.5	170.54	97.71	82.42	92.71	155.58	96.78	119.63	109.52	144.1	122.4	161.5	142.11	121.14	99.19	207.09	86.38	110.62	112.22	101.95	125.09	235.54	262.95	173.86
DPF1	ENSG00000011332	0.31	0.51	2.42	0.8	0.31	2.52	2.73	0.05	1.66	0.83	1.95	2.57	1.7	0.28	0.21	1.63	2.13	2.31	0.08	0.15	0.43	1.27	1.14	0.96	2.48	0.46	0	0.44	0.3	3.24	0.32	1.06	0.3	2.27	4.33	0.81	6.55	1.71	0.33	4.14	1.64	1.24	0.73	0.87	0.33	4.44	0.37	5.67
SYT7	ENSG00000011347	2.96	1.33	0.47	1.31	0.19	0.71	0.19	0.16	0.45	1.24	1.65	0.38	0.17	0.06	0.12	1.13	9.75	1.98	0.94	0.25	0.22	0.69	1.95	0.5	2.99	1.76	2.36	0.23	1.71	0.88	1.12	0.15	0.4	5.22	1.08	3.17	0.36	2.65	0.12	0.49	12.22	1.68	0.07	0.43	1.33	0.19	0.52	0.17
LARS2	ENSG00000011376	6	5.78	12.1	6.96	5.1	7.82	10.67	5.71	8.43	13.7	8.75	6.38	5.35	7.75	6.48	10.57	7.17	13.94	6.54	7.91	7.37	5.88	2.54	9.77	8.24	4.3	4.88	3.67	6.05	5.79	6.22	4.1	4.78	6.73	8.92	7.15	7.54	4.4	4.9	10.35	3.62	11.54	7.65	7.81	7.39	5.72	7.06	3.86
PIK3C2A	ENSG00000011405	11.71	11.38	11.45	9.12	7.99	5.68	8.4	8.88	8.1	9.14	12.79	3.79	4.49	6.84	6.31	14.8	2.75	12.9	11.57	13.61	13.14	7.48	13.72	2.25	5.84	0.11	10.95	4.16	8.24	15.08	10.55	8.3	7.26	7.5	10.46	8.03	4.17	6.13	4.94	13.63	5.56	10.3	6.1	5.65	6.38	2.52	5.5	3.26
PLAUR	ENSG00000011422	40.45	81.03	16.7	63.66	129.3	128.31	31.77	112.73	134.77	93.08	302.95	105.66	79.98	46.89	36.55	179.73	262.58	26.03	91.14	68.43	51.33	258.73	25.97	142.46	128.15	182.8	14.39	26.67	28.74	41.21	83.61	47.92	27.44	120.7	56.96	338.06	62.92	19.34	20.43	28.84	77.3	82.5	66.62	70.17	229.75	85.5	58.14	28.75
ANLN	ENSG00000011426	3.78	6.76	38.28	4.96	19.1	19.08	22.17	2.99	22.05	19.57	59.87	21.43	23.2	14.78	1.53	55.71	42.71	15.44	2.01	11.22	24.47	36.58	5.57	3.72	22.95	0.65	1.48	1.41	3.98	23.67	2.46	5.27	7.83	30.27	36.01	70.6	41.11	3.81	3.69	60.89	23.94	26.85	34.53	13.54	18.55	11.71	21.34	14.2
WIZ	ENSG00000011451	17.73	14.69	62.52	14.75	13.71	23.21	20.71	17.3	20.86	24.62	27.48	18.4	17.84	15.61	11.78	23.04	20.93	41.35	15.81	27.25	18.55	16.74	41.54	40.22	20.7	28.44	21.37	14.29	15.03	30.38	22.47	20.3	25.42	21.53	17.98	16.22	25.32	33.17	16.31	16.68	25.79	20.54	17.18	17.06	25.83	31.28	38.51	21.39
RABGAP1	ENSG00000011454	27.04	14.49	17.6	24.9	17.76	22.24	41.76	16.01	21.98	37.07	18.19	20.12	11.77	14.91	15.89	24.32	11.92	31.78	23.21	25.08	26.87	21.25	14.24	11.21	14.13	3.71	23.07	24.55	18.78	29.19	15.6	13.79	35.27	14.59	16.29	9.14	10.4	8.7	10.6	36.38	37.78	17.99	8.73	16.86	20.55	8.63	22.25	7.98
DCN	ENSG00000011465	2167.48	437.46	1318.16	1234.66	2599.75	1718.21	686.93	3884.01	429.33	822.52	673.44	693.38	717.99	1794.56	2089.48	500.03	367.58	810.95	3205.88	1080.51	334.89	1491.83	1308.45	1971.85	499.19	1280.62	3277.25	1063.22	2254.8	1533.38	2281.57	2874.44	1380.64	1325.16	409.79	781.84	2374.43	612.17	545.82	1142.61	546.29	670.09	354.46	578.78	778.11	1196.93	543.28	540.29
QPCTL	ENSG00000011478	4.31	4.35	9	5.19	8.74	11.59	11.87	7.11	11.41	6.68	11.83	8.95	6.55	14.15	9.77	13.21	10	3.5	5.18	13.6	9.2	13.87	8.2	6.75	7.26	15.76	2.98	5.86	2.31	6.29	5.14	6.8	4.73	5.62	10.54	7.92	9.81	11.58	9.36	7.16	13.23	5.14	18.89	20.99	5.88	13.82	8.21	6.8
PPP5C	ENSG00000011485	36.86	33.27	50.44	35.69	27.68	47.45	61.75	36.99	49.37	39.3	40.42	39.81	43.53	36.14	35.68	59.74	61.03	50.57	29.66	36.56	45.29	59.49	26.23	61.16	71.29	37.57	35.6	26.37	36.7	38.44	34.22	30.96	31.92	43.87	77.39	47.77	90.59	41.03	31.94	55.06	43.82	39.01	75.39	36.79	30.27	57.32	33.8	62.63
CEP68	ENSG00000011523	15.23	4.86	8.7	12.42	8.57	6.3	8.49	7.57	9.43	8.44	10.84	6.47	8.11	6.37	7.08	9.15	4.81	14.29	9.56	7.3	7.78	5.29	6.36	8.05	5.65	7.94	15.87	6.5	12.38	12.76	12.35	7.87	9.01	8.09	7.74	6.61	8.36	5	6.09	8.74	8.15	15.47	3.96	7.26	6.87	8.62	5.69	4.18
MAP4K3	ENSG00000011566	12.15	11.86	17.56	15.38	12.42	7.9	16.76	7.04	10.07	12.95	18.57	4.94	11.89	13.13	11.25	13.22	8.78	17.72	10.87	17.81	24.26	8.28	18.16	5.55	7.31	1.22	11.16	6.29	14.26	12.94	7.76	11.86	9.45	11.3	14.07	8.21	14	5.33	12.41	34.22	9.65	12.67	16.92	18.73	8.9	9.55	19.43	8.92
ZBTB32	ENSG00000011590	0.51	0.09	0.04	0.38	0.46	0.28	0.52	1.1	0.11	0.13	0.27	0.25	0.19	0.1	0.03	2.13	0	0.36	0.2	1.14	0.44	0.12	0.09	1.53	2.21	0	0.21	0.09	0.04	0.34	0.19	0.3	0.05	0.24	0.27	0	0.22	0.1	0.14	0.03	0.67	0.22	0.09	0.08	0.12	0	0	0
TYROBP	ENSG00000011600	741.83	744.27	92.84	308.91	1090.81	494.17	679.9	1261.09	855.66	808.7	1079.08	977.11	717.84	299.28	314.57	707.19	337.03	176.96	751.85	656.31	679.93	269.23	73.2	768.92	400.96	661.14	225.29	933.67	208.62	437.66	665.97	432.52	379.18	247.67	752.44	607.36	116.98	42.48	717.56	52.87	374.99	284.2	622.72	672.09	1450.99	507.82	374.65	239.87
TMEM159	ENSG00000011638	32.91	23.34	8.01	16.11	9.41	10.54	9.99	22.93	7.73	13.84	9.58	15.39	9.59	10.53	19.12	12.16	18.26	45.79	20.47	10.07	13.79	17.68	18.35	23.09	19.14	19.59	44.87	34.65	35.76	13.3	18.95	20.26	29.5	15.09	15.17	7.14	10.81	16.2	17.65	3.38	71.33	42.76	9.07	9.58	17.88	13.68	6.76	4.91
GABRA3	ENSG00000011677	0	0.61	4.46	0	3.34	10.14	5.48	0.13	0.69	0.04	2.03	0	15.34	0.56	0.56	2.85	0.18	0.07	0.03	4.57	0.22	4.93	0.09	0.93	0.02	0.43	0.02	0.02	0.05	0.18	0.04	0.49	0.02	4.76	3.51	3.68	5.05	4.32	0.01	3.11	0	0	3.16	1.9	0.2	0.02	0.02	5.33
BRCA1	ENSG00000012048	3.96	4.67	15.41	3.87	10.11	8.87	11.25	3.26	8.11	16.38	15.48	4.13	5.38	6.53	3.87	12.91	9.35	42.37	2.87	5.35	10.88	5.05	3.94	3.58	5.45	0.39	2.28	1.8	3.47	12.89	1.65	3.99	3.53	7.45	14.87	10.4	9.09	3.92	3.15	20.57	4.21	13.72	8.89	6.38	6.67	5.31	12.5	5.23
ERCC1	ENSG00000012061	64.82	30.76	52.34	52.09	37.17	60.92	85.85	61.27	60.29	64.81	53	73.21	69.94	53.27	74.98	67.24	68.79	51.09	68.05	53.65	58.25	97.1	42.58	92.39	71.33	101.42	36.15	67.43	65.52	54.04	50.52	82.56	57.46	87.27	84.97	65.37	139.41	89.2	73.01	48.22	66.37	51.97	60.48	47.29	51.17	107.98	41.43	58.48
CD22	ENSG00000012124	10.84	3.46	0.92	4.33	9.45	1.18	5.16	2.48	4.85	5.27	4.42	1.46	1.23	1.13	3.48	4.68	0.56	1.52	8.91	4.31	2.4	0.71	0.5	2.41	33.7	2.41	4.09	2.45	1.71	1.43	2.68	3.59	1.6	1.73	23.66	1.44	0.51	0.25	2.65	0.15	2.89	1.15	0.88	1.97	2.81	0.87	2.95	0.25
MBTPS2	ENSG00000012174	6.55	5.63	14.97	7.7	7.39	13.16	14.08	6.67	7.46	15.04	25.47	5.9	18.5	31.93	9.14	13.64	12.12	10.66	7.15	8.68	8.33	24.52	22.72	4.63	7.57	1.05	5.39	4.26	7.35	48.51	8.59	5.44	5.72	10.18	9.23	6.73	8.46	7.46	4.45	18.84	7.74	16.19	13.85	13.36	6.8	4.94	10.23	7.04
PRICKLE3	ENSG00000012211	8.03	4.81	13.53	5.65	8.51	4.31	10.32	5.74	9.54	8.13	12.59	5.43	6.95	6.36	6.51	9.45	8.36	1.51	7.69	12.19	8.67	6.41	7.91	21.61	7.32	14.94	6.18	3.68	5.74	11.29	7.49	7.59	6.69	5.17	5.42	6.33	5.11	4.89	7.89	3.96	5.39	7.57	7.23	10.59	12.62	10.67	11.62	9.93
LTF	ENSG00000012223	1.54	11.33	0.99	0.44	0.62	1.07	0.54	1.3	1.44	1.3	1.84	1.82	4.17	0.69	0.59	1.7	0.04	0.52	0.7	2.56	1.52	1.12	63.16	0.75	61.6	0.77	2.15	14.81	1.07	3.15	2.62	2.19	0.69	0.28	1.24	1.47	0.63	0.26	3.62	0.3	3.87	1.04	0.48	0.24	1.32	1.16	0.35	0.16
EXTL3	ENSG00000012232	8.41	9.39	12.16	7	14.11	12.46	10.35	13.3	13.67	9.02	13.67	11.8	11.98	14.95	21.53	12.27	10.44	14.21	6.61	9.91	13.4	10.39	5.16	20.7	7.62	11.94	9.29	8.07	7.35	12.5	9.09	9.95	12.97	17.02	19.5	21.85	17.35	6.21	7.36	23.57	10.87	12.06	10.22	19.36	8.54	7.81	19.38	3.6
NR1H4	ENSG00000012504	0	0.11	0.08	0	0	0	0.05	0	0	0	0.09	0	0	0	0	0	0.05	0.03	0	0	0	0	0	0.24	0	0	0	0	0	0	0	0.06	0.06	0	0.04	0.1	0.03	1.74	0.18	0.07	0	0	0	0.02	0	0	0	0
ELOVL5	ENSG00000012660	59.76	50.55	46.62	32.57	38.19	48.51	79.14	45.7	50.26	104.76	83.5	45.05	80.56	90.22	47.18	84.27	69.49	52.42	51.43	118.73	64.89	50.23	85.19	29.01	70.52	19.3	151.29	24.95	33	99.36	72.38	45.28	60.72	91.59	54.15	60.44	45.06	34.61	31.64	97.22	74.9	55.89	35.61	30.63	33.91	53.72	111.87	94.81
ALOX5	ENSG00000012779	16.64	184.87	7.44	18.71	29.66	17.8	26.16	35.28	58.84	61.27	58.38	29.73	15.04	6.62	3.99	54.88	7.72	5.91	32.37	32.19	25.79	4.06	6.9	20.87	36.26	12.18	14.79	20.41	12.72	29.1	55.35	9.16	9.02	11.61	20.39	42.05	2.46	1.2	8.52	0.88	18.06	17.06	1.31	5.2	58.83	15.05	9.26	2.31
KDM5D	ENSG00000012817	50.25	0	0.01	42.85	31.79	0	0.01	0	65.97	0.01	0	0	0	6.46	11.37	0	1.51	23.01	46.93	59.61	0	0	0.06	16.08	0.01	0	13.72	6.49	24.67	25.67	0	0	0	7.77	0	5.63	0	0	0.01	0.39	0	0.01	1.15	0.02	12.78	18.38	21.45	4.3
CALCOCO1	ENSG00000012822	100.23	92.47	51.5	92.73	104.98	31.97	46.9	73.1	74.01	63.98	60.79	27.37	63.36	36.3	63.25	57.98	25.35	60.93	80.11	78.24	58.7	34.63	46.34	71.16	52.04	91.38	102.41	56.32	82.33	68.71	84.86	58.48	56.95	30.84	43.25	19.63	33.02	96.04	83.84	54.05	46.7	54.12	55.96	43.73	42.47	50.9	60.42	32.02
UBR7	ENSG00000012963	16.08	17.52	15.71	17.45	11.85	33.77	43.77	19.52	18.05	31.14	20.02	17.09	22.03	16.02	17.32	21.98	17.29	46.34	16.59	22.11	23.62	17.67	20.38	13.04	19.78	6.57	11.61	10.27	19.42	36.37	13.91	11.55	16.35	20.38	19.15	15.12	36.26	29.55	15.6	24.1	20.37	18.67	20.54	14.78	15.52	24.95	22.01	77.18
MAP4K5	ENSG00000012983	28.37	16.61	37.22	17.79	26.65	21.17	28.96	16.81	29.56	16.18	20.4	16.9	15.66	9.66	20.32	34.44	12.37	28.52	30.82	25.94	23.8	19.78	52.61	8.62	26.36	2.17	20.7	19.82	24.77	24.26	17.45	26.67	28.76	29.66	32.65	29.66	12.61	19.89	10.98	21.91	19.35	40.68	13.66	18	28.49	16.23	29.61	10.63
EHD3	ENSG00000013016	7.17	4.29	11.5	6.78	10.97	19.33	6.29	13.01	10.13	17.32	20.2	8.72	13.73	13.03	15.09	12.22	10.1	5.81	9.11	8.19	12.16	7.32	8.25	14.94	11.39	8.11	2.78	24.62	6.8	12.09	5.18	11.64	8.82	10.23	9.51	12.92	18.75	14.68	14.67	17.84	5.7	14.78	15.46	22.14	7.47	11.57	15.53	9.44
PSMC4	ENSG00000013275	46.85	59.23	60.21	57.1	50.28	103.42	92.87	52.75	68.56	70.22	91.19	87.12	64.63	59.76	55.41	80.7	89.17	86.22	50.72	68.76	74.21	99.85	47.26	92.89	113.2	72.91	35.17	43.68	41.66	100.84	49.42	46.39	51.99	53.4	99.93	101.61	135.47	116.06	59.69	211.03	95.7	58.6	209.13	78.73	68.54	117.73	54.72	114.99
MAN2B2	ENSG00000013288	15.43	24.34	5.9	10.95	24.86	16.51	15.52	25.32	16.55	13.43	20.71	14.56	24.87	11.73	27.17	18.92	8.47	8.66	22.05	23.26	16.38	6.54	12.25	31.66	16.84	17.35	20.9	11.13	13.72	24.42	23.25	24.63	20.54	15.85	14.97	7.15	21.13	21.8	15.37	29.41	17.37	15.37	37.69	26.72	23.87	23.51	19.41	12.68
SLC7A14	ENSG00000013293	0	0	0	0.02	0	0	0	0	0	0	0	0	0.01	0	0	0	0.02	3.77	0	0	0	0	0	0	0	0	0	0	0.01	0	0.03	0	0.01	0	0.02	0	0	0	0	0	0	0	0.04	0	0	0.01	0.01	0
CLDN11	ENSG00000013297	2.64	8.01	0.73	1.05	0.25	0.97	5.18	0.28	0.71	1.73	1.36	0.56	28.95	35.73	2.26	1.52	48.09	1.14	1.65	3.76	1.53	0.3	7.52	0.43	1.29	1.65	6.45	0.75	2.05	4.37	26.74	2.13	1.28	1.14	1.56	0.58	5.4	0.72	8.18	18.98	0.9	1.81	11.12	2.74	2.28	2.01	2.29	2.32
SLC25A39	ENSG00000013306	72.15	81.16	129.98	56.62	118.36	114.91	113.71	97.98	119.46	146.41	132.96	127.45	164.82	204.74	86.23	121.63	154.12	147.27	84.94	123	122.74	95.47	112.56	127.63	75.15	110.83	63.31	66.98	51.93	139.6	64.96	88.81	84.36	77.91	97.98	128.91	187.42	129.1	114.15	167.67	109.51	111.15	106.1	149.96	123.76	153.22	223.63	103.82
MVP	ENSG00000013364	114.56	155.46	36.48	113.93	182.24	67.57	33.8	133.59	95.92	101.38	134.86	95.21	64.77	40.56	76.86	105.8	106.17	39.81	130.72	86.31	92.26	63.36	31.01	146.78	97.04	198.05	66.76	79.66	84.52	74.02	106.24	82.61	72.49	107.14	44.03	104.71	17.24	18.69	57.27	8.25	160.24	247.5	47.51	62.84	122.15	58.4	48.41	17.45
NUB1	ENSG00000013374	36.12	36.25	61.45	32.46	34.71	33.62	79.26	49.88	38.67	65.46	36.18	43.62	38.33	26.44	32.62	62.75	32.19	53.63	39.52	46.73	45.48	51.11	27.74	48.12	40.59	20.7	33.99	33.09	33.73	69.18	34.44	33.53	33.22	42.11	50.72	35.7	24.7	26.57	37.21	71.97	44.69	35.3	33.8	50.35	29.68	34.14	42.52	14.99
PGM3	ENSG00000013375	29.24	23.22	27.39	24.04	29.63	22.21	30.86	14.47	24.2	21.9	47.31	12.4	39.54	29.88	31.38	45.69	19.93	19.77	33.46	59.67	28.94	49.02	47.8	7.37	8.61	5.1	8.43	16.51	22.53	20.82	11.01	26.43	10.44	22.87	13.43	18.85	60.43	24.53	25.1	29.56	25.97	16.83	23.7	19.44	18.7	15.52	17.7	11.14
RWDD2A	ENSG00000013392	6.08	4.55	3.12	2.99	7.32	2.41	4.24	2.82	3.15	3.42	2.93	2.45	3.79	1.79	4.76	4.64	2.04	4.33	4.28	6.26	4.32	4.74	3.82	2.53	2.64	1.24	2.8	3.04	4.98	3.8	2.65	4.1	3.93	1.81	1.05	1.65	4.04	7.33	7.85	3.9	5.05	1.51	4.37	2.39	2.21	2.38	3.42	1.79
CLK1	ENSG00000013441	227.35	58.09	114.84	107.52	115.95	44.88	94.1	59.08	165.17	96.06	154.52	71.79	46.58	24.57	52.48	129.01	73.18	136.52	151.35	157.55	161.76	56.1	45.56	25.03	79.6	14.07	99.87	78.18	78.32	81.3	49.02	121.96	82.37	52.89	44.4	74.9	73.59	25.65	136.2	42.83	83.83	98.31	38.7	60.85	111.43	55.71	85.5	26.05
POLR3B	ENSG00000013503	3.07	3.68	9.28	5.22	2.04	4.63	4.21	2.36	3.05	4.03	3	2.09	2.91	4.21	3.53	4.55	4.11	6	3.3	4.08	3.49	3.02	2.97	2.4	3.1	0.83	2.71	2.81	3.45	3.1	2.96	2.53	3.03	2.91	6.27	3.64	4.49	5.51	3.31	9.2	2.28	4.37	5.62	2.98	2.16	3.91	2.19	3.62
ANGEL1	ENSG00000013523	14.96	11.27	33.87	11.76	14.9	8.69	13.67	6.56	20.64	13.08	13.31	5.59	11.16	5.71	9.62	18.81	6.65	9.72	14.66	25.39	14.32	6.01	7.61	10.87	10.57	11.65	8.49	3.82	8.74	14.1	7.67	9.68	5.68	5.33	10.92	7.78	4.99	8.36	8.9	7.59	4.62	9.4	7.35	9.96	8.1	11.7	12.49	6.66
RNF14	ENSG00000013561	26.47	25.07	22.17	27.07	22.96	18.79	20.64	31.7	21.75	29.19	25.62	18.46	18.5	17.53	24.54	31.78	16.15	30.78	27.54	26.04	26.99	41.54	30.53	18.91	22.53	7.1	26.62	25.49	34.14	26.35	22.8	14.66	21.16	28.65	37.67	19.75	14.38	10.85	22.46	30.9	17.03	28.43	30.83	28.12	22.72	12.46	21.66	15.01
DNASE1L1	ENSG00000013563	44.83	33.41	13.4	104.57	44.12	28.92	37.92	45.49	36.79	37.31	47.92	37.86	58.58	25	37.57	44.34	21.93	16.66	34.22	31.92	35.59	34.98	8.18	28.48	36.03	29.49	24.27	69.64	73.34	28.18	63.7	26.19	25.48	52.31	33.79	22.78	18.22	18	38.98	9.83	29.44	52.92	27.98	45.87	32.67	27.43	38.29	12.37
DDX11	ENSG00000013573	20.38	5.04	47.69	17.99	38.4	17.49	40.73	5.99	45.26	170.62	46.53	14.04	24.23	11.87	14.8	71.81	23.02	35.43	6.47	38.57	51.37	6.91	10.14	16.2	21.8	9.68	1.89	2.77	7.08	31.1	3.04	14.19	4.1	10.54	12.95	17.32	44.89	12.05	8.23	35.48	24.88	12.42	11.32	13	21.78	24.88	28.22	19.01
HEBP1	ENSG00000013583	60.42	63	24.98	36.64	69.35	47.53	21.07	48.02	50.34	60.75	67.21	51.93	32.69	50.1	63.28	53.06	64.06	30.62	87.01	48.89	52.23	45.88	37.74	55.01	40.55	44.76	71.54	76.15	49.07	41.16	64.34	74.24	79.31	74.57	43.23	55.76	85.16	43.47	31.92	30.5	92.49	95.52	30.09	45.93	84.56	83.54	36.28	60.61
GPRC5A	ENSG00000013588	3.02	204.84	0.33	2.97	0.78	6.67	1.95	0.03	0.61	0.67	1.55	0.38	2.06	4.63	1.03	1.99	3.27	0.27	4.62	0.71	0.61	5.17	2.09	1.46	0.13	2.48	1.29	0.05	2.1	0.58	5.33	0.79	1.76	0.37	0.99	5.62	3.91	0.7	0.44	6.73	49.42	41.99	3.05	2.08	35.07	1.3	2.45	1.37
MAMLD1	ENSG00000013619	3.98	1.13	1.01	2.93	1.76	1.33	2.08	2.8	4.12	4.32	5.52	1.88	0.89	1.09	0.92	5.43	0.75	11.84	3.23	2.72	5.55	0.56	0.71	2.68	5.05	3.37	2.45	2.12	3.89	3.64	2.21	0.98	4.28	2.37	1.59	3.04	1.08	0.72	0.8	0.18	4.85	1.72	0.45	1.6	2.05	3.88	3.35	1.21
CD6	ENSG00000013725	1.88	3.01	0.64	4.69	2.27	4.23	11.32	10.39	3	4.66	4.54	9.31	4.45	1.52	1.01	7.08	2.69	1.87	7.62	7.8	6.19	1.72	0.65	16.77	28.39	4.52	2.3	6.59	2.26	3.46	3.6	2.9	1.64	1.95	1.78	0.84	0.63	2.2	2.75	0.83	2.19	2.65	1.02	0.9	2.32	1.15	1.03	0.24
TACC3	ENSG00000013810	11.27	19.46	37.64	11.15	49.11	35.81	67.45	19.33	70.69	79.36	76.57	52.03	53.72	26.66	10.3	69.98	47.51	85.69	12.57	35.29	47.62	22.62	8.68	31.91	44.81	9.36	7.11	10.06	7.35	57.73	13.15	13.99	14.25	38.39	28.35	62.79	99.42	28.94	20.39	178.37	26.31	33.36	106.35	43.62	46.88	49.81	69.97	66.18
UFL1	ENSG00000014123	11.78	11.2	12.2	15.25	13.83	8.05	12.74	8.2	7.07	8.11	11.72	5.54	11.17	6.93	10.89	15.17	5.69	6.74	11.84	19.59	14.51	17.78	38.19	4.66	6.33	0.51	9.81	9.36	14.73	11.22	12.44	11.06	13.47	10.66	10.07	12.22	10.69	14.54	8.04	8.62	7.58	15.4	9.37	6.85	10.94	4.15	8.12	4.21
POLA2	ENSG00000014138	9.45	12.58	19.9	9.05	16.36	22.38	30.72	10.3	20.9	26.33	42.37	21.02	24.47	28.37	5.98	26.01	19.59	48.57	6.86	27.41	25.76	23.17	9.05	31.69	13.1	6.34	6.73	6.94	7.72	21.99	8.98	7	7.7	20.51	11.87	15.25	27.97	11.63	10.37	31.3	14.94	13.61	25.31	14.86	21.5	26.2	23.82	25.81
ZC3H3	ENSG00000014164	6.42	8.41	23.79	5.37	13.5	6.46	17.1	8.5	11.46	17.34	11.44	11.58	12.75	9.24	6.34	8.69	25.85	13.87	7.92	10.72	9.12	10.81	14.31	24.26	10.6	20.38	10.54	6.17	6.83	16.49	12.07	6.79	6.91	12.84	11.21	7.68	13.05	5.15	6.56	16.65	11.67	13.31	16.85	13.83	9.88	15.77	22.78	8.69
CAPN1	ENSG00000014216	62.34	80.88	37.59	57.72	55.06	58.85	67.09	71.38	59.82	65.89	90.07	36.8	64.53	55.18	65.19	39.37	40.64	73.76	71.13	82.14	68.92	36.02	33.55	152.23	60.36	167.39	57.82	58.97	65.86	95.24	70.21	85.17	75.8	83.93	41.09	63.77	39.91	53.3	43.9	71.79	58.56	48.67	54.48	61.91	93.94	59.58	89.76	31.12
ACPP	ENSG00000014257	0.2	4.16	2.5	1.07	1.59	1.62	0.49	0.82	1.65	1.86	1.49	0.57	2.76	0.42	0.83	2.5	6.11	0.36	1.06	1.13	1.3	1.33	1.35	1.71	1.22	0.54	1.18	0.36	2.38	0.64	2.59	1.32	0.51	1.07	1.43	1.33	0.39	0.95	0.67	24.79	0.36	0.83	0.6	0.84	1.02	0.44	1.13	0.13
MDH1	ENSG00000014641	162.36	154.69	136.24	166.81	168.13	169.76	150.75	137.71	139.22	177.08	177.8	100.47	133.42	163.41	127.03	154.93	171.31	149.36	128.11	136.66	192.9	145.58	73.11	65.23	80.87	34.72	163.19	99.94	129.99	78.97	95.72	77.76	122.68	130.46	151.18	134.35	375.62	101.28	91.5	202.95	111.38	177.25	180.82	230.77	115.37	115.27	131.13	159.7
SLC30A9	ENSG00000014824	22.7	21.99	31.95	19.19	20.72	21.62	23.16	23.31	25.91	29.71	45.66	15.27	17.75	30.15	27.58	33.15	63.55	43.68	20.25	30.53	28.02	41.37	27.85	11.85	22.15	3.16	20.77	16.53	28.09	22.62	18.35	20.22	20.34	32.31	35.52	19.97	25.5	27.71	19.28	42.99	19.12	20.09	42.93	55.73	22.87	17.19	28.45	17.24
MMR11	ENSG00000014914	26.32	4.67	3.84	11.96	29.91	13.89	4.57	9.47	12.36	13.24	14.24	8.71	9.23	0.98	4.47	13.91	6.43	4.34	21.09	5.98	11.9	3.6	1.31	3.79	5.36	5.53	8.85	6.93	18.5	7.58	8.15	9.33	10.48	10.36	3.32	3.48	4	16.54	3.65	2.6	6.81	7.5	1.41	1.91	5.56	7	2.83	6.23
COX15	ENSG00000014919	17.14	15.93	14.19	23.17	17.56	11.64	18.16	11.43	19.54	15.73	15.16	10.97	9.98	23.42	13.72	15.84	11.39	20.14	15.21	16.47	15.28	10.79	9.51	11.57	11.29	7.93	16.54	8.22	16.82	19.12	10.93	8.18	13.98	16.05	14.91	16.24	9.95	15.53	8.79	16.44	13.11	17.82	20.92	14.28	22.22	12.69	16.91	8.5
CCDC88C	ENSG00000015133	8.18	8.23	11.62	7.18	5.28	6.7	15.04	7.15	7.27	5.29	4.15	6.08	4.26	2.44	2.31	7.39	1.68	38.83	8.93	7.58	6.44	0.72	2.15	8.44	18.93	2.69	8.07	4.61	4.29	7.67	5.38	3.25	3.8	1.58	3.22	1.69	3.07	0.63	2.44	4.77	2.22	4.64	1.65	4.36	3.23	4.95	4.29	5.97
YAF2	ENSG00000015153	12.9	9.52	16.4	16.13	14.25	10.88	20.49	10.53	11.85	13.19	18.76	6.86	10.55	15.17	10.83	18.79	10.28	18.57	11.4	27.13	18	16.49	6.5	3.86	10.69	1.37	9.19	9.14	18.42	18.67	14.52	8.9	7.1	10.51	14.44	15.3	7.77	6.6	33.21	11.48	16.53	18.24	11.28	7.44	11.96	13.56	15.46	23.73
ZMYND11	ENSG00000015171	35.89	30.83	27.08	33.24	22.82	14.6	20.69	29.5	17.85	17.73	24.3	10.07	22.28	13.72	29.05	14.96	23.97	40.25	34.21	36.96	33.33	14.3	37.12	8.23	11.61	3.3	32.8	21.58	38.3	23.06	28.36	27.3	31.06	32.27	18.24	15.38	36.31	81.43	12.86	39.01	15.64	19.83	22.06	17.49	20.66	10.76	13.26	12.73
WAS	ENSG00000015285	12.12	21.96	5.43	11.63	32.01	13.75	20.94	42.91	35.03	33.58	37.5	37.05	19.53	10.53	17.02	24.08	11.2	6.71	29.12	24.43	27.63	3.96	5.06	53.12	47.67	32.26	10.65	26.51	10.47	24.53	42.63	13.72	8.95	7.98	23.2	29.21	3.34	1.12	16.15	2.26	10.29	12.36	7.36	12.87	61.22	22.06	21.19	6.34
DPEP1	ENSG00000015413	1.21	2.24	1.2	1.07	0.41	0.94	1.26	0.84	0.76	1.14	0.37	1.66	14.39	2.15	6.33	0.33	1.26	2.27	6.14	2.03	11.52	0.11	25.91	0.76	3.44	1.9	1.67	4.25	0.3	6.63	1.18	32.94	1.31	0.37	0.91	0.11	0.53	1.39	37.13	0.18	0.66	0.3	0.72	1.47	0.4	0.62	1.78	1.46
BID	ENSG00000015475	30.8	36.03	59.53	19.39	42.63	64.99	37.99	24.3	37.93	31.37	33.81	30.84	57.06	53.13	28.2	37.94	74.05	84.58	30.85	33.85	53.32	57.66	26.23	31.3	24.91	15.58	22.98	28.05	22.16	36.55	29.81	23.74	19.01	34.42	41.68	80.33	39.84	68.95	23.76	57.87	32.07	27.86	60.57	52.33	46.1	81.68	33.64	55.67
MATR3	ENSG00000015479	147.34	112.67	230.71	150.47	130.31	122.63	183.06	134.33	136.74	169.07	154.49	98.83	110.92	93.31	145.25	189.85	134.76	346.86	132.89	178.31	199.09	133.91	204.22	44.48	95.24	7.47	106.13	95.45	152.24	145.93	123.49	123.37	114.54	163.92	150.46	139.61	146.08	112.74	90.2	292.72	78	148.09	162.52	142.17	115.65	75.32	130.5	91.6
NPC1L1	ENSG00000015520	0.08	0.07	0.11	0.06	0.03	0.01	0.08	0.01	0.08	0.01	0.06	0.01	0.06	0	0.01	0.01	0.03	0.31	0	0.02	0.02	0.03	0.36	0.11	0	0.04	0.14	0	0.03	0.15	0.07	0	0.19	0.1	0.01	0	0.02	0.12	0.02	0.03	0.15	0.1	0	0.04	0.04	0.09	0	0
XYLT2	ENSG00000015532	15.37	13.67	15.21	9.93	25.68	25.86	17.01	18.12	21.8	26.72	24.6	11.61	21.47	23.06	20.7	15.43	37.39	11.21	14.28	20.8	20.32	15.35	18.91	34.58	16.51	19.17	12.13	12	11.47	26.7	9.78	17.65	13.78	17.38	17.93	20.76	19.59	21.76	21.24	58.8	10.54	22.7	23.23	26.73	18.74	30.98	47.89	15.05
RGPD5	ENSG00000015568	6.34	10.09	3.73	9.79	6.5	2.71	5.85	5.9	6.35	4.38	6.94	10.18	3.34	4.04	4.02	11.73	5.18	10.09	4.84	10.27	7.88	27.27	0.45	2.97	1.34	1.01	1.94	2	2.33	6.96	3.9	2.84	2.22	3.89	4.25	2.53	1.14	4.26	4.68	5.83	4.1	10.26	0.97	2.5	4.73	0.47	23.31	0.01
STMN4	ENSG00000015592	0	0	0.05	0.22	0	0.11	0.19	0	0	0	0	0.06	0	0.09	0	0	0.04	13.22	0	0.11	0	0.14	0	0.08	0.12	0	0	0	0	0	0.23	0	0	0	0.11	0	0.07	0.22	0.11	0.02	0.15	0	0	0.28	0.09	0	0	0
NUDCD3	ENSG00000015676	38.85	38.93	69.45	48.6	34.63	51.94	29.21	39.37	57.46	33.27	46	34.43	41.95	35.59	22.53	54.64	62.62	66.33	44.08	30.65	40.69	31.2	30.32	45.69	32.14	43.69	35.77	23.26	35.91	41.85	39.25	25.49	36.31	13.45	31.88	29.81	67.42	34.64	21.84	60.27	31.44	43.41	36.64	31.01	24.66	44.55	26.49	25.31
ISL1	ENSG00000016082	0	0	2.83	0	0	0.95	0.6	0.14	0.09	0.03	0.08	0.02	0	0.31	0.05	0.02	2.04	0.01	0.9	3.1	0	0.03	0.4	0.14	0	0	0	0	0.05	0	0	0.3	0	0	1.48	0.03	0.01	15.97	1.24	0.93	0	0	2.44	0	0	0	0.15	0
CHDH	ENSG00000016391	0.84	2.28	0.49	1.27	0.22	0.14	0.3	0.9	0.2	0.37	0.17	0.03	0.27	0.6	0.98	0.54	0.8	4.12	0.59	0.89	1.33	0.02	1.24	0.1	0.22	0.18	0.31	0.13	0.53	2.55	0.45	1	0.31	0	0.5	0.45	1.16	0.93	0.72	0.34	0.06	0.22	0.08	0.35	0.28	0.88	0.14	0.17
IL20RA	ENSG00000016402	1.34	0.67	1.98	3.24	0.26	5.73	0.1	0.03	0.31	0	0.19	0.23	0.4	0.03	0.24	0.48	4.61	0.77	2.71	0.02	0.05	7.05	0	0.09	0.16	2.05	0.34	0.07	2.75	1.35	1.05	0.58	0.61	0.04	1.14	0.36	0.69	0.19	0.61	0.44	0.02	0.24	0	2.18	0.03	0.09	0.26	7.01
CLCA1	ENSG00000016490	0.04	8.38	0	0	0.02	0.01	0	0	0	0	0	0	0.02	0	0	0	0.04	0	0	0.02	0	0.03	0	0	0	0	0	0	0	0	0	0	0	0	0	0	0	0.01	0	0	0	0	0	0	0.03	0	0	0
CLCA4	ENSG00000016602	0	0.06	0.04	0.2	0	0	0	0	0	0	0	0	0	0	0.03	0.19	0.06	0	0	0.11	0.01	0	0	0	0	0	0	0	0	0	0	0	0.06	0	0.09	0	0	0.01	0	0.02	0.14	0	0	0	0.06	0	0	0
GLT8D1	ENSG00000016864	115.29	44.89	95.58	68.63	72.05	76.97	139.77	98.67	69.57	100.15	88.56	121.88	118.32	102.04	178.99	109.67	91.74	78.49	106.54	88.25	107.09	59.14	79.76	129.71	85.08	41.06	75.01	109.53	112.4	87.7	69.89	127.65	76.59	108.19	68.95	74.85	121.65	110.69	158.13	100.64	59.32	107.25	140.34	125.56	80.73	83.95	68.79	62.62
ATP2C1	ENSG00000017260	47.71	80.03	66.53	33.16	48.45	46.24	38.09	39.91	37.68	50.67	58.9	25.11	35.21	72.51	40.56	61.08	44.4	29.99	40.38	47.7	67.42	34.48	47.37	18.04	40	19.64	28.43	19.46	30.4	31.27	28.69	27.65	25.51	52.44	54.87	41.6	55.37	33.96	26.4	99.47	42.96	73.96	66.89	52.14	32.67	46.23	36.02	38.04
SRCIN1	ENSG00000017373	0.26	1.62	0.37	0.06	2.37	0.39	1.11	0.59	0.78	0.15	0.87	0.08	0.35	0.37	0.11	0.32	1.06	34.86	0.05	0.43	0.71	0.06	0.81	0.15	0.16	0.27	0.85	0	0.01	0.18	0.07	0	0.09	0.06	0.56	0.13	4.01	3.36	0.69	2.77	0.56	0.63	0.43	0.48	0.3	0.11	3.51	0.27
IGF1	ENSG00000017427	27.67	4.2	17.88	29.55	2.02	1.4	14.08	8	5.18	4.36	4.36	5.64	3.11	2.72	2.11	3.09	2.02	4.56	137.27	10.41	3.79	3.95	0.99	7.02	5.49	7.11	33.94	10.39	62.61	3.49	288.45	3.84	11.55	7.36	5.39	1.23	0.44	0.68	3.34	0.3	3.76	10.27	2.43	1.63	5.89	16	3.02	0.83
SLC38A5	ENSG00000017483	18.42	11.04	134.04	30.47	8.04	29.04	34.19	12.8	26.48	45.5	6.86	132.28	15.8	214	85.38	24.85	203.34	11.13	36.39	30.41	52.5	8.84	9.29	16.9	32.22	28.22	2.8	5.07	22.12	10.26	14.19	28.38	2.21	15.89	56.43	24.15	4.26	7.07	4.39	15.97	29.85	4.4	14.63	39.59	38.66	16.18	5.13	2.41
MAGIX	ENSG00000017621	1.87	4.76	1.05	2.73	1.57	1.96	1.9	1.32	2.13	3.13	1.17	1.91	2.23	4.02	1.79	2.33	5.09	7.14	1.47	1.86	1.32	3.33	1.52	2	0.53	3.01	0.81	2.11	2.22	3.99	0.7	2.06	0.34	0.6	2.08	1.23	2.39	1.1	1.79	0.67	0.43	0.76	2.24	3.64	1.47	1.53	2.02	1.14
RALBP1	ENSG00000017797	28.16	28.33	29.1	19.88	26.03	25.96	29.72	28.2	24.74	19.73	26.08	25.7	26.6	17.77	21.74	37.16	40.2	53.51	24.17	24.98	22.92	29.07	32.53	16.95	16.14	7.49	27.26	26.7	25.74	31.44	25.93	20.86	23.72	33.9	27.13	27.8	25.71	57.24	15.19	67.94	19.75	34.45	21.29	32.65	21.85	21.71	20.49	13.49
RUFY3	ENSG00000018189	51.4	21.02	23.89	40.63	68.54	12.73	37.44	13.86	47.16	26.93	52.04	16.65	14.6	10.89	12.88	45.33	16.06	50.15	39.99	52.82	35.68	25.62	5.46	25.95	22.8	2.6	15.92	10.79	20.47	28.72	13.39	18.08	14.9	12.42	23	7.54	14.46	12.92	17.17	19.94	15.84	14.51	17.85	17.17	30.57	2.04	14.13	14.49
CNTN1	ENSG00000018236	1.87	1.77	1.37	7.11	1.2	4.62	11.21	1.17	3.5	25.69	0.75	1.67	0.81	0.4	0.39	5.94	6.95	79.95	44.63	0.39	0.35	25.88	1.12	0.11	1.44	0.24	1.83	0.07	15.35	4.4	1.86	0.97	0.69	1.34	13.78	0.11	1.09	1.1	86.36	0.03	0.1	0.25	1.07	1	0.23	1.71	0.29	5.85
SLC11A1	ENSG00000018280	8.01	150.85	9.19	14.72	156.84	17.06	9.32	1.9	111.16	31.78	100.26	7.54	9.7	1.64	2.82	24.85	27.94	4.74	51.24	17.32	19.13	9.62	9.24	12.38	0.86	20.05	2.92	3.92	2.04	9.57	22.22	3.38	2.66	11.81	21.25	141.07	1.75	2.1	2.24	1.39	5.53	2.29	2.87	5.38	141.99	9.49	15.37	2.67
WWTR1	ENSG00000018408	41.07	29.11	24.38	33.87	22.21	21.25	36.21	28.22	27.42	25.62	35.52	29.6	37.06	25.14	34.11	41.37	53.69	12.24	56.03	18.58	31.14	36.87	83.86	31.49	28.9	29.6	35.42	64.5	46.66	53.19	52.55	40.16	57.38	63.4	25.56	36.63	28.34	12.25	26.31	58.77	29.27	52.38	31.41	20.9	23.27	24.04	40.13	16.51
AGPS	ENSG00000018510	12.99	12.56	15.6	12.34	9.72	7.76	12.11	8.41	10.3	12.55	18.65	6	6.27	8.15	7.64	14.83	12.46	12.65	16.09	12.58	13.16	14.3	14.16	3.28	5.84	1.05	13.22	6.3	12.65	12.71	10.32	8.44	10.28	16.45	11.78	13.15	8.38	9.21	5.84	10.38	2.17	8.46	7.53	9.11	11.09	5.98	12.41	7.19
CXorf56	ENSG00000018610	12.93	13.57	22.49	10.73	14.26	11.95	34.71	10.82	13.63	15.22	24.28	11.75	17.7	7.93	10.41	21.01	9.37	20.28	11.8	22.99	17.07	12.51	19.17	11.85	8.8	6.59	13.66	8	11.06	12.69	10	7.69	15.39	10.77	9.53	9.25	18.61	12.84	9.85	7.95	15.98	16.55	10.22	13.28	9.26	15.29	9.67	12.5
ATP1A2	ENSG00000018625	25.7	2.57	2.37	164.41	0.13	0.14	15.1	0.03	0.16	0.69	0.25	0.26	0.22	0.39	0	0.12	0	0.19	2.21	0.86	0.27	2.3	0.07	0.85	0.13	5.52	55.48	0.54	99.67	0.21	50.26	0.9	19.68	0	0.53	0.02	0.03	0.44	0.13	0.11	0.18	10.32	0.01	0.16	0.02	0.91	0	0
TTC27	ENSG00000018699	9.51	7.41	14.67	7.57	5.93	13.12	11.5	6.56	8.11	13.2	11.89	5.89	8.58	6.14	7.71	9.99	7.64	7.99	8.34	7.73	9.73	10.64	5.65	6.57	7.91	2.88	6.66	6.96	5.8	6.5	5.65	5.02	7.1	11.15	10.91	8.41	13.05	7.14	6.51	14.77	6.48	11.41	9.58	10.71	9.25	9	8.71	5.04
ZNF582	ENSG00000018869	3.61	2.75	2.98	5.03	1.39	3.54	3.8	2.89	2.69	1.96	2.15	2.7	3.54	1.6	2.64	3.06	0.62	6.53	3.59	2.36	3.29	2.44	1.75	1.09	2.41	0.41	2.09	2.06	3.94	2.65	1.64	1.45	2.45	0.96	3.01	1.16	3.39	3.86	4.94	7.48	1.75	1.42	0.39	4.49	1.14	2.44	0.25	3.56
VSIG2	ENSG00000019102	1.76	46.19	0.24	0.72	0.56	2.94	0.67	1.32	1.87	0.34	1.56	0.97	0.85	0.3	0.18	1.4	0.12	0.25	0.91	1.42	2.23	0.19	0	0.27	0.32	0.17	0.84	0.29	0.13	1.3	0.08	0.4	0.34	0.28	1.75	0.39	0.15	3.56	0.79	0.44	0.61	0.11	1.02	0.22	0.29	0.38	0.25	0.2
PHLDB1	ENSG00000019144	142.32	31.83	73.62	74.58	47.96	57.88	86.8	59	123.65	69.35	94.82	40.84	49.44	55.95	67.96	71.49	40.61	37.89	87.27	96.52	86.58	35.97	32.62	100.6	52.03	86.86	137.29	56.85	65.37	102.88	46.84	56.8	66.83	48.69	35.78	47.46	55.02	99	42.49	98.85	45.75	54.19	72.71	43.77	56.98	51.9	85.72	32.55
MARCO	ENSG00000019169	43.67	836.5	3.71	29.32	70.48	32	0.41	2.18	13.44	8.11	48.27	0.73	4.94	0.74	0.68	37.54	29.55	1.95	17.36	1.79	0.79	0.18	1.92	0.98	1.13	4.02	69.21	0.44	9.24	2.56	154.26	8.28	5.04	6.4	0.66	63.83	0.27	0.24	0.53	0.38	1.09	9.53	0.1	0.73	164.44	7.12	1.68	0.89
CYP24A1	ENSG00000019186	0	0.06	1.06	0	0.21	4.82	0.43	0.27	0.29	0.11	0.25	0	2.37	0	1.08	0.26	2.66	0.05	2.82	0.17	0.14	12.53	0.31	0.59	0	0.39	0	0	0	1.47	0.23	0.05	0	0.08	0.49	3.39	1.23	14.01	2.36	1.64	0.02	0.02	0.16	0.81	0.19	0.04	0	10.09
PRDM11	ENSG00000019485	3.7	3.77	1.28	1.9	1.04	3.65	3.05	3.14	1.83	4.07	5.99	1.7	2.24	2.95	2.52	1.41	1.11	4.72	3.94	1.97	2.42	1.56	4.3	3.4	3.63	2.46	3.6	3.4	2.39	4.06	2.12	3.39	2.62	1.92	8.87	0.88	5.29	6.45	2.2	6.29	3.6	6.08	6.19	2.72	3.22	2.02	2.76	1.11
SYT13	ENSG00000019505	0.01	1.39	0	0.01	0.23	0.06	0.09	0.78	0.16	0.04	0.47	0	0.82	0.2	0.01	0.09	0.59	0.26	0.15	6.04	2.02	0.02	3.83	0	0.06	0	0	1.17	0.04	0.22	0	1.16	0	0.05	3.17	0	0.24	2.57	0.01	3.9	0.04	0	2.14	4.77	0.46	0.06	0	0
SNAI2	ENSG00000019549	31.28	9.55	101.64	12.61	65.11	35.4	132.43	54.25	125.03	107.38	113.45	101.34	69.31	24.68	88	85.1	63.33	19.05	44.46	55.37	86.51	214.53	80.68	46.61	130.03	12.31	31.24	39.71	20.28	84.66	45.69	65.39	89.71	189.82	181.57	111.7	45.94	31.06	27.29	25.41	32.31	123.16	43.28	74.33	106.99	37.98	314.19	58.8
CD74	ENSG00000019582	2140.69	4891.45	359.87	1569.07	1253.61	1485.83	3666.08	6668.78	3148.85	4744.74	2966.92	8672.57	4275.27	1369.62	948.53	3864.1	975.86	1115.36	2570.7	3081.43	3208.36	758.73	223.46	11411.4	7969.24	4634.05	1884.45	5454.61	1867.06	3635.04	5134.88	1516.69	1695.33	2082.52	7337.79	692.58	775.25	256.29	1771.33	161.02	2435.69	2872.44	296.71	1183.32	2450.83	3143.14	403.74	539.1
HGF	ENSG00000019991	10.53	4.04	1.42	6.18	14.26	106.26	22.9	7.22	22.4	10.49	21.52	42.7	12.25	3.33	2.12	67.41	2.67	2.06	9.35	8.89	17.5	28.58	0.96	9.73	27.42	3.54	6.85	50.37	12.93	7.14	10.94	5.56	4.53	1.05	10.63	54.17	1.29	2.59	2.22	0.26	95.94	123.5	0.55	2.53	5.17	10.26	1.01	3.39
ZRANB1	ENSG00000019995	13.11	10.15	7.67	14.64	7.91	5.88	10.38	9.43	11.79	7.57	11.18	6.37	8.46	9.26	11.76	10.13	8.63	18.6	11.33	9.52	12.47	4.57	10.17	6.53	7.56	3.88	11.02	6.33	13.37	13.78	11.97	9.91	11.21	10.28	12.83	7.32	7.67	9.85	6.84	8.6	10.19	16.52	7.01	7.76	7.94	4.32	10.89	5.91
NCDN	ENSG00000020129	12.24	11.73	27.62	13.34	15.04	21.29	24.14	12.63	20.82	20.34	14.69	12.3	15.09	17.04	15.58	22.54	31.7	18.07	13.63	24.15	12.46	15.31	19.47	30.87	14.23	23.53	10.13	9.7	12.01	18.8	13.72	11.75	11.82	13.86	17.88	14.32	26.05	34.99	19.71	20.89	11.03	14.52	25.38	18.02	13.11	32.12	21.25	11.51
GPR124	ENSG00000020181	47.09	12.92	256.15	18.57	43.02	35.88	30.1	20.36	38.42	13.44	28.31	37.28	35.12	28.85	62.76	39.03	12.83	24.21	34.53	34.17	52.51	16.31	24.55	58.15	19.87	20.55	46.56	34.25	32.3	64.08	22.61	31.59	85.02	58.82	35.04	28.91	28.73	19.62	7.58	47.13	23.16	35.21	25.29	42.58	25.75	16.15	50.45	6.98
ZFP64	ENSG00000020256	6.48	7.29	19.2	5.18	6.5	23.53	13.3	8.2	7.66	18.81	12.52	11.18	11.64	10.27	10.21	14.64	13.97	16.19	7.39	8.78	12.9	12.61	10.77	37.74	8.58	8.87	9.18	7.4	7.95	16.73	5.49	8.67	7.89	8.23	12.44	11.04	12.75	15.83	9.19	26.2	6.55	4.97	20.6	14.63	5.53	16.1	27.69	12.73
MNAT1	ENSG00000020426	24.28	14.53	27.82	34.99	13.35	46.42	32.38	15.84	17.73	22.01	18.39	16.25	26.25	19.25	16.88	24.14	21.91	21.88	19.1	21.62	16.93	33.4	40.31	8.95	16.13	1.24	17.33	18.38	40.5	19.85	21.88	17.66	18.68	47.21	34.54	26.66	30.73	42.09	13.24	36.08	40.15	25.68	19.79	29.16	20.42	21.3	21.58	40.51
SAMD4A	ENSG00000020577	14.57	10.16	19.09	15.8	10.67	13.48	11.98	16.18	15.91	10.91	14.67	7.18	11.68	8.77	18.33	18.59	6.71	2.99	15.12	17.19	12.03	11.27	20.09	17.18	9.83	9.4	8.29	5.6	14.25	20.76	12.32	14.79	11.8	12.63	13.29	6.66	5.9	13.64	5.96	6.89	18.85	10.12	3.45	15.65	16.12	6.01	19.31	4.53
RUNX3	ENSG00000020633	2.78	6.28	15	2.9	6.35	13.91	25.43	22.84	14.29	7.26	11.36	15.13	13.38	11.4	8.92	21.78	5.85	4.25	5.2	9.76	13.05	4.32	12	28.86	19.51	8.7	3.58	6.8	1.11	12.03	8.81	8.58	2.39	3.06	12.21	8.18	14.73	7.75	9.98	11.47	4.2	3.77	18.64	20.81	8.61	20.71	26.01	5.9
MRE11A	ENSG00000020922	9.56	6.2	17.57	8	6.96	10.4	15.37	6.42	10.67	12.01	13.09	6.97	3.94	13.64	8.05	22.39	7.37	6.83	6.98	13.3	14.57	8.13	13.87	4.94	8.13	0.17	5.28	4.92	7.4	11.88	5.23	7.35	4.7	6.77	11.34	10.86	7.01	9.8	7.81	17.82	6.25	7.2	13.65	10.2	7.71	7.17	12.52	5.65
PLEKHB1	ENSG00000021300	2.03	19.51	0.28	2.29	0.73	1.57	2.53	1	1.13	0.89	1.1	2	1.3	2.05	3.55	0.97	0.88	0.38	1.82	1.11	1.62	0.41	13.97	2.87	6.33	2.79	1.68	1.23	3.11	1.19	2.3	0.83	1.96	0.58	0.92	0.33	0.57	0.26	3.7	8.79	0.46	1.33	8.73	4.91	0.91	5.56	0.39	1.01
SERPINB1	ENSG00000021355	40.23	70.39	22.37	48.92	48.61	26.97	31.47	56.08	42.1	53.76	55.59	45.61	62.23	35.05	45.12	54.22	32.62	14.01	51.68	65.98	45.33	32.65	31.76	25.81	36.64	21.37	30.38	27.06	41.37	35.88	80.27	42.86	32.75	42.57	25.16	41.51	15.87	14.2	24.31	18.31	53.5	33.22	18.65	33.94	52.98	40.36	29.65	28.19
CYP3A43	ENSG00000021461	0	0	0	0.04	0	0	0	0	0	0	0	0	0	0	0	0	0	0	0	0	0	0	0	0	0	0	0	0	0	0.22	0	0.05	0	0	0	0	0	0	0	0	0	0	0.15	0	0	0	0	0
SLC7A9	ENSG00000021488	0.77	0.18	0.04	0.29	0.3	0.06	0.34	0.03	0.35	0.23	0.49	0.09	0.07	0	0.08	0.19	0.27	0.66	0.44	0.59	0.43	0.32	0.15	1.93	0.29	0.1	0.1	0.32	0.1	1.18	0.09	0.28	0.06	0.08	0.14	0	0.07	0.25	0.1	0.07	0.45	0.04	0	0.1	0	0.16	0	0.09
SPAST	ENSG00000021574	5.91	5.46	6.18	6.58	5.36	6.01	4.83	5.57	3.64	5.09	6.19	2.71	4.98	5.25	5.04	5.66	4.16	27.61	6.43	5.31	7.84	4.86	3.29	2.39	3.36	0.61	5.38	2.85	6.71	5.65	5.41	4.02	4.04	5.58	5.42	4.22	8.71	3.95	2.94	6.92	2.93	5.92	6.01	6.32	4.21	2.97	4.84	2.22
NRXN3	ENSG00000021645	1.72	1.2	0.35	0.53	0.69	0.49	4.01	1.85	0.99	1.09	0.21	0.65	0.24	1.94	0.6	2	12.36	0.57	0.78	1.65	2.07	0.39	2.71	0.14	1.87	0.78	0.38	5.26	0.61	1.35	0.68	0.82	1.57	1.49	0.92	0.4	1.17	4.33	0.4	0.11	3.95	0.23	0.21	0.56	0.98	0.58	0.12	0
OSBPL5	ENSG00000021762	20.73	13.07	32.55	15.62	54.7	13.31	21.2	26.52	46.52	35.81	42.45	18.31	21.64	15.54	34.47	27.95	10.89	15.77	29.67	40.07	29.93	13.33	14.99	27.35	10.45	43.87	20.72	18.31	13.69	34.41	24.36	24.54	15.61	26.29	11.82	13.72	39.67	32.57	28.23	65.74	11.93	19.82	35.96	26.47	21.41	34.64	25.8	11.59
AQR	ENSG00000021776	19.86	13.81	19.27	10.78	15.18	16.2	42.39	14.52	22.59	25.29	21.23	12.96	14.35	11.76	10.37	18.56	10.05	21.38	13.78	19.52	15.63	5.95	8.93	11.66	15.77	6.5	9.94	10.82	7.97	21.18	9.86	10.75	13.23	11.92	13.25	14.25	16.81	17.86	11.01	24.56	16.08	17.82	17.37	20.9	22.67	16.78	19.38	37.7
CPS1	ENSG00000021826	2.49	1.17	6.25	3.33	2.33	1.21	8.71	1.42	3.99	6.75	6.59	2.64	2.99	0.8	5.22	1.68	0.73	0.56	1.76	5.68	5.69	2.09	1.29	3.04	2.36	1.23	2.83	0.76	1.42	1.38	1.12	1.88	2.13	11.38	3.8	3.4	0.52	8.8	3.88	17.23	2.03	11.4	12.43	6.57	3.21	3.43	0.07	6.55
C8B	ENSG00000021852	0	2.35	0	0	0.03	0	0	0	0	0	0	0	0	0	0	0.03	0	0	0	0.02	0.02	0.04	5.74	0	0	0	0	0	0	0	0	0	0	0.32	0.09	0	0	0	0	0	0	0	0	0	0.05	0	0	0
FHL1	ENSG00000022267	571.59	164.34	167	989.75	29.54	61.89	63.93	48.6	50.16	113.78	124.98	115.43	72.83	14.27	54.48	91.94	37.85	79.42	93.66	32	65.98	94.83	283.4	60.48	114.87	87.16	837.4	387.2	678.82	59.78	421.77	91.42	247.41	85.66	59.02	35.05	50.94	18.1	24.28	41.99	656.15	430.06	5.64	30.44	50.39	109.75	48.73	72.16
RTFDC1	ENSG00000022277	84.59	80.73	89.11	95.89	91.44	103.29	116.23	86.15	81.02	128.53	94.45	90.31	73.87	71.63	86.12	106.7	79.17	114.01	78.94	85.81	80.06	67.96	69.51	160.05	80.38	64.5	76.37	80.65	81.06	107.42	82.92	64.61	76.61	90.93	104.97	107.2	111.51	123.06	83.76	133.18	108.22	73.25	101.3	107.01	74.78	111.41	115.13	66.22
GABRA1	ENSG00000022355	0.14	0.02	0	0	0	0	0.02	0	0	0	0	0.01	0.01	0.01	0	0	0.3	0.9	0	0.06	0.02	0	0.02	0.04	0	0	0	0	0	0	0	0	0	0	0	0.12	0.03	0.24	0.2	0	0	0	0.02	0	0	0	0.02	0
NLRP2	ENSG00000022556	1.02	14.72	0.11	0.35	0.71	0.71	1.74	2.12	3.43	1.5	1.77	0.51	1.02	0.09	0	3.37	0.11	0.32	1.8	1.16	0.5	0.24	0.23	0.41	1.23	0.76	0.25	0.32	0.48	0	0.88	0.73	0.21	0.23	0.16	0.51	0.44	22.41	0.98	0.19	0.41	0.32	0.12	7.02	1.37	0.26	0.1	0.37
SLC45A4	ENSG00000022567	4.3	8.65	3.18	4.86	4.31	1.79	3.63	7.51	6	4.72	8.19	4.47	5.72	2.04	3.47	7.6	8.35	4.25	10.18	10.31	5.77	2.92	5.19	9.41	4.73	3.14	4.04	3.76	4.16	7.59	8.88	3.1	3.19	4.27	7.7	6.29	2.03	2.26	3.82	2.66	3.94	5.94	2.98	6.74	6.56	2.6	4.42	0.79
RNF10	ENSG00000022840	95.27	89.24	77.96	120.24	102.27	66.18	99.12	87.42	74.86	89.07	74.46	73.82	63.03	80.96	80.8	74.51	68.36	99.67	77.4	78.21	79.84	48.23	51.75	92.58	80.88	105.29	70.74	55.31	109.41	87.71	73.55	71.05	63.51	59.31	80.75	48.92	93.88	83.87	78.47	124.25	147.03	120.39	98.15	80.84	77.65	113.23	48.02	58.23
ZNF839	ENSG00000022976	9.04	6.86	11.43	9.26	9.32	8.47	20.21	8.09	17.73	14.12	7.16	5.4	10.29	5.27	5.24	11.13	5.3	11.29	7.69	13.43	8.79	3.95	12.28	6.56	7.96	4.12	7.7	3.55	7.19	8.47	6.93	7.12	6.03	4.41	6.96	4.65	9.47	7.77	7.78	9.79	6.09	5.01	4.2	6	8.01	11.56	6.79	18.51
ZDHHC6	ENSG00000023041	33.42	29.56	22.96	20.92	36.86	25.05	38.27	26.62	32.1	26.19	29.9	21.8	19	28.48	19.98	38.75	22.37	30.76	36.69	26.43	34.12	24.43	13.41	20.1	26.65	6.25	16.57	16.79	22.55	22.35	17.02	23.14	18.16	30.16	22.82	29.43	15.98	14.7	26.19	20.06	23.88	40.49	27.2	17.54	34.55	21.51	24.52	16.56
GRAMD1B	ENSG00000023171	2.1	6.23	7.46	4.32	3.52	3.47	7.93	3.66	4.39	4.85	8.1	1.92	8.79	54.61	27.2	4.49	2.08	7.19	2.83	9.33	7.6	1.53	6.36	3.65	2.9	7.82	1.01	1.8	1.66	6.51	3.33	8.6	0.45	2.12	6.21	1.86	11.48	9.51	21.35	34.06	4.63	2.71	21.02	16.46	9.97	4.25	16.33	6.79
RNH1	ENSG00000023191	169.36	237.54	108.52	141.2	223.82	125.55	72.86	179.06	162.67	195.08	197.28	211.79	148.42	104.04	150.69	137.32	97.88	104.28	181.56	134.25	138.23	102.66	167.26	256.03	204	324.68	145.48	167.03	122.3	143.09	172.95	159.12	136.32	151.1	104.86	141.8	156.43	176.85	115.43	77.34	197.01	193.27	120.37	135.64	209.32	139.59	103.73	165.68
NDUFS1	ENSG00000023228	23.44	24.44	34.17	73.58	25.95	20.3	27.14	25.04	35	33.64	37.98	12.68	18.05	25.63	26.25	37.48	36.46	34.41	21.17	27.71	35.11	18.32	20.52	12.17	19.1	13.09	27.48	12.47	44.22	31.31	29.55	18.71	16.6	31.91	36.01	27.87	22.39	18.65	17.96	37.36	13.14	36.99	44.91	35.54	26.7	23.98	46.36	30.51
RB1CC1	ENSG00000023287	12.18	13.25	18.31	10.82	12.71	13.53	26.11	11.63	11.08	15.54	14.82	7.68	11.5	12.17	12.39	15.26	21.93	20.71	11.98	16.04	16.76	24.95	17.39	2.52	7.87	0.87	11.45	7.1	9.85	11.29	10.17	10.68	6.6	14.61	11.08	10.21	7.96	8.83	5.59	32.04	17.36	20.22	22.28	13.7	7.02	3.36	8.81	9.9
ERP44	ENSG00000023318	19.24	18.51	16.79	13.27	23.85	32.98	45.02	21.85	19.17	22.84	23.32	22.08	22.73	26.51	24.91	28.4	25.39	14.57	19.47	34.11	22.26	38.02	38.27	20.42	15.75	8.56	15.33	16.09	14.34	23.61	23.57	21.71	16.51	19.62	18.78	18.07	25.44	19.6	15.4	25.99	20.38	13.62	16.46	31.29	28.28	19.04	21.36	23.39
ALAS1	ENSG00000023330	23.7	64.56	28.38	29.8	29.13	24.16	39.67	32.23	25.22	28.42	31.01	26.48	29.93	34.32	32.96	43.94	37.18	35.41	17.5	28.94	34.37	23.23	14.61	52.08	29.83	49.22	36.68	21.84	26.79	24.92	36.35	35.75	39.82	28.76	29.7	30.74	26.35	13.53	41.07	33.51	21.72	38.72	61.41	43.39	42.71	36.03	52.03	28.76
BIRC3	ENSG00000023445	4.75	9.53	1.77	5.6	10.8	18.32	5.18	43.01	4.42	6.18	11.12	6.09	1.85	2.96	1.96	17.67	3.54	2.8	8.66	4.69	11.65	2.51	2.37	5.04	27.03	1.19	2.54	3.89	1.69	4.09	4.44	6.06	2.98	2.46	2.64	8.21	1.04	0.37	5.04	0.67	11.15	8.02	3.99	10.31	9.52	1.45	20.23	2.06
AKAP11	ENSG00000023516	8.12	8.03	10.59	6.48	6.22	5.25	6.2	9.3	4.79	5.73	8.43	2.69	3.12	2.75	6.6	11.77	6.49	9.06	7.02	7.71	8.9	3.15	7.06	2.17	6.69	1.4	8.13	4.13	6.86	8.29	6.24	5.54	6.71	6.38	6.78	5.57	2.02	5.37	2.79	5.44	3.74	10.21	7.03	4.51	3.75	3.04	4.83	3.9
GLRX2	ENSG00000023572	16.21	21.37	31.89	20.18	15.79	20.99	25.09	19.23	16.7	39.35	30.11	12.56	15.29	23.84	14.39	23.42	25.31	11.47	12.77	22.64	22.16	22.46	26.58	12.17	13.71	12.59	13.23	9.58	13.97	13.13	20.85	14.53	14.29	24.19	14.87	25.14	15.37	17.26	17.93	9.49	13.25	14.65	27.19	30.26	25.33	13.63	18.11	26.64
SNAPC1	ENSG00000023608	6.06	5.1	15.78	4.35	6.5	10.85	9.89	3.72	7.32	7.16	6.32	3.95	6.14	19.88	6.03	8.18	9.3	7.66	7.7	7.42	4.83	15.79	25.97	3.67	7.31	0.98	4.14	6.62	5.49	5.44	8.22	5.19	3.88	23.58	11.44	11.46	3.8	9.47	7.4	18.76	6.8	9.37	5.88	11.34	20.62	4.85	14.78	7.5
DERA	ENSG00000023697	23.17	30.65	18.87	27.4	23.14	20.92	15.25	26.62	19.06	50.09	32.33	17.92	14.36	30.24	22.12	26.83	23.76	20.54	23.59	17.28	31.41	23.59	13.49	10.4	22.51	9.74	18.36	16.76	24.92	20.6	27.99	21.18	20.12	32.8	20.18	33.27	52.47	24.24	18.4	34.84	61.96	35.94	26.69	17.56	21.09	22.48	15.3	50.19
STRAP	ENSG00000023734	61.99	63.38	101.66	77	52	117.7	39.1	48.77	60.14	173.05	107.91	71.61	33.65	115.97	71.17	112.8	132.16	111.43	63.02	75.54	117.07	122.46	59.73	44.19	62.44	22.31	43.75	36.41	47.06	53.15	66.96	42.96	50.47	80.29	85.21	101.77	184.65	96.41	29.06	168.3	132.58	134.83	99.41	63.8	48.26	74.98	72.06	86.77
ABCC2	ENSG00000023839	0.62	0.64	0.5	0.54	0.28	0.13	0.33	0.15	0.51	0.19	0.37	0.18	0.3	0.14	0.18	0.22	0.14	0.45	0.53	1.76	0.28	0.35	0.18	0.36	0.26	0.11	1.56	0.08	0.32	0.35	0.18	0.23	0.44	0.31	0.23	0.15	0.04	0.08	0.29	0.44	0.25	0.62	0.06	0.18	0.41	0.04	0.19	0.05
DEF6	ENSG00000023892	10.44	12.76	4.28	12.71	20.63	14.89	27.66	26.37	36.64	34.16	24.26	25.53	16.05	4.85	6.13	24.91	4.45	4.4	22.1	26.33	27.81	2.53	3	28.59	48.09	9.18	7.03	18.84	7.83	13.49	14.38	9.88	7.57	5.3	11.18	11.72	2.18	7.35	9.75	0.9	13.18	9.56	3.07	4.42	25.58	7.61	170.21	2.89
PLEKHO1	ENSG00000023902	68.85	39.82	27.02	41.92	139.53	122.51	81.53	132.65	133.79	138.47	112.21	306.98	123.94	44.15	46.56	140.26	111.67	124.59	52.26	94.46	131.51	126.51	27.27	147.73	114.77	88.94	33.26	87.47	49.63	83.25	56.47	53.67	84.6	38.3	75.66	107.68	78.69	54.27	68.39	76.5	162.58	69.73	88.5	69.3	193.43	201.42	63.25	62.36
GCLM	ENSG00000023909	7.14	8.27	5.1	9.93	14.74	9.26	8.97	8.06	10.34	30.11	14.71	4.32	9.34	5.55	2.15	19.14	12.88	6.15	16.36	11.57	9.29	9.73	9.5	4.29	3.92	1.25	4.1	8.04	4.83	5.56	4.01	2.19	2.89	6.61	4.48	10.01	7.03	2.38	2.99	13.98	3.76	7.93	11.57	9.02	6.05	4.7	3.93	2.7
UBR2	ENSG00000024048	10	9.15	12.3	11.53	8.77	7.94	13.55	7.67	7.25	9.33	8.92	6.28	6.9	5.45	8.18	12.97	3.27	6.16	9.07	15.95	18.67	2.87	10.98	4.74	7.53	1.81	7.47	4.77	9.58	11.75	6.34	6.52	5.05	5.9	7.8	4.29	4.94	9.21	5.18	13.18	5.89	6.46	6.35	14.08	6.45	5.5	22.52	12.07
EHD2	ENSG00000024422	107.02	72.17	24.73	46.97	32.69	62.61	27.05	55.63	43.85	27.93	66.56	93.19	34.02	19.94	52.85	56.28	61.09	24.51	57.17	24.94	37.96	51.89	44.49	175.51	120.13	182.96	217.69	77.34	97.88	60.78	77.67	59.55	175.16	95.09	54.04	64.05	39.61	71.13	18.19	14.23	146.36	120.25	20.37	42.82	29.57	93.13	39.41	10.59
DEPDC1	ENSG00000024526	0.82	3.14	20.14	1.6	4.82	6.62	20.35	0.95	9.17	12.74	13.99	5.53	7.9	5.31	0.68	29.5	17.3	8.77	0.53	10.65	15.17	17.63	5.55	1.33	2.38	0.06	0.18	0.23	1.15	7.63	0.26	1.47	2.07	15.2	14.41	11.94	16.56	3.4	0.84	37.12	2.05	7.12	21.07	8.45	4.22	13.3	11.11	7.9
CCDC28A	ENSG00000024862	24.42	25.56	14.99	13.74	18.72	15.97	23.38	26.77	17.54	21.73	26.35	22.58	12.64	11.66	15.53	16.05	13.87	15.76	23.79	19.73	17.27	13.6	38.06	14.13	17.18	7.91	17.51	18.78	18.28	17.99	18.25	10.39	11.48	10.45	12.58	15.38	26.19	28.91	10.42	13.14	31.3	25.12	7.33	10.4	10.68	19.37	16.01	13.86
RRAGD	ENSG00000025039	14.34	24.94	3.87	37.72	25.74	9.18	7.7	8.82	10.31	4.97	10.14	6.44	9.98	7.33	7.15	12.22	31.64	5.18	16.05	9.21	9.99	6.17	14.53	13.09	3.06	6.47	6.8	8.67	24.93	6.63	14.52	7.34	10.57	4.86	10.57	10.32	17.1	9.18	11.22	10	6.78	7.39	12.16	22.39	21.53	6.56	14.07	11.58
HSF2	ENSG00000025156	8.84	10.14	20.58	21.22	11.55	6.59	37.94	5	7.56	7.75	5.83	6.22	11.02	9.65	9.04	7.48	7.95	35.62	9.55	8.76	7.99	9.95	11.29	4.66	5.07	2.24	9.76	4.34	12.32	11.53	9.61	8.96	7.33	6.06	16.56	8.37	23.85	11.37	12.91	28.88	10.61	14.14	10.86	7.23	8.51	9.01	26.84	9.57
PHF20	ENSG00000025293	9.72	10.32	13.2	10.96	10.21	6.81	11.46	9.54	9.03	13.27	12.04	8.58	6.07	5.43	8.96	13.02	8.15	26.09	11.41	9.78	12.7	8.41	12.8	4.13	8.48	3.19	8.88	8.48	11.03	14.29	14.19	6.72	13.61	8.4	13.13	8.06	8.28	5.49	6.07	12.65	14.17	10.48	8.52	13.38	6.96	7.49	10.67	4.86
HSD17B6	ENSG00000025423	0.46	80.94	3.49	0.71	2.08	15.81	0.86	0.2	2.67	1.58	15	4.16	4.13	3.71	1.14	4.11	1.66	1.54	2.13	0.97	1.35	10.86	0.81	2.1	1.56	4.66	1.29	5.17	0.26	1.27	0.94	1.45	0.55	1.61	2.52	1.52	3.59	2.35	0.56	3.76	42.07	10.06	5.35	1.69	0.75	0.22	1.26	3.69
NR1H3	ENSG00000025434	89.82	64.94	23.67	19.91	128.49	26.94	49.49	103.14	72.33	42.14	49.89	35.49	21.14	17.68	21.06	52.4	11.94	28.04	43.49	64.18	37.89	16.13	16.34	40.68	63.56	39.21	101.7	17.86	12.11	20.12	27.21	36.74	61.45	17.82	19.6	27.53	15.42	27.16	38.74	18.74	22.37	39.13	7.3	24.06	62.4	14.93	12.82	12.44
TYMP	ENSG00000025708	139.45	251.71	58.19	128.58	279.53	248.68	200.49	365.9	296.64	213.7	357.26	337.78	161.45	77.91	80.31	283.06	156.76	148.87	221.06	279.23	307.31	94.97	97.14	533.2	159.84	273.88	48.26	163.5	38.82	146.6	206.39	157.38	92.93	59.29	106.33	252.95	50.1	24.95	86.89	30.54	191.57	129.83	50.18	72.68	629.79	108.33	65.74	48.47
NCAPH2	ENSG00000025770	25.2	23.34	32.11	24.78	25.08	20.44	55.73	27.07	33.31	58.88	35.86	53.18	38.61	38.18	20.71	63.36	51.07	105.19	22.1	29.73	49.03	40.75	27.48	30.43	46.12	31.35	16.98	18.7	22.73	27.13	13.17	22.87	24.5	44.73	50	34.6	81.97	12.77	22.63	23.49	49.06	53.43	33.25	28.44	50.24	33.73	34.72	58.81
TOMM34	ENSG00000025772	11.61	16.15	76.75	14.78	25.89	51.1	31.97	23.02	20.64	59.4	28.14	40.73	21.21	28.88	14.18	72.93	67.5	27.66	14.58	25.82	50.73	33.99	41.99	38.79	24.58	23.24	10.86	17.19	12.55	17.76	14.82	12.97	17.33	37.81	42.6	30.63	43.74	69.84	14.68	56.62	32.97	16.65	29.18	43.4	19.15	54.04	52.01	32.61
SEC63	ENSG00000025796	58.84	34.98	48.04	37.28	60.57	44.65	38.22	39.93	56.39	40.39	53.99	36.85	63.5	29.49	59.23	49.03	59.88	45.06	50.67	81.38	59.55	45.18	67.02	30.59	29.7	9.99	34.89	35.34	37.12	37.43	41.61	47.92	41.82	40.09	26.08	34.85	85.85	70.59	29.16	28.2	66.51	55.19	39.85	42.35	52.44	38.05	39.13	24.79
KPNA6	ENSG00000025800	11.04	13.05	19.78	14.28	12.03	11.04	20.43	9.35	16.55	14.7	15.36	10.21	12.34	7.82	11.38	24.86	12.81	12.17	11.66	14.69	11.38	9.97	15.75	14.86	10.89	7.54	10.55	7.54	11.69	14.83	12.65	8.47	9.63	14.48	20.28	10.72	17.77	13.9	8.53	22.47	7.21	11.15	16.32	14.34	9.73	15.39	14.79	9.36
VIM	ENSG00000026025	4079.1	2455.41	3110.4	2391.95	2954.64	2640.18	1143.51	3553.11	2268.87	1885.64	3634.06	2964.2	1970.7	1748.81	3585.41	3498.11	7958.3	974.57	2814.49	1272.96	2953.88	1378.37	3720.58	2974.39	3229.37	4489.6	3515.35	4096.42	2108.84	2464.87	2236.42	4400.47	4626.29	7417.7	1832.22	2984.68	2184.42	2069.97	1220.56	1431.97	2645.13	6761.77	1480.32	2551.67	4457.94	3659.25	2500.68	2150.08
RTEL1-TNFRSF6B	ENSG00000026036	5.39	2.48	4.95	4.57	9.12	2.57	11.51	6.67	8.89	11.15	27.56	2.74	3.41	1.09	5.48	8.05	0.99	6.42	4.62	10.12	5.56	1.2	0.53	5.87	3.52	4.95	2.16	1.61	3.39	9.39	2.64	4.51	1.93	1.61	2.56	5.35	3.5	2.8	4.55	2.73	2.83	1.36	1.54	2.23	7.19	3.33	9.37	1.14
FAS	ENSG00000026103	25.6	10.43	17.67	18.95	17.53	40.69	13.96	31.47	17.28	19.9	42.69	14.51	14.42	3.61	27.15	24.83	47.63	5.77	39.62	16.61	16.37	64.54	7.87	15.68	20.37	4.27	13.42	16.27	10.29	20.38	22.76	18.89	38.71	15.27	27.63	18.06	6.89	8.63	8.71	4.16	44.46	61.23	7.54	2.82	61.4	5.98	2.42	5.23
RNASET2	ENSG00000026297	66.06	67.86	18.21	44.05	84.76	102.54	88.23	131.92	142.01	88.79	115.16	118.67	104.37	44.89	38.11	64.91	47.14	26.11	86.31	88.8	90.66	29.87	45.97	90.55	130.67	50.3	50.78	125.56	30.51	59.42	128.84	79.7	53.14	43.3	78.22	71.29	35.86	70.12	46.55	15.45	63.39	49.64	16.26	38.2	216.34	100.99	47.24	29.85
CD44	ENSG00000026508	181.43	306.65	44.22	135.08	182.09	144.04	44.69	149.37	121.27	209.66	97.76	136.47	123.55	39.02	53.83	244.68	211.53	37.9	129.81	60.88	128.83	195.46	112.24	158.19	316.94	240.67	152.03	101.89	108	118.13	231.31	89.7	63.92	734.3	117.18	210.88	70.73	14.64	46.59	65.13	293.14	245.54	18.41	88.64	257.31	69.36	96.1	33.3
KCNG1	ENSG00000026559	0.72	9.36	18.18	0.21	1.35	14.56	4.42	1.78	9.43	4.48	21.42	1.37	32.77	27.41	3.53	8.27	16.89	4.02	0.17	12.45	16.64	10.05	16.68	37.91	42.48	2.42	0.28	1.86	0.11	12.61	0.14	1.55	1.03	26.25	23.44	9.89	17.55	0.3	43.67	33.99	59.46	18.04	74.85	40	8.05	1.11	69.11	13.09
AGPAT4	ENSG00000026652	18.02	11.34	9.15	11.84	30.59	22.8	4.5	12.02	22.77	13.99	16.88	10.84	15.48	9.12	15.71	17.02	34.27	9.1	17.28	13.58	14.17	13.28	9.92	15.73	5.93	19.71	5.27	6.05	7.95	7.09	5.63	13.47	6.1	9.61	4.84	8.92	20.33	5.79	13.86	7.95	11.61	7.6	13.93	10.2	18.61	10.58	11.53	3.04
SLAMF7	ENSG00000026751	10.38	3.79	1.45	7.61	19.94	3.27	10.18	26.54	11.96	6.49	12	28.06	7.64	7.71	13.72	22	2.3	8.98	12.75	9.36	25.34	3.48	1.25	11.48	41	4.1	2.37	17.36	2.94	5.44	6.16	14.64	7.48	1.92	7.27	4.44	1.67	0.22	24.71	0.68	6.3	5.48	12.3	9.7	11.82	3.03	13.12	1.92
BTN3A1	ENSG00000026950	31.39	20.86	20.55	19.25	30.62	10.42	35.56	36.78	35.22	33.87	24.48	31.09	17.88	12.27	15.9	42.2	10.73	13.25	31.17	53.83	40.53	7.31	11.56	32.34	49.6	13.82	28.18	20.47	22.01	36.47	23.07	19.25	25.78	16.54	24.01	10.45	12.28	4.18	22.33	14.58	8.36	21.68	13.57	14.34	19.94	13.34	16.79	7.63
MIPEP	ENSG00000027001	9.75	10.83	9.46	14.8	12.14	10.09	8.37	13.29	7.8	12.21	11.39	3.8	8.76	14.56	15.5	7.7	12.65	9.46	8.84	7.01	12.69	7.11	5.97	4.46	8.47	5.53	8.06	9.28	8.31	5.75	9.26	8.07	8.49	6.63	6.06	7.71	7.13	10.17	6.61	19.03	5.33	11.32	12.09	12.07	8.56	7.33	7.35	13.66
PRKCH	ENSG00000027075	27.05	15.51	5.92	13.51	17.65	15.17	9.2	22.66	15.32	9.85	20.16	17.36	14.68	7.19	14.25	30.51	8.16	5.35	17.43	14.96	23.87	6.9	5.6	14.67	29.86	10.31	30.14	13.71	19.63	28.46	23.05	11.62	13	14.44	12.35	15.92	2.3	2.92	14.58	2.31	9.42	18.81	10.41	17.11	11.39	11.52	12.83	8.14
INSRR	ENSG00000027644	0.83	0.06	0.66	1.22	39.3	0.41	0.55	0.31	0.41	1.25	0.61	1.56	0.99	0.11	1.64	1.52	8.31	0.96	7.64	1.64	0.46	0.77	0.16	5.91	0.3	2.47	0.14	0.07	0.53	1.7	0.78	9.76	0.08	0.21	0.14	0.06	1.25	0.29	0.12	0.21	0.03	0.19	0	0.03	1.38	3.71	0.53	0.33
IFNGR1	ENSG00000027697	79.02	133.54	44.93	50.43	76.99	49.12	62.02	86.13	76.09	73.44	79.18	62.36	82.97	35.87	79.67	64.88	38.48	42	99.26	57.91	73.77	76.69	65.99	30.08	53.01	11.49	87.84	50.85	49.42	47.89	123.1	52.8	64.15	46.68	74.76	79.05	24.89	61.22	32.04	24.44	71.67	51.7	28.05	50.01	77.39	23.08	48.5	23.64
B4GALT7	ENSG00000027847	25.64	24.54	41.35	22.69	39.15	33.89	21.46	30.85	43.9	43.52	31.2	31.81	38.75	31.07	26.86	32.78	59.46	17.93	28.48	49.78	39.02	20.23	52.18	29.14	26.32	37.79	13.35	22.74	25.49	35.49	23.98	27.99	23.14	25.78	21.78	27.44	64.24	18.57	42.91	35.13	28.71	37.95	36.46	47.5	35.47	48.45	36.02	48.27
SH2D2A	ENSG00000027869	2.26	1.59	6.09	5.15	11.74	9.18	6.78	11.16	3.73	4.1	2.79	10.86	14.43	5.26	5.15	7.44	7.77	2.63	11.69	9.64	5.42	6.24	7.03	21.12	14.86	17.76	1.56	4.84	1.51	4.96	16.27	11.27	2.08	3.01	2.63	4.06	3.55	4.16	1.91	4.66	3.02	4.91	3.33	2.19	4.15	9.79	1.01	10.07
VRK2	ENSG00000028116	15.29	13.3	16.85	10.5	12.4	18.3	18	10.33	12.29	13.96	20.27	10.36	14.84	11.27	7.85	21.11	11.41	3.93	14.1	14.71	19.6	19.45	13.83	5.34	9.56	0.86	8.97	10.5	11.95	9.17	9.52	7.87	10.35	10.69	15.03	15.03	24.61	9.57	7.23	19.25	8.52	14.44	13.13	13.52	10.67	9.93	14.25	8.48
TNFRSF1B	ENSG00000028137	33.95	27.85	7.74	25.28	33.42	34.22	26.82	47.47	50.31	40.83	55.17	61.21	43.14	11.88	9.47	38.67	32.66	11.24	41.8	37.69	31.86	17.19	5.68	63.95	57.02	43.38	45.89	31.38	18.88	45.71	93.2	15.46	22.26	14.6	34.51	67.66	8.14	2.15	14.93	10.35	23.52	39.44	3.99	16.24	85.93	30.74	19.47	6.73
VEZT	ENSG00000028203	31	31.93	30.45	35.75	40.39	31.86	32.32	31.98	24.48	31.31	23.93	14.4	19.52	22.46	27.53	31.14	29.78	41.78	33.1	42.98	33.86	25.88	22.24	18.9	17.89	5.33	22.17	17.47	35.75	31.52	24.33	38.88	22.32	21.77	30.91	21.67	22.57	22.73	24.35	54.08	38.51	43.88	36.73	25.85	30	11.31	32.56	16.52
POU2F2	ENSG00000028277	1.88	1.33	0.89	1.37	4.25	3.28	3.07	2.43	9.35	5.75	6.59	5.81	2.09	1	0.41	5.22	1.03	1.21	4.39	4.97	4.29	2.02	1.04	3.6	7.6	2.08	1.74	5.86	1.36	2.99	3.85	2.15	1.17	0.86	4.98	30.57	0.39	0.52	2.02	0.58	3.76	2.57	0.78	0.62	6.1	1.75	1.23	0.2
BRD9	ENSG00000028310	24.32	22.32	49.35	22.73	33.88	22.51	40.35	22.42	41.56	49.24	24.95	28.81	40.73	24.45	19.98	27.8	30.43	49.01	25.17	25.15	31.01	18.69	18.65	36.35	22.7	15.73	17.97	17.47	17.98	25.98	16.02	20.22	18.02	27.29	31.88	18.3	45.92	47.31	16.84	59.97	24.58	20.68	36.02	19.71	22.24	35.63	24.1	30.54
SNX1	ENSG00000028528	75.05	75.09	36.54	65.24	67.22	47.32	99	62.88	77.61	115.74	90.86	43.26	45.85	53.19	50.98	69.48	68.58	71.28	84.54	69.47	62.27	33.3	61.16	80.41	54.09	33.16	61.78	58.84	60.95	77.05	81.76	56.6	63.07	60.95	70.91	55.9	41.21	32.92	45.43	106.45	50.45	80.96	46.15	57.21	90.15	67.01	70.53	46.24
TBPL1	ENSG00000028839	27.39	19.72	45.96	20.37	32.51	41.3	46.48	23.11	21.82	35.39	23.85	29.22	38.81	29.53	34.94	34.88	62.72	62.53	30.31	25.84	27.69	59.69	44.42	19.79	23.89	9.32	17.16	9.51	21.21	25.75	10.31	16.22	22.12	25.65	28.94	27.66	54.89	54.92	28.29	40.55	41.98	46.88	24.16	21.97	20.98	35.81	32.32	54.91
ARNTL2	ENSG00000029153	5.42	1.43	1.21	3.16	3.98	14.74	4.31	6.41	5.31	5.75	11.23	6.5	3.77	5.53	1.62	19.19	7.39	9.36	3.8	1.44	7.41	6.86	3.68	2.82	4.31	0.5	1.06	6.78	4.1	7.03	2.06	3.36	4	13.97	2.38	13	15.9	2.63	2.5	9.16	18.62	21.37	8.55	4.39	6.58	2.41	2.25	8.83
BCLAF1	ENSG00000029363	43.4	32.1	55.98	44.68	41.94	30.49	66.61	28.69	48.6	52.19	53.08	22.74	29.24	24.78	30.13	54.08	32.01	87.41	42.78	39.05	47.01	42.72	72.02	15.68	34.02	5.4	32.41	24.68	47.94	38.05	44.37	37.5	28.88	36	47.35	46.22	25.62	34.58	26.05	38.82	19.04	39.15	29.64	36.33	35.32	23.45	49.85	19.31
SLC39A9	ENSG00000029364	24.82	25.49	35.65	17.93	19.47	44.14	41.03	25.47	30.12	32.28	26.12	23.79	42.22	36.83	38.31	30.16	23.24	35.69	26.44	34.96	31.59	26.73	87.58	32.28	24.73	15.47	19.81	14.75	23.79	43.88	19.8	23.08	18.47	29.49	27.89	39.94	24.69	60.67	30	36.6	26.7	15.18	33.41	32.47	23	26.66	36.03	41.05
ANK1	ENSG00000029534	24.47	0.38	2.25	180.44	1.03	0.67	0.41	2.76	1.02	1.78	2.12	5.63	1.97	0.35	0.75	7.77	0.9	4.48	0.66	0.54	0.56	2.84	1.17	1.53	4.71	3.18	1.31	0.99	166.26	1.48	50.5	0.74	1.73	2.07	1.42	1.36	0.53	1.44	0.55	0.15	7.43	16.61	0.34	0.74	0.78	0.4	0.54	0.04
IBSP	ENSG00000029559	9.16	1378.85	1140.35	73.17	287.92	30.71	109.7	1229.45	217.7	39.34	267.76	11.04	558.68	8688.94	858.29	14.16	242.12	10.42	17.33	1659.55	1010.62	110.25	1229.18	207.47	2.06	544.5	1	94.96	1.08	733.75	0.89	1735.42	16.69	167.25	1171.3	14.03	203.5	315.78	1836.22	2503.08	277.03	3.47	4920.99	1724.34	1947.13	303.95	3290.98	48.58
TFB1M	ENSG00000029639	8	6.75	8.53	8.95	9.75	12.55	11.27	10.88	10.65	11.53	8.94	6.28	6.82	5.14	6.18	9.21	5.47	7.19	6.85	11.39	10.42	5.92	7.67	3.11	7.86	2.26	6.14	8.32	6.16	7.1	3.49	5.4	6.1	5.61	5.47	5.95	9.17	13.12	7.8	11.93	11.22	9.62	5.63	7.74	7.53	4.86	10.05	11.32
RABEP1	ENSG00000029725	21.02	15.44	18.77	27.61	24.1	13.46	33.74	17.71	19.83	25.63	17.43	14.96	15.36	13.27	20.06	40.8	15.89	24.28	21.93	20.2	23.06	27.6	10.2	8.91	10.46	2.73	15.32	11.06	19.38	24.67	13.96	13.49	15.05	10.31	17.74	12.36	10.25	8.02	15.92	20.65	17.31	19.6	8.72	18.5	12.49	6.76	25.38	6.91
HMGB3	ENSG00000029993	14.84	36.08	57.23	17.36	58.03	36.51	112.72	27.95	66.68	71.07	39.5	77.83	79.98	30.01	16.81	82.47	64.51	240.44	18.75	50.39	53.71	52.24	34.34	10.34	20.43	3.28	3.85	5.51	16.13	26.95	25.99	14.42	16.29	40.86	54.96	96.18	126.94	42.4	22.96	53.65	30.98	34.91	43.2	43.26	46.13	53.21	40.68	66.93
NUP160	ENSG00000030066	12.43	12.51	25.53	14.39	16.81	13.48	46.08	10.05	12.6	23.65	28.55	9.25	11.34	8.2	11.44	27.85	7.74	29.84	14.28	17.07	24.7	16.89	26.04	11.11	21.03	3.97	9.67	6.62	9.32	22.6	10.45	12.93	9.45	13.52	19	11.01	11.15	17.43	7.34	29.52	11.49	16.82	6.82	9.71	10.23	9.48	21.28	13.05
BAK1	ENSG00000030110	16.04	22.59	18.06	13.65	28.3	40.61	25.19	25.08	23.84	35.91	32.67	31.59	35.11	32.12	21.8	39.94	29.18	12.22	15.31	23.93	27.42	16.68	15.69	36.75	19.47	40.82	10.59	16.73	11.97	19.67	12.12	15.32	15.5	16.4	20.73	28.84	30.25	21.45	26.8	35.53	19.15	11.98	35.28	27.75	21.03	46.12	26.32	36.29
MUSK	ENSG00000030304	0.37	0.31	0.09	4	0.05	0.02	0.02	0	0	0.06	0	0.04	0.02	0	0.02	0.03	0	0.01	0.02	0.04	0.02	0.12	0.19	0.17	0.18	0.41	0	0	3.29	0	6.35	0.34	0	0.02	0	0	0	0	0	0	0.66	0.46	0.01	0	0	0.15	0	0
IKZF2	ENSG00000030419	1.39	1.52	0.35	1.34	0.66	0.24	1.57	1.1	0.63	1.01	0.7	1.17	0.56	0.72	0.64	2.72	1.35	0.4	1.54	2.04	1.53	0.38	0.26	0.28	3.97	0.04	2.22	0.53	2.31	0.58	0.83	0.88	0.53	1.92	1.02	0.23	0.23	0.39	1.02	1.03	0.51	2.32	1.81	0.55	1.02	0.13	1.37	1.8
GRN	ENSG00000030582	374.89	1122.13	121.87	224.36	1062.14	491.74	339.21	956.76	560.45	573.72	744.41	436.45	767.55	451.34	708.71	501.4	459.54	165.81	495.21	406.05	542.89	271.22	285.24	1085.08	408.75	1496.75	287.09	399.99	225.79	491.35	573.09	506.81	332.02	273.87	540.07	299.38	358.05	615.58	488.47	317.03	416.12	445.89	600.23	1068.22	964.87	785.46	1204.39	422.44
FAM13B	ENSG00000031003	15.75	11.94	14.77	9.02	14.54	4.86	13.39	9.86	12.57	15.73	8.68	6.35	5.96	5.99	9.77	15.05	1.74	19.61	13.1	20.83	16.55	5.53	7.7	6.6	10.75	1.07	10.87	9.82	11.72	17.49	7.41	11.34	11.03	5.85	16.09	5.38	6.91	4.93	8.39	20.68	2.99	10.75	12.46	5.55	6.91	6.91	7.26	13.99
ARHGAP31	ENSG00000031081	11.74	16.29	5.01	5.76	6.48	5.38	4.81	10.16	9.38	10.41	14.72	6.06	6.69	7	8.44	12.62	3.68	2.59	8.19	7.2	10.37	7.22	11.14	9.18	8.17	8.92	14.63	7.16	8.54	14.61	7.48	7.4	8.9	5.99	12.09	9.36	6.16	3.29	5.64	11.16	3.14	6.66	7.84	9.08	8.73	6.26	13.81	3.21
CENPQ	ENSG00000031691	4.52	5.95	4.76	5.09	3.81	7.6	15.1	4.79	4.38	14.91	9.31	6.57	7.2	6.12	3.9	12.17	6.97	14.65	5.63	6.38	20.36	8.82	12.5	1.61	4.2	0	4.04	3.43	3.76	6.91	2.02	3.01	4.72	6.25	7.45	10.03	9.38	9.35	3.84	29.82	6.57	8.25	7.14	17.25	13.89	4.67	6.42	3.71
SARS	ENSG00000031698	85.1	91.78	124.46	87.26	76.89	72.68	116.09	107.05	98.56	117.48	113.13	91.11	139.89	82.92	101.47	96.68	144.14	135.67	84.65	198.66	133.97	134.07	172.34	174	108.56	128.2	70.03	77.08	69.62	118.07	70.88	77.65	89.63	148.63	146.22	69.06	150.21	68.2	80.65	123.71	96.76	114.07	127.39	99.69	100.5	110.7	148.39	113.16
RANBP3	ENSG00000031823	37.82	31.91	147.89	29.45	32.65	39.83	48.45	40.38	51	59.41	54.12	39.76	36.75	56.84	70.24	48.75	42.27	69.99	43.89	56	35.06	30.6	48.2	160.74	41.85	52.69	41.32	34.93	42.61	92.35	36.54	33.97	42.88	35.15	79.99	38.33	54.67	39.08	36.34	45.51	42.99	37.28	32.9	30.88	37.95	60.14	70.39	23.38
ARID4A	ENSG00000032219	11.94	6.14	7.74	5.16	7.26	4.74	12.01	7.9	8.4	6.57	6.29	4.4	4.46	2.57	5.65	7.88	2.56	14.25	9.19	9.55	8.14	4.44	9.79	1.68	4.12	0.21	7.85	5	5.15	8.83	4.22	5.08	4.89	4.15	5.56	5.56	2.19	4.62	3.91	4.97	3.43	6.22	3.48	5.17	5.77	3	6.52	2.52
TSSC1	ENSG00000032389	13.12	15.66	18.18	18.23	17.56	22.76	14.12	16.92	14.72	24.8	21.16	11.8	16.85	17.16	13.42	17.21	17	31.98	14.48	13.38	16.71	18.71	8.63	14	15.97	10.56	9.53	12.98	13.32	15	14.12	11.76	12.49	19.31	10.77	16.15	23.06	9.95	18.09	21.33	13.91	20.37	19.65	18.32	21.02	23.16	16.66	9.51
PNPLA6	ENSG00000032444	42.87	163.89	68.42	29.52	46.91	55.06	25.17	41.1	59.05	53.6	76.67	51.01	37	30.56	39.61	54.53	27.9	30.73	40.39	57.2	47.29	18.32	58.13	255.11	47.4	89.41	32.4	40.96	28.97	54.53	37.83	41.39	35.42	43.85	31.89	99.97	50.51	38.71	34.5	14.59	60.39	34.62	21.68	31.36	84.68	47.42	33.21	35.32
IFT88	ENSG00000032742	10.34	7.36	8.34	9.01	6.28	4.98	7.67	9.43	4.71	10.32	6.5	6.74	9.2	7.01	7.02	10.98	6.8	19.95	7.77	8.24	7.97	4.08	4.5	0.71	3.37	0.35	5.13	4.15	6.75	3.13	3.49	5.98	4.26	5.43	5.04	6.78	5.47	6.41	5.33	13.84	3.96	4.32	5.66	5.58	2.55	4.32	4.29	2.47
ALG1	ENSG00000033011	14.8	21.9	53.5	14.65	13.66	31.68	13.77	21.72	21.77	29.45	27.39	22.46	46.73	30.6	28.93	21.77	18.36	17.11	18.86	25.67	24.94	22.23	24.93	37.91	23.16	26.55	11.65	14.79	14.2	16.27	15.06	15.5	18.69	20.43	11.5	26.77	44.78	22.68	19.91	29.48	22.97	27.16	29.25	31.49	21	22.45	27.5	35.11
ZCCHC8	ENSG00000033030	21.87	11.61	16.91	20.36	25.91	9.7	26.83	11.94	21.78	24.63	27.47	9.3	11.34	6.43	10.58	21.4	7.48	19.64	16.54	29.31	28.01	9.47	14.74	15.29	17.48	4.49	11.39	8.44	13.93	20.25	10.67	16.38	13.42	8.68	13.51	7.84	9.35	9.68	12.91	18.74	12.64	13.46	6.82	8.15	21.32	15.35	10.38	12.58
ABCF2	ENSG00000033050	18.73	21.19	68.3	27.49	19.1	25.82	37.69	22.5	29.84	35.62	22.79	31.2	29.73	24.22	25.66	40.74	38.44	45.11	21.26	27.07	25.78	47.64	15.64	36.07	19.69	27.06	13.98	14.1	17.55	22.91	28.43	16.12	17.94	28.43	33.35	28.3	24.43	22.14	21.07	43.92	27.39	30.82	32.01	38.85	19.93	25.52	30.23	8.34
CHPF2	ENSG00000033100	32.95	23.17	52.34	23.63	32.82	35.65	45.09	45.12	58.51	44.67	43.47	75.44	87.5	63.01	76.31	64.88	58.03	24.66	35.21	62.22	41.84	50.38	26.42	102.07	23.95	67.39	18.17	36.86	23.75	46.76	30.85	43.17	27.17	39.51	39.14	36.77	23.72	28.08	96.49	48.36	76.25	34.45	60.47	88.87	46.92	56.95	46.75	15.76
LRRC7	ENSG00000033122	0.37	0.17	0.65	0.48	0.44	0.3	3.62	0.06	0.47	0.3	0.21	0.36	0.16	0.04	0.18	1.23	0.59	0.54	0.55	0.83	0.67	0.13	0.36	0.08	0	0.04	0.23	0.19	2.45	0.37	0.47	0.57	0.98	0.2	0.36	0.03	0.26	0.33	0.09	0.75	0.33	0.13	1.43	0.37	0.4	0.13	0.08	1.7
FUT8	ENSG00000033170	23.62	10.87	19.53	13.44	15.3	56.79	21.43	23.04	20.93	28.13	30.52	20.46	47.12	13.97	32.89	34.32	16.28	7.63	33.67	18.77	18.64	50.36	43.97	20.86	28.82	4.65	19.05	10.31	26.82	18.91	22.31	19.54	17.32	24.51	22.5	56.41	27.05	16.19	15.63	9.32	17.7	20.22	10.89	14.6	13.07	14.89	15.72	26.7
UBA6	ENSG00000033178	15.17	8.88	17.6	9.8	17.6	12.44	11.35	8.02	13.99	13.86	27.42	5.82	4	5.64	9.25	23.09	15.37	15.65	10.77	20.99	13.09	17.89	7.47	5.21	9.41	1.29	7.12	5.77	5.41	17.39	7.34	7.28	5.28	10.09	13.03	14.06	8.51	12.86	7.87	24.69	6.56	16.39	10.67	6.64	14.29	5.36	13.37	4.03
GAB2	ENSG00000033327	9.74	14.85	1.9	6.05	10.26	5.53	7.21	8.48	10.59	9.32	10.63	6.66	7.54	4.41	7.17	8.57	3.66	25.34	10.28	8.61	9.29	4.6	6.65	9.65	5.43	10.62	13.65	6.56	9.86	9.24	13.32	4.03	9.86	6.78	9.21	6.57	2.66	3.14	6.55	2.92	5.79	7.18	3.92	6.99	8.89	5.85	6.68	0.84
ATP6V0A1	ENSG00000033627	41.96	44.32	25.19	63.04	42.15	26.32	31.79	23.99	47.62	43.94	30.27	23.3	38.03	12.62	24.21	38	29.23	56.57	42.24	48.33	29.67	13.77	18.6	64.7	21.88	51.41	28.53	25.42	30.4	30.79	43.98	29.48	21.99	19.29	24.59	13.25	30.55	29.77	22.07	28.8	13.77	11.55	17.92	23.74	65.32	25.67	26.35	8.23
PIAS1	ENSG00000033800	12.27	18.3	11.51	12.9	13.6	11.7	17.36	12.58	14.73	25.85	20.38	8.21	8.29	12.51	10.89	17.12	17.48	25.16	15.52	15.58	14.49	13.81	28.94	10.34	15.07	6.65	15.02	8.56	13.98	20.89	14.75	10.99	9.8	14.57	24.92	13.7	9.4	5.62	8.99	31.43	6.99	18.65	13.09	12.6	15.74	10.85	23.18	8.39
SLC4A7	ENSG00000033867	11.31	3.18	14.02	8.2	9.75	4.58	16.08	5.96	10.06	13.85	14.22	4.55	4.41	4.78	4.43	27.46	4.58	10.15	9.92	11.09	12.25	11.79	2.54	4.8	7.97	0.87	3.64	3.84	8.14	11.22	5.61	4.78	4.35	8	10.77	8.91	1.63	3.44	2.83	9.24	3.42	16.48	6.48	6.2	8.94	2.51	5.92	2.2
APBA2	ENSG00000034053	0.72	1.15	12.52	2.12	0.8	1.86	2.97	3.3	3.61	4.19	1.31	2.15	0.56	1.11	11.61	1.46	8.52	76.66	11.29	2.5	6.14	0.4	3.25	15.97	4.87	9.32	1.22	2.06	1.88	11.41	6.02	15.48	2.85	1.53	7.89	7.22	5.13	31.12	0.38	11.41	14.95	2.19	0.28	8.34	0.98	0.98	7.61	0.53
MAP2K3	ENSG00000034152	33.26	42	66.03	43.81	56.97	57.14	68.16	58.15	51.52	35.62	54.29	59.51	31.93	25.28	42.61	89.39	29.9	15.93	30.23	49.7	60.55	28.57	23.22	58.37	42.79	86.45	25.47	33.6	37.83	28.8	31.36	31.37	29.37	29.63	41.92	63.78	30.35	66.32	56.99	46.14	60.54	134.97	56.35	88.3	46.66	42.07	101.03	30.29
EFCAB1	ENSG00000034239	0.43	4.22	0.2	0.49	5.38	2.39	1.03	0.35	0.44	0.49	0.29	2.91	0.68	0.1	1.87	5.39	2.77	0.37	0.49	0.17	1.02	1.7	7.36	0	0.03	0.13	0.98	1.27	0.16	0.05	0.03	0.67	0.66	1.32	1.26	1.08	2.34	0.62	0.42	0.69	0.13	0.11	0.53	2.16	0.76	0.04	0.24	3.58
TMSB10	ENSG00000034510	3796.07	3496.22	2637.79	2200.85	4441.15	6217.86	4023.96	5944.46	5315.89	4413.01	4241.97	10669.8	6294.42	3896.72	2123.25	4868.4	4137.11	11638.8	3846.04	6112.56	5278.61	9933.93	1758	4837	6529.95	5422.43	3525.57	5998.52	3673.79	3931.5	4251.5	4600.17	4847.81	10666.1	3569.55	7487.6	5705.76	2454.59	3585.21	5027.57	7124.93	9624.12	3876.34	4085.42	8602.38	7897.25	5235.06	5437
ASTE1	ENSG00000034533	6.75	3.67	6.9	4.9	4.9	4.42	5.48	4.14	3.59	7.78	4.8	3.3	3.74	4.33	4.32	5.61	2.82	5.1	6.55	3.74	5.78	5.07	8.77	4.58	4.52	1.62	3.55	3.82	3.96	3.67	4.27	3.86	4.79	3.6	7.17	3.12	5.41	3.43	5.15	7.52	2.95	4.09	3.77	4	2.47	5.25	2.78	3.44
RNF19A	ENSG00000034677	43.12	25.04	78.14	26.9	36.53	13.25	58.74	14.84	25.96	31.01	40.12	14.89	21.8	41.22	16.03	41.88	26.82	17.64	42.16	64.61	37.39	16.25	34.34	33.74	28.64	2.9	30.29	11.87	28.13	32.59	30.13	28.07	25.3	20.5	26.75	11.46	33.57	63.55	13.93	33.62	13.31	19.69	19.31	18.69	37.04	9.14	30.64	15.27
PEX3	ENSG00000034693	10.35	10.79	9.4	11.81	14.22	8.34	16	10.66	5.57	7.92	11.1	7.02	14.72	6.72	8.1	13.27	8.98	10.66	14.17	13.67	12.37	16.63	16.2	5.36	9.95	2.62	9.14	6.11	7.07	8.69	9.63	5.31	8.82	8.1	7.38	9.28	20.34	15.03	9.26	8.47	19.51	15.48	8.43	9.88	9.17	9.59	15.06	6.44
GABARAPL2	ENSG00000034713	218.61	136.45	116.76	142.69	97.4	96.08	141.84	175.59	77.32	113.71	99.49	81.15	116.7	192.73	176.01	119.67	132.86	114.47	156.55	146.49	107.63	169.29	138.86	94.36	82.37	79.9	108.97	100.6	242.43	75.36	107.67	110.73	111.53	112.87	113.14	227.56	144.49	343.82	176.16	270.56	156.75	104.65	139.9	139.04	76.14	135.06	105.66	115.89
MYOC	ENSG00000034971	30.23	0.39	0.03	0.71	0	0	0.04	0	0.07	0.07	0.03	0	0.13	0	0	1.12	0.02	0.15	0.03	0.02	0	0.04	0.07	0	0	0	14.97	0	2.4	0.05	0.38	0	0.33	0.03	0	0	0	0	0	0	0.1	4.64	0.02	0	0.19	0.12	0	0
SH3YL1	ENSG00000035115	24.53	45.35	47.85	22.38	23.61	12.84	16.96	16.46	24.43	29.91	14.78	7.78	6.91	21.8	29.03	19.53	12.59	31.97	26.72	27.51	21.72	16.47	14	13.56	10.32	1.86	23.18	18.66	30.63	19.87	15.29	31.08	17.72	16.8	10.73	9.55	24.6	11.69	11.67	7.3	6.12	8.95	14.95	15.02	12.39	31.51	21.81	1.96
FAM136A	ENSG00000035141	23.06	26.4	43.27	25.25	27.97	52.99	48.71	22.29	32.65	44.47	32.37	24.24	33.65	40.06	25.38	34.76	36.85	79.04	28.07	39.03	37.46	32.23	12.72	22.92	20.14	9.93	16.34	19.92	18.81	23.53	14.83	25.64	23.18	33.08	31.46	44.9	77.11	21.47	25.33	76.33	21.97	36.72	36.05	28.49	30.21	48.22	29.71	33.92
VCL	ENSG00000035403	69.66	34.52	51.44	104.96	39.59	68.94	62.88	40.87	76.48	74.33	95.6	51.45	59.69	39.79	69.17	88.29	36.73	18.58	73.16	43.62	64.88	39.46	20.61	50.01	58.81	37.14	57.14	66.08	73.39	59.46	72.29	59.55	130.74	68.86	54.67	61.83	33.05	32.34	19.63	29.24	110.79	71.33	31.54	40.14	49.37	51.84	35.33	29.65
DEPDC1B	ENSG00000035499	0.74	1.91	5.31	0.56	2.66	3.49	6.09	1.18	3.8	5.25	4.81	2.59	2.67	2.52	0.41	6.49	7.52	32.03	0.68	4.52	6.44	2.57	1.39	0.89	2.24	0.03	0.17	0.28	0.15	2.72	0.4	0.53	0.86	5.8	3.16	6.77	5.81	1.38	1.2	14.31	0.59	3.03	8.26	2.18	2.2	2.74	4.11	5.58
DAPK2	ENSG00000035664	9.96	23.94	11.92	25.53	23	5.31	21.86	29.53	8.13	20.02	6.87	2.8	19.5	10.75	21.24	5.82	3.67	4.83	12.4	17.04	20.29	2.43	6.09	9.47	12.11	22.74	14.24	4.67	25.71	23.29	10.09	28.44	5.73	2.18	8.79	3.09	34.42	6.43	37.13	10.01	8.93	4.54	8	12.42	8.68	26.33	12.03	8.62
NSMAF	ENSG00000035681	27.36	32.18	41.86	20.37	44.94	24.43	50.57	16.54	37.14	47.02	49.3	12.58	22.43	17.71	16.4	33.41	18.07	20.05	34.44	44.37	46.22	20.02	27.18	17.44	26.59	6.69	19.45	14.6	21.33	17.07	14.76	18.53	15.53	28.09	25.49	17.3	10.03	6.44	11.69	13.5	35.34	32.07	19.26	16.18	24.95	13.68	15.73	16.62
ADSS	ENSG00000035687	24.81	19.26	41.61	17.49	25.89	24.29	29.42	28.89	26.1	26.7	43.7	20.44	13.73	15.78	31.38	69.36	15.84	26.15	22.77	42.92	33.86	26.1	33.25	10.19	20.71	4.49	18.23	22.39	17.76	21.28	19.3	26.46	20.46	30.51	23.17	25.23	9.44	14.17	26.47	27.27	11.64	25.53	37.59	26.81	24.52	12.69	27.02	25.61
STAP1	ENSG00000035720	0.29	0.51	0.12	0.46	0.64	0.41	2.34	0.39	1.44	0.4	2.42	0.69	0.54	0.3	0.1	2.23	0.13	0.78	0.58	1.42	1.53	0.45	0.21	1.04	6.16	0	0.8	2.56	0.27	1.07	1.32	0.17	0.37	0.07	0.9	0.5	0.14	0.03	0.21	0	0.81	0.61	0.15	0.19	1.85	0.08	0	0
TIMP2	ENSG00000035862	371.3	191.1	92.57	116.18	528.04	293.27	224.21	528.4	231.39	594.31	411.19	414.37	331.38	211.05	709.91	256.01	533.07	242.6	379.89	153.19	310.18	357.61	129.12	1137.92	451.77	930.02	432.39	562.2	380.41	718.11	401.63	533.57	439.98	321.56	292.32	200.8	405.52	264.55	365.24	189.04	300.31	761.72	286.68	355.33	458.92	391.74	502.44	147.46
RFC1	ENSG00000035928	16.72	19.1	28.24	14.61	18.72	16.67	23.26	15.54	25.41	35.5	31.32	17.12	19.32	19.21	18.18	25.86	18.3	21.63	18.11	23.24	25.98	15.79	19.36	20.36	18.97	1.49	22.52	13.83	22.6	26.55	17.07	13.2	18.43	29.72	33.65	22.84	30.86	17.69	10.67	43.14	17.69	23.32	29.72	30.02	17.63	22.39	41.36	26.85
TBC1D23	ENSG00000036054	21.28	15.91	43.29	22.15	18.28	13.32	15.37	12.85	17.1	20.51	24.29	19.61	9.75	32.37	18.36	34.33	33.38	19.81	19.59	28.25	25.36	28.38	109.85	7.35	16.12	1.36	16.2	17.81	27.56	18.16	16.36	17.88	15.65	28.32	20.27	19.93	19.37	14.3	12.64	27.23	30.47	24.39	24.15	22.12	17.59	14.81	12.88	13.77
CUL3	ENSG00000036257	44.87	38.54	51.94	50.56	36.28	39.8	43.88	45.59	40.46	51.75	50.73	30.48	29.52	36.92	42.76	34.5	46.45	76.17	35.62	54.84	52.12	25.78	48.08	13.77	27.86	9.25	33.8	28.99	39.8	39.51	40.38	38.02	31.82	46.28	72.51	33.88	36.14	57.45	37.55	40.93	28.65	30.71	72	49.04	24.27	38.08	30.56	17.56
MYOM2	ENSG00000036448	26.07	6.9	8.39	148.21	0.73	4.19	3.36	7.47	0.45	4.68	1.36	1.07	0.57	13.48	7.96	1.38	1.18	15.27	4.92	2.13	7.69	5.81	0.58	1.6	3.03	8.81	4.18	0.54	64.53	4.87	72.55	4.8	6.31	1.4	4.77	1.62	7.18	21.02	2.07	13.15	5.92	20.97	4.62	5.83	3.75	2.37	4.64	1.29
OTC	ENSG00000036473	0.24	0.42	0.08	0.04	0	0	0	0.11	0	0.15	0	0.03	0	0.14	0.09	0.12	0.1	0	0	0.03	0	0.03	0.1	0	0	0	0	0.05	0.09	0	0.05	0	0.06	0	0	0	0	0	0.19	0.07	0	0.11	0.03	0	0	0	0	0
CYP46A1	ENSG00000036530	2.12	0.86	0.55	1.78	3.3	0.61	1.06	0.66	3.29	3.66	1.11	0.7	2.14	0.55	1.04	2.36	1.33	1.89	0.99	2.4	1.2	1.14	0.5	0.5	1.1	2.55	2.66	0.64	1.15	1.52	1.32	0.94	0.87	1.02	0.47	0.94	2.1	1.54	1.94	0.14	1.12	1.19	0.29	0.92	0.26	0.82	0.39	0.59
ZZZ3	ENSG00000036549	23.68	13.45	38.95	17.28	30.92	14.94	44.4	14.92	21.28	62.29	22.84	13.05	28.47	23.27	23.58	38.59	19.52	15.36	23.1	32.21	28.18	22.21	26.62	5.95	8.25	1.8	13.32	11.13	17.81	19.8	9.65	20.17	9.32	19.81	26.6	10.2	25.96	10.62	26.03	109.66	7.01	17.37	41.46	28.32	17.73	15.51	34.88	15.91
SLC18A1	ENSG00000036565	0	0	0	0	0.18	0.04	0	0.86	0.05	0	0.05	0.03	0.04	0	0.06	0.11	0	0	0.11	0	0.19	0.03	0	0	0.14	0	0	0.03	0.02	0	0	0	0	0	0	0	0	0	0.1	0.05	0.03	0	0.03	0.01	0	0	0.13	0.02
USP2	ENSG00000036672	3.54	0.74	3.79	27.71	0.95	2.5	0.95	1.15	0.65	1.32	1.04	1	1.54	1.07	1.22	0.62	4.69	6.42	0.77	1	0.98	2.23	3.03	2.95	0.28	6.03	1.08	0.12	25.27	0.82	19.07	0.86	2.61	2.49	2.07	0.59	3.47	0.64	1.59	6.5	1.48	2.03	1.33	1.29	1.49	1.53	2.26	3.76
CASR	ENSG00000036828	0	0.04	0	0	0.02	0.01	0	0.13	0.01	0.05	0.17	0	0.02	0.02	0.08	0.25	0	0.02	0	0.05	0.13	0	0.01	0.03	0.15	0	0	0	0.02	0.07	0.04	0	0	0	0.05	0	0.09	0.01	0.4	0.02	0	0	0.01	0.02	0	0	0.02	0
TUBG2	ENSG00000037042	28.29	10.6	17.49	10.3	28.47	16.64	37.73	17.58	30.23	40.55	23.81	12.25	26.57	9.11	18.16	13.86	10.62	10.35	20.91	27.88	18.82	16.75	22.1	36.11	12.37	20.15	26.23	14.5	15.75	20.96	13.1	21.79	22.48	13.91	10.23	8.43	15.19	15.83	22.52	29.06	16.69	18.52	7.78	16.23	19.24	24.12	38.67	10.68
RPL26L1	ENSG00000037241	44.11	39.1	125.72	42.94	66.38	63.61	70.95	45.83	57.91	96.33	72.52	47.83	49.75	62.26	53.43	56.79	141.72	41.13	48.59	80.28	76.61	134.69	53.1	27.69	48.99	9.4	23.04	44.31	46.09	63.19	33.35	37.4	46.26	73.9	46.15	89.85	95.85	52.48	44.7	84.96	82.85	93.5	52.8	79.75	49.59	28.26	85.7	109.44
FLT4	ENSG00000037280	8.84	8.79	3.84	4.04	6.53	5.57	4.27	12.31	34.89	4.63	12.34	11.84	9.45	6.02	6.2	16.02	4.01	2.56	6.65	17.41	20.16	3.69	2.52	4.07	13.29	12.6	9.29	6.73	3.46	19.27	4.35	7.18	4.04	31.51	3.97	11.18	1.62	3.5	4.43	2.32	12.19	13.95	4.57	11.01	5.4	3.73	5.32	2.14
NSUN2	ENSG00000037474	25.23	27.07	112.53	41.14	42.39	28.87	73.63	25.78	90	63.94	45.48	47.8	36.15	49.92	25.8	72.97	37.38	43.6	45.84	61.53	64.21	21.36	34.46	30.68	39.58	12.89	17.21	16.48	16.64	32.07	24.87	25.28	20.76	35.37	33.93	35.96	43.4	65.48	26.1	95.39	29.33	24.67	51.45	45.12	46.71	38.62	37.1	43.37
FBXO42	ENSG00000037637	15.24	13.52	20.89	12.16	17.86	15.44	21.94	14.33	20.33	18.35	16.29	17.13	18.33	8.87	12.78	22.32	21.19	18.91	13.98	22.95	32.03	9.42	17.27	33.18	12.15	15.74	10.15	10.79	9.68	23.81	15.3	16.31	14.48	11.83	17.73	9.85	25.88	19.7	18.61	14.71	6.99	10.12	19.64	15.14	19.47	31.77	22.04	12
MFAP3	ENSG00000037749	17.93	13.96	19.52	15.57	14.72	14.2	10.4	15.44	13.47	17.77	19.71	7.29	8.14	12.64	14.58	23.92	9.45	19.65	17.31	18.79	14.9	18.03	23.27	8.92	12.3	8.13	14.49	8	17.35	21.55	20.99	10.53	12.25	21.47	11.32	14.82	6.3	11.13	11.48	24.85	8.09	16.65	14.47	17.03	13.33	8.99	15.44	12.79
MRI1	ENSG00000037757	25.92	14.62	64.27	22.8	41.19	13.53	21.37	17.54	39.1	37.47	23.49	10.68	8.5	18.9	27.37	25.07	8.91	22.43	19.97	36.76	18.16	8.75	28.3	44.98	12.83	9.12	16.06	10.01	14.99	33.4	14.77	26.7	15.91	14.76	10.67	16.3	20.7	24.02	16.08	21.36	11.94	8.12	12.81	10.08	17.32	28.24	24.16	26.12
METTL1	ENSG00000037897	22.34	15.04	56.6	23.28	28.54	38.62	30.65	18.51	33.25	119.25	39.54	33.25	64.86	42.36	24.66	49.66	51.6	20.75	27.11	37.4	133.24	55.15	14.76	32.5	15.94	18.88	4.29	12.47	10.93	17.77	14.16	15.33	50.9	13.22	32.41	17.51	41.38	35.26	438.4	36.84	52.45	51.69	36.87	34.98	166.61	16.93	27.03	39.38
HOXC8	ENSG00000037965	3.22	0.03	2.99	2.27	1.08	3.46	2.56	0.4	0.61	0.93	0.97	0.68	1.03	0.51	0.45	1.03	1.89	0.4	2.75	1.29	1.7	1.58	0.35	3.01	2.36	0.8	3.16	0.67	1.43	2.29	2.07	0.99	9.65	1.71	2.05	1.37	1.14	0.41	0.37	2.07	0.9	2.29	1.08	0.3	0.67	1.29	1.33	1.77
AGA	ENSG00000038002	15.37	26.2	11.68	10.73	32.61	14.68	27.37	16.2	12.86	21.78	16.12	20.9	16.75	82.41	9.08	23.73	23.13	9.49	10.49	24.82	26.09	5.68	20.23	7.01	11.59	7.34	13.81	16.67	14.55	14.78	17.03	12.45	12.55	14.79	29.75	7.39	24.12	47.9	11.42	78.03	14.88	15.97	53.69	51.12	14.99	8.41	16.27	11.21
PI4K2B	ENSG00000038210	14.81	18.21	9.47	9.95	15.83	10.2	13.75	8.63	11.2	18.36	23.39	10.17	14.02	15.32	9.12	19.5	11.9	8.16	11.65	22.32	17.03	18.1	10.26	5.79	12.43	1.87	6.52	8.72	13.98	9.48	8.07	9.16	10.28	13.55	6.76	11.11	21.15	8.67	3.99	10.57	10.39	12.75	18.24	9.43	20.33	6.83	9.39	23.81
BOD1L1	ENSG00000038219	17.88	16.47	22.15	15.07	24.29	9.92	28.37	15.56	22.35	17.26	29.97	11.03	12.79	10.19	12.54	27.46	11.71	22.47	20.99	29.46	18.03	8.71	12.68	10.55	17.12	1.31	15.09	8.03	12.11	20.12	14.03	14.84	14.27	12.19	10.28	14.44	9.34	26.49	5.97	17.04	12.48	16.19	16.12	16.26	15.44	6.9	19.75	16.22
MAT2B	ENSG00000038274	42.2	52.06	61.08	32.45	45.48	30.8	42.91	61.16	37.11	44.02	43.53	38.5	30.36	24.69	38.39	57.37	30.68	48.16	42.69	51.79	60.53	31.85	46.4	29.48	53.63	18.68	40.55	37.85	39.38	47.37	34.09	36.95	35.17	45.05	38.21	39.76	40.59	24.16	36.91	37.18	25.62	55.88	44.32	40.68	34.44	47.92	36.04	39.78
TLL1	ENSG00000038295	6.23	0.66	2.08	4.6	0.56	5.68	3.37	0.36	0.7	0.86	0.52	0.26	0.49	0.43	0.34	1.79	3.17	11.85	15.24	1.24	0.29	1.99	0.31	1.94	1.67	0.24	6.41	0.26	3.85	1.72	4.73	5.38	2.72	0.44	0.36	0.5	8.43	2.53	0.18	0.13	1.17	1.42	0.11	0.19	0.3	1.82	0.72	3.51
EDC4	ENSG00000038358	26.42	29.68	38.91	47.92	37.98	24.75	68.93	36.14	43.61	63.28	39.51	26.92	42.36	39.22	27.56	47.29	33.65	35.25	31.07	69.96	52.19	21.96	13.66	43.19	32.97	27.37	11.51	15.6	16.88	21.46	18.34	25.44	19.85	24.42	31.6	26.11	50.47	59.24	49.09	79.71	40.72	25.77	32.44	44.53	25.37	40.99	44.86	20.79
TRIO	ENSG00000038382	34.75	25.91	61.99	30.91	59.76	16.48	33.6	19.18	53.02	45.6	49.1	39.08	26.13	12.6	14.02	112.12	26.71	111.87	35.32	42.54	38.95	22.95	9.81	34.65	39.87	21	24.44	11.49	22.61	38.22	17.06	19.27	12.6	24.97	25.63	26.7	24.45	28.37	13.32	11.98	40.27	49.08	17.86	25.59	29.48	17.08	25.94	13.1
VCAN	ENSG00000038427	161.48	33.66	240.67	174.78	100.21	102.93	139.32	14.02	225.89	114.47	141.07	220.39	41.64	20.69	178.63	213.19	97.46	166.69	317.17	113.29	138.72	73.41	75.03	146.7	113.51	12.67	126.11	197.23	170.74	229.5	438.56	103.65	298.18	24.92	40.43	162.75	29.04	9.9	6.22	104.57	18.63	75.21	86.18	42.73	141.48	143.49	191.66	38.74
CLEC16A	ENSG00000038532	8.07	12.32	14.04	7.85	9.27	8.73	12.7	9.21	11.11	10.51	15.73	6.46	14.95	5.91	9.1	9.48	5.69	20.81	8.55	10.32	11.1	4.51	6.13	8.88	9.61	8.5	5.94	5.06	6.51	10.23	8.19	8.07	5.39	6.64	9.8	8.01	13.34	11.82	6.7	9.49	9.92	14.33	12.24	8.78	8.91	7.01	12.88	7.22
MSR1	ENSG00000038945	49.35	213.27	15.04	44.31	43.78	24.59	88.37	37.51	82.99	103.69	118.28	58.28	55.12	16.39	7.36	98.44	20.3	25.75	91.16	79.12	81.42	39.12	9.68	22.83	20.82	4.47	17.05	66.15	31.1	64.32	120.83	24.09	33.4	69.72	274.43	28.48	6.7	3.59	27.09	5.6	24	32.08	4.54	24.91	105.78	23.88	10.06	10.03
CDH1	ENSG00000039068	0.61	40.82	0	0.58	0.02	0.46	0.14	0.13	0.14	0.63	0.04	0.31	0.14	0.06	0.15	0.27	0.05	0.06	0.26	0.46	0.05	0.04	0.31	0.18	2.15	0	0.22	0.07	0.18	0.02	0.4	0.92	0.6	0.05	0.28	0.57	0.02	0.58	0.02	0.09	0.05	0.1	0.09	0.03	0	0.05	0	0.02
SKIV2L2	ENSG00000039123	28.6	21.01	60.61	25.7	34.94	16.2	23.28	19.76	27.02	32.87	20.87	15.08	14.48	20.73	22.06	29.19	40.75	31.76	24.7	36.44	27.7	18.47	39.66	9.59	16.9	1.24	17.44	15.5	19.87	30.33	21.24	15.73	14.78	28.2	28.2	26.67	27.22	22.42	18.38	58.04	11.67	26.81	36.04	14.42	29.76	16.13	31.87	18.28
DNAH5	ENSG00000039139	0.3	0.65	0.27	0.16	0.01	0.22	0.01	0.16	0.02	0.21	0.07	0.22	0.03	0.05	0	0.33	0.07	0.2	0.06	0.07	0.18	0.06	0.6	0.09	0	0	0.12	0.18	0	0.02	0	0.04	0.01	0.27	0.05	0.15	0.02	0.38	0.02	0	0.36	0.14	0.02	0.03	0	0	0	0
ZFYVE16	ENSG00000039319	22.41	11.69	14.13	16.64	27.15	8.43	15.57	10.97	16.17	16.21	16.54	8.52	7.47	8.99	14.04	21.6	7.05	12.48	21.27	27.72	20.9	9.92	15.66	6.39	10.21	0.49	12.83	9.79	16.71	17.52	12.5	13.2	15.01	14.58	17.27	16.25	5.55	8.14	6.8	16.8	6.84	9.62	12.43	15.94	14.99	7.72	12.47	9.18
FAM65A	ENSG00000039523	48.48	41.91	33.68	37.49	40.82	27.08	56.13	45.03	55.37	56.58	48.48	32.9	31.27	43.82	30.22	54.18	27.89	44.01	50.68	66.86	52.6	25.56	14.75	57.23	43.17	57.9	45.5	28.29	27.27	40.31	27.4	35.19	31.24	31.43	31.95	26.46	30.11	52.9	23.59	54.76	53.93	34.03	36.96	46.77	43.89	23.56	55.47	10.86
C6	ENSG00000039537	5.26	1.13	0.57	0.33	0.02	0.11	0.21	0	0	0	0	0.12	0	0.01	0.01	0.06	0	0.12	1.14	0.22	0	0	0	0	0.65	0.25	16.7	0	0.77	0	12.18	0.02	5.03	0.25	0	0	0.04	0.05	0.04	0	0.12	1.37	0	0	0	5.19	0	0
RAI14	ENSG00000039560	31.5	19.99	25.67	18.28	51.71	32.72	37.45	32.35	33.76	30.47	76.89	47.37	31.62	38.19	46.09	112.3	97.77	69.19	48.56	28.89	36.76	74.99	9.01	17.3	41.18	6.47	11.86	26.42	40.3	46.17	13.66	58.51	18.89	59.53	35.19	57.67	31.89	15.62	30.16	15.38	74.49	46.21	38.48	35.16	27.77	20.24	39.55	17.34
SOX30	ENSG00000039600	0.07	0.38	0.04	0.04	0.2	0.1	0.27	0.07	0.07	0.13	0.07	0.06	0.55	0.32	0.24	0.41	0.11	0.19	0.13	0.14	0.22	0.23	0.72	0.03	0.1	0.17	0.16	0.08	0.12	0.03	0.06	0	0.05	0.09	0.95	0.03	0.11	0.16	0.52	0.9	0.05	0.29	2.21	1.59	0	0	0.53	1.46
PNKP	ENSG00000039650	25.19	16.99	25.87	19.04	25.51	19.64	28.13	25.92	58.13	45.47	35.04	24.78	23.01	12.11	15.54	48.6	26.28	14.84	26.43	38.52	31.5	23.57	7.12	35.52	31.42	29.12	13.56	16.52	14.34	24.94	17.62	21.05	13.42	20.43	16.21	24.81	33.55	20.46	28.91	22.68	31.86	15.35	37.89	21.12	17.66	31.17	18.87	12.94
BEST2	ENSG00000039987	0	0.13	0.03	0	0	0.04	0.04	0.03	0	0.04	0.04	0	0	0.06	0.03	0	0.02	0.31	0.06	0.11	0	0.25	0.04	0.3	0	0	0	0.04	0	0	0	0	0.09	0	0.03	0	0.1	0.02	0	0	0.11	0.03	0	0	0.21	0.04	0	0.04
PHLPP2	ENSG00000040199	3.32	2.29	2.02	2.45	2.96	1.31	6.92	1.7	3.28	3.69	2.81	1.19	1.62	2.36	1.3	4.59	1.7	2.34	3	5.27	3.59	1.41	1.91	1.54	4.26	0.69	2.01	0.79	2.08	3.1	1.56	1.51	1.66	2.62	2.63	2.25	1.43	2.49	2.07	2.33	2.15	2.67	1	1.69	2.27	1.44	2.92	0.68
SPDL1	ENSG00000040275	7.82	8.21	30.83	6.9	16.75	10.83	21.99	6.29	14.02	21.77	25.5	9.62	9.56	14.11	6.95	26.1	24.39	18.58	5.47	18.76	24.92	16.3	10.52	3.32	21.16	0.23	2.71	4.16	4.99	14.01	3.36	5.41	5.29	28.35	13.9	21.99	24.82	16.93	8.48	40	6.5	17.99	17.86	12.45	13.24	6.28	18.94	11.47
STAU2	ENSG00000040341	18.49	13.63	24.86	34.13	11.42	10.58	24	10.88	16.57	16.76	11.98	8.32	15.42	36.29	12.37	17.68	32.89	22.65	17.06	16.86	14.51	13.53	14.46	5.69	10.72	5.27	23.04	8.36	38.45	18.2	25.59	15.56	12.81	28.98	24.74	14.35	11.5	14.5	10.6	35.6	19.38	20.09	22.34	16.81	11.99	21.84	29.98	21.03
PQLC2	ENSG00000040487	11.05	16.01	11.31	8.86	27.15	16.78	19.3	14.48	16.78	17.72	18.66	13.45	30.58	15.47	12.67	21.01	28.27	14.35	15.63	22.77	35.56	11.44	8.83	42.67	9.73	22.4	8.23	8.6	11.32	21.31	9.22	13.34	10.39	9.39	15.77	10.03	20.83	12.32	23.21	21.83	12.58	12.85	24.11	30.75	16.98	24.08	20.3	14.55
CTNS	ENSG00000040531	12.62	15.1	6.18	9.59	13.39	14.99	13.88	9.12	20.13	17.63	14.21	9.28	12.14	7.66	8.53	16.44	7.62	5.73	15.26	12.31	11.79	10.56	5.7	31.17	11.84	24.65	11.43	7.97	12.37	17.26	18.32	11.2	11.76	7.45	13.97	7.81	5.61	6.43	11.52	11.64	12.73	9.35	5.98	11.38	13.53	17.92	14	8.47
RTN4R	ENSG00000040608	7.64	5.82	1.09	3.76	3.34	0.63	4.77	1.51	0.75	2.87	1.16	0.82	2.22	0.73	0.54	1.54	1.73	23.99	5.24	2.82	1.72	0.58	8.82	3.66	0.82	1.79	0.72	0.9	2.48	6.99	0.87	3.48	3.51	0.53	4.29	0.32	10.9	17.2	0.45	2.45	1.37	1.18	1.03	1.5	0.96	11	1.6	1.1
PHF23	ENSG00000040633	22.39	26.16	25.2	22.84	20.16	34.51	28.37	25.81	34.4	35.66	28.05	28.86	25.33	26.31	27.53	34.65	46.58	27.6	28.21	28.64	29.97	19.36	17.18	65.31	32.89	44.03	37.8	30.75	26.96	43.09	25.66	29.46	40.43	33.68	27.76	41.68	12.02	38.81	32.81	54.79	30.8	27.8	18.28	37.82	40.16	46.58	38.15	28.89
CDH10	ENSG00000040731	0.02	0.12	5.95	0	0.13	0.03	0.12	0.02	0.12	0	0.08	0.14	0	0	0.01	0	0.19	0.6	0.27	0.04	0	0	0.35	0	11.49	0.1	0.2	0.09	0	0	0.05	0	0	99.08	0	0	0	1.42	0	0.02	1.59	0	0.1	0	0	0	4.76	0
INPP4A	ENSG00000040933	10.86	13.29	17.51	11.31	17.3	7.28	79.98	6.87	13.63	18.37	11.27	7.39	18.19	16.42	13.13	15.56	4.85	19.47	13.96	17.8	16.17	8.69	14.66	10.93	13.27	2.68	7.4	5.39	9.54	29.17	11.49	15.31	7.32	7.74	17.15	7.28	27.06	19.54	18.86	39.05	8.43	9.56	21.04	16.13	8.18	9.18	18.96	9.08
RAB27B	ENSG00000041353	0.44	3.33	1.24	1.38	3.98	2.63	8.93	0.98	3.41	3.91	5.46	0.41	1.44	1.2	5.48	5.69	3.16	0.48	1.94	4.12	1.23	7.01	2.21	0.96	0.78	0.12	0.25	0.54	0.14	8.57	1.44	20.68	0.15	2.03	9.66	5.13	2.7	3.2	6.1	3.96	0.49	2.16	5.17	1.83	4.04	1.53	3.6	1.58
PSMA4	ENSG00000041357	146.93	131.87	115.14	132.11	113.9	225.85	288.43	139.74	139.65	519.09	257.28	157.91	161.48	203.23	136.41	186.15	418.42	193.6	139.83	146.24	194.94	300.97	125.39	49.63	98.27	13.52	89.72	112	129.59	135.41	104.29	110.34	128.97	165.45	224.49	188.07	221.83	98.76	113.69	302.84	188.17	207.81	198.65	176.03	144.62	117.01	139.27	118.43
MYO16	ENSG00000041515	0.26	0.37	0	0.02	0.29	0.15	0.24	0.06	0.02	0	0.07	0.03	0.02	1.15	0.01	0.02	0.33	4.14	0.1	0.14	0.01	0.03	1.45	0.08	0.06	0	1.12	0.04	0.03	0.03	0.63	0.03	0.03	0.03	0	0	0	0.68	0	9.16	0.03	0.03	3.48	0.27	0.03	0.05	1.38	0.13
LSG1	ENSG00000041802	30.71	18.57	45.48	20.29	27.61	32.75	49.7	10.48	37.93	46.5	31.43	13.44	26.75	16.33	11.89	48.6	16.2	18.24	17.74	47.47	27.59	24.46	11.64	30.67	28.75	5.29	13.68	8.91	13.94	18.62	14.6	11.95	10.49	20.11	35.7	17.02	28.08	14.65	18.76	41.22	15.68	22.01	17.13	25.02	27.57	20.18	18.94	14.55
PARP3	ENSG00000041880	18.55	15.52	13.73	18.99	16.71	10.18	28.55	17.26	14.9	27.71	20.13	20.26	9.99	5.08	12.97	28.78	4.36	16.01	17.26	23.98	16.45	5.9	14.96	38.18	22.38	11.85	22.35	17.75	13.85	14.03	16.03	15.67	21.41	15.9	7.26	8.09	8.7	8.68	10.43	8.78	20.2	38.38	6.57	7.17	20.05	12.76	9.8	5.37
TNC	ENSG00000041982	180.11	59.04	39.72	132.22	127.63	424.67	330.01	557.71	177.9	153.79	655.36	224.87	299.85	76.88	918.39	433.56	245.82	29.39	80.72	247.63	148.09	192.33	186.53	211.53	48.45	212.53	34.93	56.11	184.15	378.6	109.42	482.71	43.35	147.06	412.97	103.35	1100.85	156.91	159.77	243.59	425.02	191.22	158.27	275.77	300.96	199.46	929.57	321.88
THAP3	ENSG00000041988	20.47	18.18	25.88	12.55	23.07	27.01	29.18	20.01	22.73	26.11	22.9	25.99	41.38	19.01	25.27	10.5	29	37	18.3	26.32	18.16	24.12	18.05	63.26	14.09	35.55	22.03	21.41	16.57	35.72	12.98	23.95	25.73	23.71	16.94	13.9	32.82	17.84	41.08	31.41	14	18.9	33.91	24.32	23.34	19.61	19	26.35
FAM65C	ENSG00000042062	3.51	1.02	2.02	4.19	44.65	2.88	7.22	0.86	2.53	8.09	3.63	1.37	6.77	1.32	0.77	1.62	2.62	0.61	5.75	1.97	3.79	5.54	0.71	41.96	5.07	0.14	2.8	0.15	6.48	4.32	9.75	2.46	6.61	0.15	4.66	3.08	0.85	3.32	10.46	0.45	0.9	1.58	1.38	6.22	0.64	2.11	0.5	0.89
TDP1	ENSG00000042088	5.76	5.75	21.8	7.1	7.76	16.67	19.02	6.4	15.31	17.06	16.05	9.56	12.37	5.98	5.12	19.51	13.79	25.03	8	14.98	15.5	14.28	4.57	7.72	13.12	2.64	4.42	4.35	5.76	12.42	7.8	4.67	6.74	12.18	12.93	13.6	8.45	12.36	5.39	16.17	8.57	11.97	7.6	11.84	6.58	14.95	13.29	15.11
AIFM2	ENSG00000042286	17.67	9.83	5.55	7.95	11.6	6	11.82	7.63	6.6	4.93	6.98	3.55	11.91	15.68	4.75	7.67	6.55	3.52	10.28	10.11	6.28	1.81	2.81	10.7	3.95	8.49	52.59	6.46	8.49	6.77	10.33	5.84	13.7	1.78	6.33	6.56	11.2	3.51	5.91	16.56	10.52	5.13	10.18	9.5	13.93	13.18	8.1	1.3
C2orf83	ENSG00000042304	0	0	0	0	0	0	0	0	0	0	0	0	0	0	0	0	0	0	0.07	0	0	0	0	0	0	0	0	0	0	0	0	0	0	0	0	0	0	0	0	0	0	0	0	0	0	0	0	0
SPATA7	ENSG00000042317	11.72	4.15	6.43	6.81	6.43	5.96	10.23	5.88	10.95	9.55	7.25	6.41	6.72	2.65	5.74	8.83	5.94	12.94	9.23	15.96	10.29	6.76	3.78	3.18	3.94	1.67	7.4	8.49	5.58	11.04	5.6	8.82	7.2	8.47	7.85	4.01	6.39	6.05	5.71	4.01	5.03	4.37	2.78	5.04	7.47	4.68	4.73	6.93
MED17	ENSG00000042429	26.21	15.32	32.32	21.45	19.01	25.6	36.87	19.22	22.95	32.51	36.67	13.71	10.83	33.45	17.08	27	17.88	25.83	22.73	29.2	34.43	14.33	22.99	14.28	17.98	4.49	20.05	14.82	16.34	31.43	14.2	15.93	20.01	20.78	18.58	19.57	19.5	28.75	16.54	28.77	20.57	16.16	27.97	21.97	20.37	17.48	20.36	14.12
RETSAT	ENSG00000042445	69.06	40.92	25.96	23.92	24.61	19.44	23.39	30.97	27.13	29.99	34.01	21.44	24.41	30.92	38.95	25.81	26.86	13.42	25.3	41.41	27.76	15.87	18.94	27.74	13.05	23.11	289.12	15.33	22.64	17.89	38.75	24.11	55.43	20.47	17.43	14	15.44	14.38	17.7	14.06	21.53	44.34	21.27	21.35	22.1	26.88	19.13	13.05
CAPG	ENSG00000042493	446.88	443.39	42.97	159.32	501.2	401.94	194.83	530.59	295.87	570.47	460.93	271.25	403.74	143.92	171.31	403.15	236.61	144.84	418.69	173.05	244.3	215.56	44.35	240.85	170.28	293.33	40.03	180.35	125.23	165.4	46.91	299.18	154.65	86.66	203.72	266.28	102.96	37.63	172.24	98.09	163.81	77.66	173.84	223.71	346.98	104.29	105.58	74.05
AP2S1	ENSG00000042753	133.02	146.43	98.21	108.8	173.47	322.66	169.87	189.67	232.39	159.13	234.56	253.12	225.47	174.89	173.42	194.18	309.18	85.36	175.62	162.61	180.81	262.05	69.35	268.19	205.88	339.56	92.32	159.51	107.56	133.19	143.43	134.65	172.75	266.8	154.74	439.62	333.09	187.86	167.12	153.58	277.78	174.77	195.58	199.08	284.56	265.01	129.15	208.13
USH2A	ENSG00000042781	0.01	0.01	0.04	0.01	0.01	0	0.03	0.06	0.01	0.01	0.05	0.01	0	0.02	0	0.03	0.01	0.15	0.02	0.02	0	0.01	0.01	0.01	0.02	0	0.01	0	0	0	0	0.02	0.01	0.02	0.01	0	0	0.05	0	0	0.01	0.02	0.01	0.03	0.02	0	0.01	0.01
ZPBP	ENSG00000042813	0	0.05	0	0	0	0	0	0	0	0	0	0	0	0	0	0	0	0	0	0	0	0	0	0	0	0	0	0	0	0	0	0	0	0	0	0	0	0	0	0	0	0	0	0	0	0	0	0
TG	ENSG00000042832	0.86	3.13	5.69	0.45	7.69	1.29	6.15	1.02	8.49	11.23	5.8	2.26	16.83	16.95	2.5	1.72	5.12	0.23	2.73	12.92	4.01	5.11	0.87	3.35	1.62	0.4	0.13	0.46	1.78	2.82	1.14	1.66	0.19	1.63	2.38	1.95	7.43	2.27	6.74	21.41	0.72	1.67	20.3	11.2	1.57	1.64	5.32	5.72
ADAM28	ENSG00000042980	5.54	1.3	2.87	5.97	15.16	2.98	24.51	10.69	22.58	13.33	12.25	7.98	7.54	1.5	3.78	11.72	1.62	1.43	8.05	16.75	11.65	2.92	1.34	3.43	14.74	1.13	3.04	8.96	4.43	6.45	5.24	6.2	2.16	0.9	17.44	0.99	0.81	0.2	6.91	0.72	6.63	3.09	2.88	2.01	8.7	1.56	1.12	2.18
BARX2	ENSG00000043039	0.05	0.12	0.04	0	0	0.05	0	0.04	0	0.06	0.04	0	0.04	0.04	0.03	0.09	0.85	0	0	0.04	0.04	0.03	0.17	0	0.26	0	0	0	0.04	0	1.61	0	0	0.04	0	0	0.02	0.1	0.1	0	0.05	0.03	0	0	0	0	0	0
DCUN1D1	ENSG00000043093	15.51	13.89	24.88	15.78	15.09	13.99	15.9	13.51	10.17	15.17	15.31	7.03	8.08	11.69	12.28	17.8	13.35	11.96	16.79	11.45	16.69	15.7	32.53	1.5	4.29	0.33	7.26	6.58	14.48	9.38	10.12	7.68	6.73	9.03	18.12	10.72	12.6	10.06	7.4	17.7	8.27	14.61	10.14	11.8	7.57	4.38	8.12	6.54
JADE2	ENSG00000043143	10.62	13.21	8.08	5.05	10.6	5.82	10.21	14.39	7.99	7.04	8.81	7.71	5.13	2.99	5.98	9.51	4.1	16.87	12.38	11.69	9.93	2.57	9.5	17.34	17.22	7.33	14.71	8.69	6.22	11.7	7.79	7.24	9.09	10.49	8.48	5.34	4.87	6.65	6.61	22.69	6.68	36.7	40.49	4.95	7.52	8.49	8.22	12.1
ZIC2	ENSG00000043355	0.06	0.83	2.6	0	0.08	0.24	1.86	0.4	0.21	0.26	0.02	0.67	5.01	2.97	0	0.11	4.15	12.14	0.06	0.41	0.39	0.93	0.97	0.33	0.87	0	0	0	0	1.94	0	0	0	2.05	0.18	0	0.08	1.83	0	17.36	0.03	0.22	9.67	0.69	0.5	0	4	2.32
LCP2	ENSG00000043462	33.45	38.02	14.49	28.93	69.13	27.03	67	54.4	73.39	61.2	83.94	66.17	27.91	16.03	8.64	79.55	12.23	12.93	56.11	66.63	82.89	11.23	9.24	54.42	78.22	20.2	23.41	36.14	12.36	47.42	60.93	13.57	18.73	20.25	65.34	154.49	2.76	4.01	23.27	3.02	26.64	27.37	5.63	18.47	70.84	20.54	20.92	5.9
TRIT1	ENSG00000043514	11.34	10.73	39.41	12.18	14.39	15.95	29.99	10.12	20.64	24.29	17.03	14.52	13.07	12.39	11.29	32.65	18.58	20.1	14.36	22.74	19.02	17.61	25.66	13.18	9.45	2.01	9.64	11.07	8.48	17.05	8.96	8.4	7.4	15.54	21.46	9.93	16.43	18.35	14.09	25.88	7.97	11.93	13.57	15.94	9.14	15.5	13.23	9.64
ADRB1	ENSG00000043591	0.37	5.61	0.65	0.04	0.02	0.01	0.25	0.11	0.03	0.49	0.07	0.14	0.24	0.09	0	0.04	0.03	0.02	0.1	0.02	0.09	0.04	0.02	0.06	0.11	0.03	0.65	0.07	0.14	0	0.13	0	0.18	0.05	0.21	0.11	0.01	0	0.15	0.42	0.04	0.11	0.04	0.01	0	0.11	0	1.82
GUCA2B	ENSG00000044012	0	0.34	0	0	0	0	0	0	0	0	0	0	0	0	0	0	0	0	0	0	0	0	0	0	0	0	0	0	0	0	0	0	0	0	0	0	0	0	0	0	0	0	0	0	0	0	0	0
CUL7	ENSG00000044090	13.76	10.61	26.36	16.94	24.74	20.49	19.63	14.38	20.72	33.43	12.8	11.52	26.01	11.47	15.18	17.55	13.07	17.3	13.69	30.1	34.35	6.05	26.18	14.87	7.9	17.65	7.78	8.64	12.31	20.73	11.18	15.07	7.51	20.08	14.25	9.15	10.67	45.96	12.26	22.16	14.55	14.56	15.32	32.63	13	26.16	104.8	15.45
CTNNA1	ENSG00000044115	155.04	171.86	95.54	107.82	124.49	73.88	96.99	152.45	132.36	150.5	129.92	96.98	100.69	85.23	112.53	129.28	88.87	87.46	128.38	134.64	138.06	70.27	112.43	128.81	136.43	106.63	171	121.39	106.84	174.42	142.41	110.54	148.03	152	131.76	135.46	86.42	100	76.29	157.62	115.59	178.82	135.07	126.36	149.16	132.5	146.59	88.4
PHKA2	ENSG00000044446	18.27	11.12	24.19	16.52	24.34	22.01	31.79	10.8	24.06	41.38	18.57	18.53	22.68	9.21	11.42	37.21	15.13	20.38	14.45	30.71	20.4	10.2	8.95	18.64	11.63	5.03	14.83	4.34	8.51	36.26	9.13	10.11	9.6	6.53	7.74	7.79	15.65	14.23	12.64	9.48	10.58	7.27	8.27	7.6	12.98	20.39	15.08	7.08
CNTLN	ENSG00000044459	6.3	2.8	7.02	4.11	5.04	6.36	7.44	4.97	9.53	9.89	8.75	6.88	5.01	4.89	3.76	8.01	7.39	10.95	4.94	6.99	4.6	6.42	6.9	1.62	2.21	0.34	2.94	3.62	4.1	3.9	4.16	5.23	2.91	6.36	10.62	4.72	5.18	3.94	3.11	11.42	6.27	4.35	2.94	6.01	6.94	4.4	3.44	2.23
EPHA3	ENSG00000044524	10.6	0.85	7.57	5.95	7.18	8.63	56.93	4.89	22.51	9.03	3.78	5.95	0.77	2.27	16.66	35.65	13.23	6.35	11.39	10.09	12.46	23.42	24.93	13.94	5.53	1.71	4.39	6.61	7.72	25.26	9.23	26.74	2.99	9.03	12.91	3.02	7.56	1.98	13.84	0.63	1.07	1.27	4.73	6.78	2.43	1.38	12.76	3.52
HSPA5	ENSG00000044574	139.55	236.13	235.17	193.29	304.21	462.25	388.17	244.35	312.26	426.42	361.04	256.59	371.81	422.97	198.38	347.08	703.68	133.38	189.77	372.39	257.66	642.01	1025.01	172.09	191.71	436.24	76.83	121.6	107.03	277.66	244.96	149.79	199.89	312.57	260.06	376.68	389.57	283.6	125.76	571.99	324.9	288.46	275.06	409.22	286.59	253.89	429.99	163.02
DSG2	ENSG00000046604	4.54	11.27	37.12	2.44	0.68	0.9	2.54	7.76	6.97	0.87	0.07	1.77	0.02	5.18	0.05	19.03	23.98	8.35	1.69	0.15	0.08	3.51	45.25	1.79	0.29	0.51	6.66	0.03	1.98	15.11	0.89	0.26	0.03	29.4	13.19	17.34	0.21	8.24	0.02	0.11	13.78	0.42	0.28	7.15	0.16	0.27	0	0.51
GEMIN8	ENSG00000046647	19.62	17.56	21.38	13.99	16.95	30.71	17.91	17.4	16.27	48.87	36	32.72	35.61	20.88	16.54	32.12	22.79	22.82	18.36	16.73	24.44	20.38	28.73	10.17	13.28	16.96	12.88	12.45	12.13	14.83	13.73	19.33	15.23	16.27	9.17	11.2	32.26	13.68	13.55	13.14	18.41	18.54	10.18	12.62	18.55	36.76	9.6	10.16
OFD1	ENSG00000046651	15.26	13.18	17.39	14.52	24.33	30.54	61.73	12.66	13.71	41.67	33.17	22.4	36.92	5.61	10.8	28.92	7.87	12.42	12.64	27.72	21.26	19.61	12.41	13.32	12.14	1.26	6.91	11.39	5.78	20.35	4.98	16.67	8.49	6.74	13.34	5.48	29.9	15.13	18.77	12.29	13.06	9.34	14.12	14.24	14.19	11.92	10.12	11.4
GPM6B	ENSG00000046653	6.82	5.13	7.48	3.97	5.16	5.66	26.62	8.33	6.23	3.47	2.69	9.09	14.49	14.27	16.32	6.06	2.5	26.64	3.12	9.77	16.18	58.07	2.5	9.39	7.83	0.63	5.99	6.63	4.42	27.41	4.7	4.48	3.35	3.08	4.04	9.08	5.07	2.38	7.6	5.81	2.04	0.91	4.19	20.35	3.93	1.26	7.47	2.64
MAGEC2	ENSG00000046774	0	0.13	0	0	0.24	43.07	19.05	3.31	0.05	0.07	47.89	0.13	1.82	0.22	0.1	36.19	0.12	0	0.15	10.15	0.54	0.33	0	0.9	0	1.62	0.13	0	0.03	0	0	0	0	78.49	0.12	38.37	58.47	81.72	0.59	100.65	0.07	0	79.11	7.87	0.25	0	0	9.27
PREX2	ENSG00000046889	8.3	3.58	1.82	3.89	1.6	0.79	0.99	1.49	1.07	0.83	4.28	1	1.12	0.57	1.65	3.38	6.22	0.62	2.99	3.01	1.81	0.39	0.25	0.85	1.16	0.04	6.9	0.97	3.75	3.24	3.19	2.64	3.11	2.5	1.74	2.84	0.26	0.27	0.51	0.3	0.44	2.02	0.33	1.65	0.5	0.53	0.95	0.12
WDR37	ENSG00000047056	9.36	7.34	5.46	9.55	11.53	3.45	7.68	6.02	9.9	6.98	9.9	3.42	5.63	2.59	4.69	8.67	6.1	7.31	9.87	13.07	10.39	1.85	4.7	5.53	7.03	2.52	4.61	3.44	5.39	4.24	8.54	4.35	4.88	4.35	5.07	3.55	4.02	10.99	5.04	5.11	2.84	3.88	3.86	4.25	5.4	3.98	5.72	2.22
YTHDC2	ENSG00000047188	12.34	5.81	20.39	11.65	14.31	5.25	15.9	6.35	14.59	15.21	12.02	4.71	4.07	3.33	5.38	19.52	4.1	7.75	13.73	19.72	14.02	6.23	6.05	5.32	7.24	0.71	4.5	3.79	6.28	11.65	4.99	7.48	4.73	4.95	7.6	5.2	3.8	3.15	6.81	10.84	2.69	7.16	4.93	6.49	9.09	4.49	10.17	3.16
CTPS2	ENSG00000047230	8.42	4.96	9.84	6.12	8.19	9.41	23.51	4.77	7.74	23.15	16.26	10.21	15.19	7.82	5.15	13.33	5.38	13.09	9.23	12.61	14.46	6.31	5.67	7.41	4.89	2.74	5.72	3.13	5.73	17.3	3.27	8.55	6.11	3.91	6.27	3.58	10.65	4.12	4.44	6.44	3.87	5.92	3.67	8.68	6.27	6.25	5.84	6.7
ATP6V1H	ENSG00000047249	35.69	44.68	26.19	22.5	76.91	61.96	41.53	79.69	36.59	48.47	70.14	29.71	59.45	67.89	60.82	49.96	67.3	36.14	32.91	44.48	61.49	41.22	34.57	19.87	26.63	32.98	26.99	29.41	26.53	27.74	29.58	37.25	24.85	47.99	32.66	41.75	21.51	25.04	56.55	41.49	43.85	36.8	87.19	83.24	54.16	36.73	70.72	71.82
POLR2B	ENSG00000047315	42.34	35.04	64.71	46.81	47.21	47.79	96.18	31.12	50.93	93.51	92.16	25.7	33.81	27.64	36.42	57.9	57.71	82.24	38.91	68.03	49.84	56.39	34.14	42.49	54.08	12.64	33.86	24.11	41.89	73.03	34.96	33.44	27.32	40.89	61.49	35.09	39.77	52.97	29.41	79.87	34.56	46.99	71.77	37.84	31.3	33.31	52.19	48.25
FAM214A	ENSG00000047346	31.46	15.03	28.7	44.76	19.24	10.25	21.26	28.22	14.64	28.24	20.2	6.77	10.3	15.05	21.27	16.88	3.89	20.42	21.08	30.87	23.79	4.36	14.67	11.98	17.23	2.07	27.25	8.34	31	24.18	21.92	18.48	14.85	8.59	12.81	6.41	9.19	9.7	24.44	21.89	8.69	13.98	8.5	11.06	15.02	8.87	18.96	7.91
ARAP2	ENSG00000047365	2.03	7.56	0.68	1.42	2.06	0.77	4.01	2.67	3.13	3.07	2.05	2.63	0.84	0.38	0.29	4.51	0.49	0.73	3.29	3.4	2.71	0.26	0.25	0.67	5.8	0.08	1.55	1.1	1.06	1.12	3.13	0.97	0.8	1.31	3.57	0.45	0.15	0.26	0.95	0.05	0.81	1.27	0.3	0.38	2.33	0.18	0.81	0.09
TPR	ENSG00000047410	36.12	32.79	55.61	32.21	60.43	32.68	58.14	33.37	39.88	72.34	45.68	34.25	48.43	23.71	35.19	45.56	32.34	49.93	32.66	39.62	48.14	24.97	22.56	12.99	24.66	4.79	21.23	22.64	19.68	25.41	19.14	21.69	20.98	26.82	24.09	24.24	24.91	50.29	20.84	52.97	25.51	26.7	39.12	30.57	35.34	22.39	26.3	27.4
CP	ENSG00000047457	5.48	6.35	0.88	2.13	1.12	0.72	0.35	54.29	0.6	0.58	0.3	0.91	0.03	0.05	0.19	0.41	1.52	1.27	3.22	0.56	0.27	0.15	2.03	0.74	11.86	1.32	28.17	2.04	3.29	0.46	30.44	16.36	4	2.6	0.12	0.83	0.03	0.04	0.1	0	1.9	2.8	0	0.06	0.61	2.96	0	0.25
KIAA0556	ENSG00000047578	6.52	7.71	12.67	7.1	8.39	2.98	5.24	5.15	11.18	10.24	9.78	3.58	3.21	4.49	5.44	6.15	2.68	11.94	9.54	7.39	7.33	3.22	4.64	11.52	5.02	6.67	4.05	4.5	4.88	6.46	4.7	3.38	3.07	3.69	7.36	5.31	2.55	6.74	4.74	4.43	4.95	6.8	6.07	4.62	4.52	3.18	9.18	2.91
DTNBP1	ENSG00000047579	16.66	21.7	13.37	9.98	19.29	13.18	16.56	21.29	15.43	32.03	14.74	25.85	26.3	48.87	15.78	20.1	17.04	17.1	17.5	21.16	16.78	9.49	11.35	25.16	18.33	16.74	18.22	17.37	16.17	22.74	20.19	20.04	21.37	18.82	30.26	12.42	31.46	12.75	15.65	31.28	18.75	15.16	20.5	38.42	23.07	23.45	17.8	37.76
XK	ENSG00000047597	0.15	0.91	0.67	1.84	0.04	0.17	0.51	0.06	0.09	0.09	0.26	0.22	0.3	0.89	0.1	0.8	0.36	0.15	0.04	0.34	0.15	0.73	1.21	0.25	0.13	0	0.09	0.3	1.07	0.29	1.18	0.19	0.14	0.06	0.66	0.14	0.21	0.06	0.08	0.23	0.02	0.05	0.6	0.3	0.07	0.04	0.03	0.85
ANO2	ENSG00000047617	1.47	0.97	0.41	0.87	0.55	0.16	0.27	0.16	0.6	0.46	1.69	0.29	0.33	0.15	0.42	1.31	0.27	3.92	1.92	0.85	1.12	0.1	0.46	0.43	0.12	0.11	1.06	1.21	0.47	1.05	0.86	1.26	0.93	0.42	1.54	0.42	0.14	4.09	0.53	0.01	0.7	6.38	0.09	0.55	0.1	0.19	0.59	0
C12orf4	ENSG00000047621	11.35	8.25	10.02	10.52	9.64	12.18	30.46	8.33	13.56	20.13	14.1	7.68	3.6	8.12	10.84	20.69	7.25	15.44	12.27	16.56	16.93	13.03	9.97	11.45	8.96	0.39	7.09	7.96	12.15	13.97	13.05	9.95	7.88	15.41	18.06	20.14	15.68	9.67	6.99	20.6	15.88	10.97	10.02	9.47	13.71	5.17	14.53	9.29
SCML1	ENSG00000047634	8.47	3.61	5	10.8	9.33	7.09	16.33	5.37	7.31	18.22	19.22	13.15	6.07	8.1	6.15	23.09	8.91	2.94	7.5	19.56	12.62	19.38	6.41	8.29	4.42	0.95	4.57	3.28	5.69	11.27	5.62	7.77	7.85	10.83	5.73	6.35	8.75	0.77	5.17	3.58	1.64	2.21	3.54	8.6	6.81	3.69	10.64	12.83
WWC3	ENSG00000047644	13.51	21	10.98	7.54	13.49	9	15.95	13.27	11.08	23.16	16.07	27.62	51.03	27.23	9.23	23.52	12.05	11.43	11.21	11.27	14.26	14.23	5.67	17.76	14.42	7.47	10.93	12.42	7.34	9.55	9.21	10.12	16.68	9.34	7.13	6.44	38.37	6.97	7.07	13.74	27.52	17.28	23.89	18.21	9.52	14.77	14.79	10.76
ARHGAP6	ENSG00000047648	7.25	4.65	1.39	4.62	2	0.77	1.32	2.24	2.89	1.78	1.88	3.63	1.83	1.42	2.26	2.62	1.37	0.78	2.67	3.88	4	1.02	1.9	3.2	1.59	0.6	9.03	3.75	4.89	5.96	7.58	1.87	4.68	3.8	2.53	1.64	1.1	0.49	1.36	0.45	2.9	2.87	0.46	1.11	2.79	1.68	0.48	0.29
FAM184B	ENSG00000047662	0.12	0.04	1.94	0.28	0	0.01	0	0	0	0.02	0	0	0	0	0	0	0.06	0.09	0.04	0.02	0.01	0.01	0	0	0	0.01	0.03	0	0.1	0.02	0.01	0	0	0	0.04	0	0	0	0	0.01	0.01	0.1	0.01	0	0	0	0.03	0.01
MAP4	ENSG00000047849	96.73	68.89	79.48	199.48	64.31	71.14	141	104.7	121.75	153	104.61	124.33	78.36	70.11	113.28	119.68	92.16	105.11	81.63	70.3	81.12	68.7	36.13	174.54	91.31	143.89	96.65	100.06	154.95	88.63	100.11	99.61	96.06	102.61	95.75	79.86	123.49	73.45	68.35	90.29	75.65	221.96	126.15	81.14	90.42	77.06	79.39	38.64
GOPC	ENSG00000047932	26.82	11.65	21.84	18.44	16.2	14.71	18.77	22.01	18.49	34.59	25.55	11.59	17.24	9.54	27.52	23	9.49	24.43	32.13	22.64	25.09	18.71	22.37	7.15	11.99	2.68	13.83	10.19	18.16	21.62	14.84	19.86	16.85	16.03	13.68	17.12	16.7	26.08	14.39	11.67	18.16	17.27	12.1	8.45	12.18	7.27	14.94	5.62
ROS1	ENSG00000047936	0.02	18.48	0.16	0.02	0.08	2.79	0.76	0.13	0.26	0.99	0.36	0.03	0	0.09	0	0.85	0.02	0	0.19	8.3	0	7.08	0	0.02	0.03	0	0.01	0	0	0.05	0.01	0	0	0.51	0.04	0.62	0	0.11	0	0.15	0.06	0.03	0	0	0.35	0	0	0
USP28	ENSG00000048028	13.05	8.62	12.72	34.42	10.54	11.81	19.12	9.28	13.19	16.19	16.91	4.88	5.47	11.34	9.21	14.54	7.21	6.16	10.3	12.75	15.51	8.31	14.8	7	7.93	3.16	9.61	5.05	15.92	17.7	14.02	8.28	5.38	10.14	10.55	8.52	7.88	12.52	6.88	16.33	5.04	10.94	13.42	13.6	5.25	7.56	20.11	10.39
HDAC9	ENSG00000048052	5.87	2.46	5.1	3.37	22.57	5.11	5.8	12.8	5.7	5.48	8.34	3.4	6.29	2.4	6.78	14.25	32.3	19.58	3.01	7.06	11.69	6.57	5.15	3.67	9.86	1.53	9.55	6.93	3.57	7.67	5.88	4.11	5.94	25.16	9.27	4.63	7.04	1.73	5.22	3.42	4.35	3.51	4.22	6.35	6.46	1.96	8.04	3.39
TSPAN17	ENSG00000048140	22.62	27.89	26.41	23.03	28.28	26.46	18.56	22.53	31.44	34.4	33.59	17.57	26.24	21.48	25.08	34.35	31.43	28.73	24.16	41.69	34.09	30.19	20.09	38.6	35.21	31.33	13.91	18.55	20.92	37.32	24.22	24.3	19.77	32.18	19.58	36.19	32.05	17.85	27.37	27.58	19.84	40.79	33.08	41.36	22	16.42	24.22	18.83
NOP16	ENSG00000048162	14.41	12.7	73.16	24.67	18.11	40.2	22.47	12.3	26.89	27.79	18.93	13.92	16.76	27.87	17.66	28.11	33.85	10.69	16.15	28.52	28.25	43.56	17.8	19.95	26.88	14.22	6.48	10.55	12.75	20.02	25.04	17.21	13.98	32.54	23.9	43.52	21.61	25.36	24.97	48.96	14.43	38.66	27.83	27.84	20.6	13.94	31.41	49.82
CC2D2A	ENSG00000048342	24.08	10.11	11.52	8.38	16.92	8.77	11.68	9.3	12.13	7.59	15.68	11.77	21.35	8.61	20.11	11.21	18.09	7.79	15.51	20.1	12.43	6.01	10.26	6.99	9.32	8.93	14.34	14.19	16.92	12.53	9.74	21.34	14.59	18.25	10.71	12.16	26.1	16.22	11.77	34.3	29.89	12.09	7.63	12.87	15.33	5.22	9.23	26.03
RRM2B	ENSG00000048392	13.2	15.92	20.73	15.67	15.04	8.08	16.73	33.17	9.98	10.82	16.89	6.49	8.37	9.52	20.21	14.34	15.19	6.48	10.86	14.38	20.1	13.53	26.67	4.39	16.48	2.88	7.33	13.4	16.42	17.92	13.14	11.55	11.43	19.38	12.08	13.14	12.07	12.78	14.53	14.16	62.49	10.34	11.89	13.66	33.04	4.65	11.55	7.27
ZNF800	ENSG00000048405	11.01	10.08	15.77	12.14	11.07	9.29	13.41	6.8	11.8	11.57	9.91	6.96	7.37	4.96	6.65	19.89	4.96	11.71	10.97	11.38	11.41	9.73	5.83	9.04	7.07	4.98	7.79	3.92	6.46	10.04	8.39	8.42	4.55	6.67	11.29	7.53	5.81	16.42	7.42	10.24	7.68	6.21	9.47	5.2	7.8	6.1	11	6.14
TNFRSF17	ENSG00000048462	0.07	1.08	0.12	0.15	0.07	0	0.75	0.76	0.22	0.14	0.31	2.23	0.79	0.43	0.14	0.44	0	1.71	1.51	0.73	0.52	0.08	0.16	1.44	6.82	0	0.21	5.18	0	0	0.84	0.88	0	0	0	0	0	0	0.32	0.12	0.54	0.13	0.05	0.19	0	0.1	0.1	0
SNX29	ENSG00000048471	7.88	6.64	4.46	7.7	10.71	6.54	10.24	11.87	9.1	9.72	12.91	5.41	9.67	4.93	9.53	8.12	3.52	10.08	10.9	7.43	7.59	3.98	3.33	8.81	9.3	9.07	7.29	6.66	7.51	8.95	9.12	7.1	5.33	5.9	7.19	4.37	7.47	6.84	4.97	6.15	5.87	8.12	6.14	8.38	7.64	5.31	10.31	4.78
LMO3	ENSG00000048540	0.99	34.01	0.48	0.26	0.46	0.43	14.66	0	14.06	8.45	0.12	0.11	0.72	2.08	0	0	16.89	20.18	1.89	0.1	3.17	0	0.06	5.2	0.96	0.03	2.46	0	3.51	0.29	1.83	9.76	8.03	0.09	23.74	0	0.48	7.91	0.67	12.12	0.04	0.78	16.47	0.02	0	1.29	0.29	0.82
MRPS10	ENSG00000048544	25.33	20.98	31.45	34.67	23.99	38.82	35.4	26.16	24.6	44.56	31.42	30.29	31.13	33.39	22.22	39.2	30.59	32.04	23.56	28.51	55.46	21.81	37.3	15.44	22.49	7.91	21.08	20.98	28.6	34.24	22.37	16.92	25.99	28.66	26.57	28.13	30.44	32.05	19.31	57.27	31.83	24.35	33.87	61.7	27.66	25.04	99.87	61.95
GUCA1A	ENSG00000048545	0.64	0	0.04	0.26	0.2	0.77	0.05	0.15	0.8	0.61	0.09	0	1.63	0.06	0.19	0.88	0.06	0.29	0.64	0	0.67	0.13	0.08	0.06	0.32	0	0	0.44	0.91	0.06	0.05	0	0	0.15	0.04	0.35	0.1	0.11	0.06	0.6	0.26	0	0.34	0.91	0.22	0	0.09	0
RSF1	ENSG00000048649	11.99	8.97	17.3	9.67	8.28	11.74	14.7	9.39	10.08	8.53	13.1	5.59	8	10.38	8.45	15.1	6.96	17.53	10.48	17.61	12.3	14.15	13.83	6.25	4.06	0.67	7.26	7.25	6.97	14.6	6.92	5.58	7.76	11.16	7.77	8.13	10.38	16.44	4.63	15.96	7.92	10.13	11.69	12.44	6.78	5.71	20.6	5.03
VPS13D	ENSG00000048707	21.05	20.24	15.78	17.99	20.02	11.96	17.88	16.19	21.4	15.28	17.07	14.29	17.24	5.98	11.65	24.94	12.89	10.52	20.51	22.95	15.79	5.4	9.83	21.66	14.65	10.63	21.44	10.35	18.1	19.98	17.5	12.7	20.45	9.41	15.3	9.02	18.46	18.36	11.99	12.68	15.22	12.31	12.68	12.3	13.07	18.03	16.79	9.74
CELF2	ENSG00000048740	14.31	20.33	2.16	16.47	7.77	2.45	7.56	6.1	8.8	8.63	7.7	7.18	3.46	2.47	3.23	11.01	20.79	31.67	16.12	6.92	8.45	0.89	1.81	5.01	13.47	2.12	18.14	4.77	22.53	6.36	17.62	4.69	5.11	2.3	8.16	4.09	0.7	0.49	2.49	0.55	4.63	13.22	0.75	2.31	9.88	3.1	2.46	0.87
FAM120A	ENSG00000048828	40.09	47.91	70.91	42.58	44.34	40.54	68.03	39.15	48.53	61.72	66.13	41.03	34.62	46.79	45.75	72.68	37.84	35.36	43.36	50.73	50.2	38.65	41.22	33.62	43.61	12.32	33.95	25.35	42.26	51.45	41.76	36.69	35.64	50.59	43.24	52.11	34.5	32.78	25.63	75.22	31.28	41.09	104.87	45.29	36.45	25.32	67.3	30.24
R3HDM1	ENSG00000048991	11.94	8.91	23.82	13.25	14.92	10.4	16.43	10.74	17.42	16.51	19.52	9.82	11.27	8.81	10.48	17.76	14.1	16.76	13.67	19.37	16.02	12.02	15.5	15.55	14.47	5.53	8.01	7.25	12.84	19.06	8.04	11.56	9.24	16.79	13.24	10.64	19.6	12.88	7.25	23.18	8.71	10.25	17.08	11.38	16.74	24.95	25.52	8.14
COL9A2	ENSG00000049089	5.63	3.27	5.05	0.82	4.27	7.97	8.27	3.06	5.14	11.93	1.39	11.91	18.44	7.67	3.25	3.01	3.88	4.84	2.23	43.93	7.05	2.31	129.26	3.06	3.1	2.51	2.8	4.52	2.13	5.32	1.16	4.64	3.06	91.21	22.3	0.46	6.13	20.89	5.29	23.79	1.4	3.7	5.96	16.53	4.61	638.2	6.44	21.97
KITLG	ENSG00000049130	12.82	17.54	6.54	7.96	9.98	12.17	11.32	6.4	7.59	7.16	15.05	6.01	6.41	5.84	6.44	19.98	6	13.17	9.44	8.76	15.1	50.48	3.09	4.75	14.4	0.95	10.9	6.59	10.23	12.81	22.35	6.34	9.02	26.49	5.58	13.88	4.03	1.1	4.37	1.47	21.85	14.3	5.32	7.24	8.01	1.11	5.61	4.83
ERCC8	ENSG00000049167	5.87	4.39	11.66	5.71	5.88	5.05	7.04	4.53	6.24	9	5.25	3.88	3.69	3.83	6.01	9.11	9.21	9.79	6.82	12.24	9.12	9.98	7.78	2.32	6.38	1.42	7.82	5.13	5.49	8.01	3.88	5.45	4.46	9.36	4.24	5.05	9.27	5.19	4.92	10.45	2.84	5.76	8.55	4.24	4.72	4.26	4.59	7.6
ADAMS6	ENSG00000049192	5.82	0.81	3.3	2.4	2.84	1.39	6.19	1.07	6.7	1.48	7.07	1.19	1.61	1.52	1.65	13.5	3.01	0.52	3.71	6.85	4.01	2.32	0.69	0.83	2.65	0.15	1.4	0.69	2.54	3.05	1.03	1.62	1.4	4.27	1.36	8.93	0.6	1.89	2.61	0.94	1.13	8.28	1.45	2.99	2.89	0.96	2.52	0.99
H6PD	ENSG00000049239	16.64	15.15	10.86	13.31	17.54	17.37	8.41	18.05	15.67	10.54	18.71	16.12	18.78	4.31	11.68	8.15	19.79	9.27	25.32	13.6	10.31	8.86	15.7	25.16	16.08	17.37	22.31	7.31	16.41	22.44	34.47	13.34	18.32	17.63	8.07	9.79	9.89	17.51	8.16	5.36	5.02	12.48	7.94	9	9.08	24.13	6.19	3.57
VAMP3	ENSG00000049245	89.95	84.26	59.58	57.79	71.06	57.63	77.11	80.64	64.59	86.05	90.61	66.88	60.77	39.06	60.41	67.14	63.98	30.98	77.96	69.23	73.03	53.27	82.3	68.36	58.73	45.52	102.47	87.53	71.2	93.67	89.56	61.87	84.71	105.62	79	61.92	63.15	35.76	95.19	42.37	59.76	81.08	79.84	71.48	86.68	38.51	41.15	39.61
PER3	ENSG00000049246	18.53	3.17	6.44	3.16	9.12	2.69	5.64	10.5	4.63	8.15	6.9	6.84	7.06	0.83	7.06	1.57	8.86	6.02	13.82	11.45	3.2	4.38	3.76	10.29	3.34	1.93	26.18	7.24	20.84	13.54	2	3.12	7.11	8.04	10.58	2.1	18.54	6.39	13.51	21.91	1.66	2.13	14.74	3.95	6.43	1.33	1.08	8.62
UTS2	ENSG00000049247	0.15	3.79	0	3.12	10.92	0.81	6.45	21.09	6.53	11.61	10.51	7.23	11.58	6.17	13.9	6.85	0.18	1.54	5.27	4.64	0.31	2.96	1.06	3.94	2.79	4	2.18	3.45	2.18	3.44	5.09	8.16	5.13	2.2	2.92	3.73	7.28	1.32	8.36	0.6	3.38	12.98	9.04	0.37	0	4.51	3.43	0.54
TNFRSF9	ENSG00000049249	2.26	0.58	0.38	0.93	2.91	3.8	0.76	13.28	0.56	3.2	3	2.86	2.05	0.94	1.52	4.63	7.52	0.43	1.08	0.84	3.24	12.52	0.39	1.43	2.32	1.54	0.09	0.16	3.48	0.85	0.33	0.8	0.53	1.46	1.94	0.88	0.25	0.14	3.2	0.75	1.27	1.63	4.43	5.52	0.83	1.51	8.68	1.04
EPN3	ENSG00000049283	0.22	0.27	0.36	0.1	0.88	0.09	0.07	0.51	0.16	0.18	1.02	0.04	0.23	0.03	0.15	0.17	0.29	0.09	0.06	0.26	0	0.09	0	0	0	0.04	0	0	0	0	0	0	0	0	0.29	0.13	0	0.27	0.18	0	0	0	0.09	0.24	0.04	0	0.4	0.03
LTBP1	ENSG00000049323	41.83	28.42	19.48	30.31	30.36	136.14	42.75	127.76	27.33	27.89	90.91	53	168.99	17.89	71.09	63.35	96.47	12.58	45.04	21.66	43.74	66.95	8.38	78.33	120.07	58.77	25.6	127.64	21.19	66.39	74.52	29.1	135.12	128.49	14.68	53.26	35.24	50.11	9.94	43.47	221.1	412.62	80.31	45.14	46.09	52.23	5.17	13.45
RCN1	ENSG00000049449	119.05	55.41	140.57	104.27	89.6	123.91	80.74	144.22	133.07	169.8	243	340.57	133.56	163.37	161.73	225.95	137.93	64.39	145.4	106.35	143.25	193.51	295.61	77.96	383.29	46.91	87.53	126.42	135.73	134.16	126.09	174.54	105.25	364.49	80.12	218.32	112.13	105.95	98.3	152.33	368.21	378.69	40.76	115.19	278.43	116.71	161.26	45.51
ELN	ENSG00000049540	232.93	50.86	54.11	93	3.24	122.3	226.07	6.72	12.9	9.43	8.52	16.64	52.14	6.26	46.39	6.25	14.46	61.86	427.47	25.53	8.51	10.36	3.32	93.46	7.63	228.98	184.83	69.09	256.96	183.51	409.27	50.88	314.8	27.94	14.02	2.48	76.63	89.54	12.07	14.92	226.07	34.32	1.21	2.89	5.18	135.67	0.57	2
RFC2	ENSG00000049541	16.42	26.49	29.46	19.1	16.18	22.62	50.61	17.73	29.65	34.76	23.38	43.37	43.13	28.39	13.68	43.69	29.07	54.97	18.29	18.56	30.25	28.2	13.6	22.17	27.04	16.35	13.91	14.6	14.7	41.96	17.64	17.34	15.61	29.64	33.35	41.76	68.84	36.07	22.14	73.65	28.47	27.32	41.29	23.18	24.84	88.02	31.63	91.95
ARID1B	ENSG00000049618	13.55	11.09	13.08	12.61	15.2	9.98	14.05	11.25	13.52	14.64	14.46	6.88	11.91	8.86	13.25	13.85	7.1	24.33	13	13.28	12.84	4.58	10.92	10.12	10.74	3.09	11.37	5.93	11.83	17.68	11.78	11.09	10.12	6.26	10.79	6.62	14.25	10.31	7.26	16.57	6.76	14.13	10.79	8.49	8.8	7.16	25.31	4.25
CLPTM1L	ENSG00000049656	57.53	101.38	147.72	44.88	75.02	116.97	90.6	71.79	76.16	98.2	74.01	94.13	151.83	176.58	81.3	88.07	114.91	239.5	53.63	60.16	74.53	66.77	123.84	198.91	94.63	108.57	63.32	73.17	49.37	96.87	103.27	76.3	80.25	93.54	123.54	128.77	161.66	249.47	79.79	98.97	84.38	66.34	193.72	101.77	118.1	147.58	139.79	266.63
NEDD4L	ENSG00000049759	9.12	28.84	5.3	10.62	20.57	6.23	8.89	27.24	8.96	18.53	17.69	14.29	18.56	6.04	6.86	14.34	17.88	33.1	5.85	12.34	12.42	13.17	24.72	12.83	10.13	22.18	6.88	3.22	6.07	13.33	6.62	16.23	4.88	17.17	20.85	17.08	31.24	45.71	11.43	16.54	23.02	15.23	27.82	18.13	8.93	35.51	14.51	12.05
FOXP3	ENSG00000049768	1.64	0.43	0.33	0.46	0.47	1.26	4.33	2.08	0.53	3.58	0.86	5.86	2.4	0.83	0.51	4.92	0.55	1.99	0.77	1.64	1.39	0.25	0.24	11.48	19.17	2.01	0.29	0.5	0.47	0.79	0.52	0.52	1.08	1.41	0.77	0.21	0.69	0.72	0.3	0.29	5.12	4.77	0.44	0.44	0.19	0.53	0.55	0.33
PPP1R3F	ENSG00000049769	3.63	2.82	5.02	6.37	5.13	2.49	1.35	3.94	3.16	2.28	1.82	6.42	3.35	3.21	4.06	5.9	23.72	11.35	3.49	4.22	3.01	2.66	4.5	6.23	2.23	5.87	3.09	6.59	8.79	7.34	5.61	1.79	4.89	1.53	7.29	2.03	11.31	6.62	1.83	8.03	2.27	3.02	6.73	8.53	2.15	14.67	2.53	13.27
HEXB	ENSG00000049860	300.41	324.63	40.78	128.26	536.5	207.12	108.28	215.64	229.38	186.44	268.13	137.27	246.94	182.27	218.69	247.45	187.99	74.23	291.14	320.22	224.15	297.85	122.63	121.73	107.47	58.54	104.93	135.99	132.08	127.05	198.04	184.4	150.55	186.05	134.04	213	125.09	105.69	216.36	205.63	171.01	165.02	273.73	476.37	387.69	162.36	166.39	161.93
PTCD2	ENSG00000049883	5.56	2.72	11.29	5.43	4.18	3.6	6.27	3.45	4.93	6.96	3.65	3.31	1.85	4.23	3.68	5.74	4.63	6.49	5.32	5.92	5.01	7.91	7.43	4.38	3.6	1.83	5.06	4.13	5.92	5.93	3.5	2.17	3.83	5.27	3.08	3.33	4.05	4.24	2.64	8.84	3.23	10.92	5.46	9.44	4.05	3.59	4.79	4.19
KIAA2022	ENSG00000050030	0.01	0.07	0.01	0.04	0	0.01	0.01	0.04	0	0.02	0.02	0	0	0	0	0	0.03	3.21	0.08	0.02	0.07	0	0.46	0	0.01	0	0.03	0.01	0.18	0.92	0.17	0.1	0.11	0.03	0.01	0.01	0.04	0.01	0	0	0.05	0.01	0	0.01	0	0.02	0	0.09
JKAMP	ENSG00000050130	40.72	33.83	46.62	30.96	34.41	38.49	50.14	36.25	37.6	45.44	40.78	21.4	39.5	31.9	39.86	47.14	29.44	57.23	37.84	51.51	42.87	35.08	74.84	20.52	45.33	9.7	29.86	30.92	35.65	32.19	40.5	30.5	27.11	52.36	36.43	41.64	25.38	30.63	33.26	46.07	48.67	26.84	29.67	48.73	33.46	25.24	37.81	43.43
DKK3	ENSG00000050165	169.33	73.55	30.63	66.62	45.04	73.85	119.42	116.2	52.43	26.82	165.21	109.66	177.46	62.32	181.3	79.23	131.77	70.41	84.11	34.53	182.97	102.64	126.1	137.35	18.53	37.58	50.63	302.05	308.73	196.97	45.33	309.65	252.28	297.45	128.84	54.37	168.8	190.89	173.16	163.77	12.91	620.55	61.78	80.24	59.59	139.86	17.2	62.92
ARHGEF5	ENSG00000050327	2.05	8.24	1.21	1.97	4.63	5.2	2.58	2.67	1.59	4.23	2.91	2.39	4.63	1.7	5.27	3.6	1.86	4.92	3.4	0.84	2.17	2.34	6.7	4.08	2.15	2.39	3.35	2.67	1.73	4.26	3	4.47	2.34	0.41	4.22	2.86	2.52	2.08	0.94	4.26	0.46	1.61	4.06	2.69	0.81	4.19	1.49	0.13
NFE2L3	ENSG00000050344	5.3	6.94	9.03	4.79	8.44	14.53	5.76	11.75	5.71	8.24	10.7	10.54	1.14	3.92	9.3	9.12	7.8	13.02	4.92	8.77	11.53	2.58	4.13	5.27	19.19	2.45	2.62	9.81	2.78	5.52	6.45	4.11	2.95	4.56	6.35	1.63	4.29	0.55	5.22	12.21	3.55	3.88	5.66	8.57	7.99	1.76	3.56	1.61
MCUR1	ENSG00000050393	17.34	10.71	15.66	10.28	15.85	9.74	28.92	12.88	10.06	24.72	10.17	14.33	19.1	20.67	11.98	16.53	13.94	12.44	10.78	18.63	11.82	4.72	6.81	8.29	8.45	3.98	9.7	10.44	8.4	14.05	10.94	9.45	12.98	12.28	14.26	13.84	28.92	7.91	6.15	18.07	13.59	12.55	14.76	17.93	9.37	14.45	10.51	19.77
LIMA1	ENSG00000050405	139.11	39.61	31.67	93.32	48.51	63.35	40.38	50.96	75.47	46.17	119.7	41.24	57.24	25.88	66.47	86.79	62.03	33.84	116.06	67.87	68.36	72.7	15.78	43.09	57.64	12.03	96.68	37.53	128.35	79.52	61.6	51.27	88.54	69.58	111.91	68.16	20.07	19.41	21.48	39.55	46.09	58.72	29.56	34.82	81.5	39.4	29.09	28.26
LETMD1	ENSG00000050426	56.9	35	53.54	44.38	60.25	32.65	56.38	31.4	50.17	54.01	44.48	22.19	30.79	48.43	30.92	47.79	29.18	34.93	42.21	63.67	47.69	21.75	18.83	31.93	31.81	26.73	56.86	30.46	36.11	49.27	28.25	31.3	32.08	48.9	26.21	18.53	21.99	26.34	40.13	31.76	38.07	42.39	24.9	23.99	33.57	41.24	41.59	32.24
SLC4A8	ENSG00000050438	1.96	3.04	1.31	1.28	5.75	4.32	3.06	2.07	3.69	1.92	4.73	0.94	5.51	4.26	0.64	2.63	1.75	2.19	0.93	2.21	3.05	1.25	0.44	0.59	2.61	0.37	0.93	1.53	0.74	3.61	1.53	0.52	0.49	0.64	3.75	1.93	4.3	2.05	13.52	7.26	1.33	3	10.62	2.84	3.45	9.03	2.2	4.68
LAMC3	ENSG00000050555	0.47	7.95	17.98	0.17	2.09	1.16	3.45	11.17	1.64	0.29	0.15	0.12	7.84	0.55	2.19	1.56	21.73	1.1	1.15	2.14	2.08	0.32	5.47	0.92	1.11	5.5	0.26	0.72	0.31	1.26	0.26	0.72	3.74	0.24	0.28	1.27	7.62	0.8	0.01	11.46	1.18	1.31	0.06	2.06	2.22	0.58	3.64	0.03
PTGER3	ENSG00000050628	10.62	0.57	1.18	2.79	0.61	0.31	0.55	0.36	0.32	0.64	2.44	6.08	0.13	0.22	0.18	13.43	10.43	0.99	6.53	2	0.21	0.14	0.29	2.9	2.06	2.45	40.54	3.08	1.37	2.9	29.62	2.39	13.72	8.57	0.4	0.18	0.13	0.02	0.42	17.79	0.54	2.74	1.14	0.15	0.62	5.56	0.05	0.29
TNIP3	ENSG00000050730	0.31	1.2	0.09	0.72	0.14	0.59	0.45	1.46	0.8	0.83	1.93	1.11	0.46	0.11	0.06	3.32	0.52	0.12	0.25	0.51	0.4	1.18	0	1.38	0.92	0	0.13	0.66	0.67	0.27	0.23	0.25	0	4.81	0.46	1.03	0.11	0.77	0.08	0.08	0.48	0.63	0.16	0.36	2.56	0.26	0.42	0
MAPK9	ENSG00000050748	17.71	19.28	17.79	15.66	20.45	19.24	21.51	16.48	17.43	43.34	30.2	14.13	14.48	13.64	18.69	27.63	17.2	12.35	22.01	31.57	23.29	11.33	14.45	10.5	17.6	6.37	16.55	11.69	16.12	18.21	14.19	17.96	14.17	15.2	17.66	18.91	23.75	8.67	13.91	17.51	10.57	22	12.8	20.15	19.68	17.77	15.55	18.67
COL23A1	ENSG00000050767	2.25	0.89	3.69	1.37	1.73	1.21	0.23	1.76	3.47	0.6	1.73	0.88	0.46	0.69	2.56	2.78	20.71	0.57	1.35	0.93	2.44	0.43	5.97	1.23	0.75	0.33	0.86	0.14	0.79	1.41	2.06	0.47	0.88	1.4	0.34	2.79	1.04	0.7	0.23	0.1	3.06	0.68	0.14	1.08	0.87	0.36	0.51	0.55
BCAR1	ENSG00000050820	53.73	35.44	36.03	39.52	36.76	38.77	57.46	41.72	64.33	62.68	60.33	39.22	69.44	57.89	42.96	72.59	50.88	39.71	37.94	71.2	68.18	36.24	40.53	92.76	54.76	76.95	40.04	43.21	42.29	56.63	51.41	40.88	65.14	40.58	47.91	159.79	56.83	74.89	46.8	47.81	103.36	45.37	56.54	54.33	48.58	59.2	79.86	25.97
FAM160A2	ENSG00000051009	40.29	16.74	22.02	24.42	43.3	11.98	22.25	21.18	38.98	26.85	27.83	19.86	14.35	7	15.07	30.71	8.79	25.27	32.43	43.16	31.02	9.85	26.63	20.07	32.2	25.95	24.59	11.39	17.14	21.94	21.51	27.09	15.14	13.44	13.78	15.29	17.35	32.84	23.4	16.32	19.23	17.89	8.18	12.64	21.37	21.02	13.82	8.9
HERPUD1	ENSG00000051108	104.6	124.78	91.9	116.12	72.95	48.21	111.78	110.95	119.99	105.98	138.25	93.87	114.93	148.57	75.28	88.44	82.3	55.34	134.17	210.26	107.38	129.45	313.21	148.33	167.31	225.01	109.06	114.68	100.35	95.41	203.19	80.51	82.28	76.44	175.07	84.25	61.33	63.07	88.82	66.02	114.82	80.18	77.93	79.09	105.29	68.85	123	28.45
HOMER3	ENSG00000051128	69.13	23.27	36.97	103.81	92.72	61.01	51.64	93.67	91.73	107.35	124.26	97.72	64.53	32.48	67	71.71	141.4	38.92	90.46	102.2	88.74	66	45.18	129.63	64.44	133.25	52.34	102.94	85.28	64.4	65.98	79	73.27	118.25	56.14	76.39	57.9	48.58	61.14	13.54	118.36	57.7	37.78	81.24	104.11	94.3	59.93	25.75
RAD51	ENSG00000051180	2.89	3.28	9.54	3.52	5.56	8.85	11.98	2.81	9.15	19.63	18.51	17.3	8.45	10.77	2.39	17.1	11.02	40.89	2.35	8.37	12.75	3.67	1.61	15.3	8.46	1.91	1.07	2.58	1.9	9.58	1.59	2.67	5.38	9.06	7.02	12.68	24.98	4.7	4.21	33.06	5	9.42	22.65	13.22	12.69	20.06	11.02	12.29
POLQ	ENSG00000051341	0.61	0.73	5.25	0.84	1.98	1.83	6.73	0.34	2.54	5.8	4.91	0.77	0.91	1.47	0.24	5.48	1.45	4.47	0.15	2.51	4.17	1.32	0.5	0.36	1.76	0.02	0.1	0.1	0.28	2.59	0.17	0.49	0.2	1.19	3.92	2.89	3.63	1.16	0.4	8.86	0.77	3.17	3.27	1.29	2.2	0.74	3.25	0.64
PIK3CB	ENSG00000051382	9.91	16.17	10.33	10.88	22.58	11.11	9.75	23.31	11	15.49	18.82	6.23	7.77	16.65	12.52	17.68	11.16	4.48	11.25	10.34	13.43	4.53	17.67	6.11	6.73	4.67	8.98	6.03	9.61	14.95	10.58	11.03	6.15	9.76	11.97	18.41	10.56	4.76	10.76	14.84	5.16	11.36	22.01	16.88	15.8	10.97	27.12	7.92
CYBA	ENSG00000051523	279.15	433.65	106.64	147.16	387.64	270.36	278.93	650.14	349.52	334.45	407.61	445.45	380.89	340.2	239.5	326.71	276.76	110.27	388.81	263.78	314.41	96.02	111.45	757.2	471.52	978.99	239.22	617.59	140.94	299.44	515.15	493.83	278.13	154.12	267.06	501.44	74.73	78.1	330.04	52.02	196.82	163.75	296.64	346.11	961.26	502.98	356.04	147.12
THOC3	ENSG00000051596	21.2	23.59	73.59	19.28	33.12	30.91	47.72	35.82	36.01	43.15	45.74	32.95	21.59	27.63	24.25	42.1	67.53	37.63	24.42	47.19	40.81	25.53	71.26	26.91	48.9	17.71	23.52	16.21	21.15	50.01	31.23	19.61	19.56	43.45	42.3	60.56	70.99	20.26	24.22	68.16	28.26	48.69	22	57.1	35.31	43.27	59.27	77.25
HEBP2	ENSG00000051620	87.79	30.1	13.86	41.73	40.73	22.76	27.96	7.8	22.51	19.48	86.85	34.09	53.41	28.81	29.82	30.35	23.45	40.61	44.74	9.33	25.06	50.06	22.94	11.88	18.94	11.48	59.98	26.44	12.5	15.66	65.58	29.99	27	4.36	4.6	35.94	81.86	60.88	15.22	33.27	37.61	46.22	25.34	25.78	27.41	36.82	19.04	23.97
MPHOSPH9	ENSG00000051825	11.3	8.27	16.34	12.18	19.26	10.19	32.95	7.67	19.44	25.36	26.85	8.38	10.58	13.62	8.62	17.96	10.7	27.5	10.47	17.04	22	11.91	11.78	6.57	12.89	0.9	7.48	4.79	6.18	18.65	4.46	11.35	6.69	12.68	13.55	16.81	13.43	7.66	17.78	30.72	9.45	18.52	12.81	10.26	15.28	15.62	13.2	11.01
PLEKHA5	ENSG00000052126	13.87	14.8	36.03	12.3	20.02	17.92	17.48	23.34	25.18	41.31	17.69	11.48	8.53	24.28	40.51	27.67	22.2	11.65	24.15	40.28	30.73	24.39	25.73	8.28	4.61	3.39	9.32	8.34	14.22	40.66	5.57	54.53	12.17	14.12	34.97	23.91	39.16	10.7	19.66	37.53	15.34	10.41	23.69	19.12	39.78	13.39	55.23	17.28
PRSS8	ENSG00000052344	0.04	69.58	0.1	0.06	0	0.26	0.08	0.58	0.09	0.2	0.47	0.05	0.06	0.65	0.23	0.28	0	0.06	0.05	0.16	0.36	0.04	0	0	0	0.48	0	0	0	0.1	0	0.09	0	0	0.1	0	0	0.24	0.51	3.38	0.02	0	0.38	0.16	0.89	0.13	0.14	0.31
SIKE1	ENSG00000052723	20.95	18.13	40.36	32.72	22.16	25.93	40.15	18.04	26.21	25.83	27.71	28.05	46.12	19.61	24.1	28.32	35.63	27.5	19.37	57.64	29.07	41.75	66.96	27.86	10.06	3.85	16.8	13.68	33.31	27.39	18.81	19.09	26.56	29.57	29.94	21	54.37	45.32	17.36	32	13.64	19.8	31.51	42.42	29.37	23.91	43.33	49.23
RRP12	ENSG00000052749	9.13	13.21	15.8	21.81	10.21	30.11	13.19	9.05	16.5	9.93	14.79	10.69	11.25	22.56	10.04	20.43	15.75	16.44	11.7	11.42	9	15.84	11.27	16.43	12.09	19.01	4.47	4.72	6.38	11.79	10.93	8.38	5.66	9.01	23.02	23.03	10.38	17.26	7.93	24.89	15.26	23.14	10.18	16.16	25.1	9.36	15.21	16.41
FNIP2	ENSG00000052795	14.4	12.31	5.52	12.58	25.17	5.48	7.61	9.85	10.72	8.81	18.6	4.41	6.63	4.48	6.17	23.02	16.67	9.82	16.21	18.15	14.38	8.42	5.18	4.21	3.94	3.01	11.25	5.51	10.35	8.3	10.31	5.85	9.23	6.59	9.32	5.98	5.6	10.28	5.08	7.41	8.21	8.61	8.54	11.7	33.15	3.93	16.42	2.71
MSMO1	ENSG00000052802	16.77	53.24	37.86	12.59	9.86	43.85	17.42	12.37	17.17	29.36	26.86	56.49	14.8	56.26	14.76	18.96	36.57	58.11	15.61	17.46	19.4	116.58	29.77	6.64	12.56	6.03	11.04	10.94	12.65	13.95	10.92	6.97	19.2	38.63	14.26	15.22	45.28	63.06	5.96	104.26	56.29	30.99	76.99	27.88	8.04	15.85	16.21	32.59
TTC17	ENSG00000052841	45.93	27.54	66.98	35.58	55.42	16.7	48.27	19.51	42.72	59.71	44.7	26.56	23.19	19.25	26.02	70.96	24.51	22.6	43.79	55.66	46.98	18.61	45.49	27.45	40.68	6.41	23.48	11.59	20.36	39.57	25.26	33.04	18.67	23.21	26.7	13.63	16.17	34.65	24.14	44.18	30.86	31.88	10.03	18.03	40.08	22.88	39.64	20.93
ALX4	ENSG00000052850	0.42	1.36	34.34	0.19	1.13	0.07	7.34	0.02	1.96	2.12	0.6	0.08	1.61	0.85	10.29	0.19	0.97	0.09	0.81	5.87	0.79	0.41	9.88	1.83	0.04	0.06	1.57	0.18	0.17	5.19	0.52	2.78	0.2	0.03	9.39	0.06	4.77	0.1	1.3	6.66	0.02	0.13	7.94	4.37	0.43	0.95	4.77	1.62
FSTL4	ENSG00000053108	0.19	1.34	0.09	1.12	0.08	0	0	0.05	0.01	0.25	0	0.02	0.02	0	1.12	0.02	0.07	1.46	0.33	0.12	0.16	0.02	0.94	0	0	0.15	0.02	0.15	0.15	0.31	0.62	0.14	0	0.06	0.12	0	0.11	2.26	0.04	0.53	0.02	0.05	0.17	0.13	0	0.03	0.04	0
FOXN3	ENSG00000053254	21.25	20.56	24.59	18.21	12.64	13.59	34.98	16.7	23.35	17.28	14.23	15.86	21.97	9.97	23.4	24.66	20.02	14.62	27.36	22.04	25.87	13.76	12.88	16.21	15.31	6.51	28.57	10.22	29.22	28.93	24.7	21.18	16.51	10.1	26.32	10.57	15.76	22.18	14.17	33.77	11.62	15.13	27.72	21.61	12.86	14.85	32.43	15.46
METTL24	ENSG00000053328	0.06	0.35	0	0	0	0.46	0.14	0.05	0	0	0.47	0	0.9	4.35	0.6	0.49	0.18	1.31	0.71	0.29	1.98	0.04	0	0.09	0.27	0	0.09	0.23	0.07	2.03	0.24	1.51	0.44	0.07	0.25	0	0.12	1.19	0.99	1.03	0.21	0.11	0.2	1.98	0.1	0	0	0
AKR7A2	ENSG00000053371	51.69	43.32	43.64	40.7	57.11	62.63	67.93	45.92	54.59	63.03	35.36	42.77	86.18	49.58	53.64	42.61	131.08	64.76	57.71	40.98	97.32	29.3	51.74	68.8	37.5	101.11	49.09	39.04	49.8	50.11	48.62	48.38	52.74	46.26	41.18	48.87	143.17	71.39	58.77	56.19	38.61	43.4	64.29	68.75	50.15	162.56	71.63	68.63
MRTO4	ENSG00000053372	17.64	16.43	75.48	23.82	26.74	60.93	54.26	21.73	49.04	48.84	36.12	39.12	48.06	34.43	24.22	63.91	55.27	37.58	17.7	40.74	98.19	62.06	22.27	33.82	21.51	21.13	9.87	13.86	13.24	28.2	20.81	12.98	13.91	30.99	46.6	35.95	55.88	41.87	34.57	65.75	22.34	34.55	75.48	46.92	31.33	44.3	31.4	37.08
NNAT	ENSG00000053438	9.95	2.38	2.74	18.85	2.14	0.5	2.11	0.35	1.29	1.22	2.35	0.23	0.34	0.04	10.28	2.54	0.39	6834.65	1.77	1.15	1.77	1.11	0.27	0.26	0.62	2.34	56.37	0.2	8.03	2.1	4.91	1.21	0.24	0	0.85	1.11	0.1	0.61	3.99	0.38	0.31	2.62	1.1	1.1	0.09	4.9	0.88	0.19
USE1	ENSG00000053501	36.72	23.14	47.33	34.57	28.03	48.29	36.1	31	31.13	31.67	36.44	29.46	31.38	37.3	30.73	33.2	34.38	20.95	34.6	43.52	31.34	43.88	59.85	44.74	25.11	56.61	28.26	35.96	28.71	42.93	33.7	41.12	40.74	41.86	24.67	23.98	39.84	81.02	39.63	33.08	41.19	22.96	33.17	30.05	30.72	43.85	18.16	61.56
MCF2L2	ENSG00000053524	1.13	0.4	0.25	1.99	0.6	0.8	0.14	0.26	0.14	0.61	0.41	0.34	0.03	0.1	0.62	1	1.71	1.11	0.55	0.46	0.46	0.09	0.01	1.03	0.39	0.17	0.23	0.25	1	0.29	1.32	1.38	0.48	0.07	0.38	0.23	0.1	0.51	0.39	0	0.38	3.63	0.32	0.26	0.25	0.29	0.2	0.44
NRIP2	ENSG00000053702	7.49	0.75	2.7	4.1	1.71	0.82	4.93	0.62	2.55	3.99	1.33	0.93	1.1	1.43	0.37	3.01	1.15	1.95	6.39	3.11	3.19	0.32	0.65	6.07	4.2	1.04	6.6	11.05	7.46	3.54	3.1	4.34	23.6	0.4	1.81	0.42	1.02	0.83	1.86	1.12	1.23	1.42	0.33	1.4	1.15	1.81	0.58	0.32
LAMA3	ENSG00000053747	16.81	36.67	1.08	9.19	1.5	3.07	5.97	0.11	1.52	0.67	0.82	0.39	0.38	1.44	0.43	4.02	3.85	0.8	6.65	0.44	0.45	0.86	1.97	3.24	3.2	0.15	17.53	1.33	7.44	3.09	4.16	1.81	11.67	0.43	1.02	0.58	7.11	5.42	0.64	22.63	17.22	3.87	20.79	0.6	1.2	6.57	0.05	8.6
AP5M1	ENSG00000053770	13.87	15.27	16.09	15.84	12.88	15.78	25.1	13.26	15.32	17.41	15.17	9.4	12.22	7.89	14.49	17.99	7.4	51.65	15.81	17.76	17.49	13.6	15.4	7.54	13.27	2.42	12.18	9.74	14.52	15.84	13.62	9.93	12.62	13.82	16.81	14.24	11.24	17.87	8.71	17.15	9.65	8.85	13.39	15.79	13.55	6.27	11.92	14.73
ANAPC4	ENSG00000053900	32.97	12.8	30.42	23.95	33.91	13.57	33.37	13.72	26.73	24.48	24.14	10.71	14.43	7.65	13	27.52	9.21	12.65	23.31	45.6	31.44	11.7	6.12	8.35	13.18	1.97	9.28	11.72	14.81	15.51	7.76	17.49	12.84	9.88	11.05	10.17	11.49	24.14	16.08	20.43	9.83	11.91	15.22	10.39	17.89	8.15	14.35	10.53
KCNQ1	ENSG00000053918	3.62	20.8	2.62	2.32	4.91	4.1	5.81	9.15	7.29	10.74	7.94	8.41	10.41	4.22	3.16	5.44	9.53	2.36	5.43	6.64	9.44	1.98	3.67	10.94	4.18	6.41	7.72	13.11	3.48	9.69	19.07	3.94	4.21	9.29	9.75	6.06	1.92	2.35	6.8	1.39	3.93	4.19	1.94	5.26	10.34	7.24	3.5	2.55
TRAPPC3	ENSG00000054116	65.81	73.84	73.91	52.46	70.19	74.79	67.28	72.17	76.5	76.03	81.56	82.79	81.03	51.91	64.6	115.66	102.44	64.58	65.71	80.31	64.15	115.6	64.17	106.05	50.4	46.14	50.61	66.69	54.95	91.28	45.43	57.15	62.12	68.36	77.84	59.3	98.91	87.81	92.26	66.95	60.78	59.1	91.98	94.22	71.95	95.41	54.59	72.71
THRAP3	ENSG00000054118	44.22	34.87	53.46	60.03	43.24	29.46	74.62	37.76	61.82	52.32	54.66	28.98	30.47	27.44	38.25	80.52	39.86	56.79	42.16	47.39	46.22	28.34	58.57	36.05	36	11.28	37.53	25.33	44.68	57.95	43.69	34.57	30.95	38.43	57.55	38.37	51.45	41.14	33.71	59.7	20.86	43.89	39.28	36.7	33.29	30.37	52.98	23.83
PHPT1	ENSG00000054148	144.68	69.52	94.18	122.19	122.93	120.92	217.29	155.41	93.95	120.83	107.95	206.84	127.73	82.76	95.75	140.63	125.19	129.36	141.07	98.27	115.26	150.1	156.2	92.67	172.47	225.09	92.34	180.14	171.88	124.1	116.31	146.73	161.91	150.31	92.93	93.92	189.84	107.36	164.37	189.7	269.15	81.2	144.88	132.15	100.58	155.52	116.93	259.92
ENTPD2	ENSG00000054179	0.81	0.4	1.77	0.28	1.24	0.12	1.27	0.09	0.07	0	0.18	0.44	0.13	0.08	0	0	0.24	0.16	0.19	0	0.2	0.03	2.09	0	0.25	0.2	0.45	0.04	0.29	0.27	0.78	0.06	0.08	0	0.12	0	0.4	0.18	0.1	0.07	0.12	0.15	0	0.12	0	0.3	0.13	0
LY75	ENSG00000054219	2.2	5.18	0.45	2.03	5.79	4.67	3.44	4.64	2.56	2.52	2.63	2.63	1.1	2.86	3.4	6.13	2.79	1.55	4.11	3.9	5.81	4.29	2.31	2.62	10.38	0.47	1.1	2.38	1.83	4.36	3.32	2.84	2.71	1.28	5.43	2.15	1.23	0.18	3.19	8.92	1.2	6.58	5.7	4.07	2.21	0.3	1.37	0.98
ARID4B	ENSG00000054267	14.66	9.23	23.4	10.76	9.12	6.23	17.11	13.75	9.93	9.85	13.94	8.25	5.63	11.17	9.06	18.82	8.4	27.55	12.06	11.57	14.78	8.39	15.23	5.09	7.92	0.33	11.45	6.81	11.67	10.66	8.66	8.08	6.97	9.24	12.4	9.31	4.73	7.65	8.25	11.53	4.72	8.99	8.43	10.4	9.64	3.72	11.37	2.71
OPN3	ENSG00000054277	15.35	50.88	17.3	10.15	13.71	9.93	21.86	11.83	16.14	7.38	13.68	15.7	38.02	250.61	9.2	21.84	21.35	8.43	13.12	9.96	23.35	10.81	7.4	5.92	14.79	8.55	7.39	9.39	10.03	11.44	10.14	16.93	10.55	10.27	22.02	14.99	19.96	19.49	53.67	72.9	6.69	8.06	131.38	98.07	17.17	16.93	102.44	7.66
SDCCAG8	ENSG00000054282	43.78	24.14	19.41	21.54	25.28	16.96	23.88	35.66	31.15	34.92	35.94	38.3	20.35	12.51	36.88	43.03	26.3	292.7	28.04	33.28	35.33	15.09	17.42	9.85	12.68	5.63	20.57	25.73	24.01	19.4	23.16	23.26	23.58	24.4	18.84	14.06	12.28	16.14	24.39	13.43	22.47	20.02	16.28	20.06	20.12	12.61	19.1	25.12
PTPRN	ENSG00000054356	0.4	0.2	0.2	0.21	5.97	2.06	0.16	1.47	8.52	21.52	2.6	1.55	0.95	0.71	2.65	3.19	6.89	3.47	0.37	0.22	0.47	8.52	6.24	0.03	4.65	2.44	0.19	0.08	0.02	2.11	1.21	1.35	0.1	0.3	5.21	35.91	0.09	1.08	3.01	2.4	8.64	28.3	1.55	1.46	10.77	1.13	1.31	0.43
HHAT	ENSG00000054392	3.67	2.59	1.27	3.2	1.6	0.95	2.91	4.24	2.39	6.97	9.41	1.58	2.55	0.69	2.86	2.77	4.05	2.74	4.82	2.48	2.84	1.56	5.84	1.36	1.83	2.02	2.37	2.99	5.04	3.97	3.38	2.91	3	3.64	3.64	2.86	0.95	5.34	2.97	2.19	1.28	1.6	0.29	0.44	2.74	1.11	0.36	1.35
KIF1B	ENSG00000054523	16.13	12.65	16.39	72.61	13.88	8.52	16.32	6.48	11.58	11.59	14.52	6	8.47	7.04	8	20.55	11.11	82.95	9.08	14.8	11.27	7.19	8.13	12.09	5.15	3.97	6.35	4.65	28.97	14.38	23.84	5.61	5.6	10.12	10.29	8.26	12.44	7.74	5.89	21.21	5.52	13.26	11.33	9.58	8.02	8.68	8.68	5.31
FOXC1	ENSG00000054598	10.08	2.86	15.87	7.67	5.09	9.96	13.64	42.23	7.65	4.85	9.11	8.52	20.13	8.45	6.12	12.17	8.74	5.78	15.67	13.64	13.71	8.35	19.97	14.19	7.72	31.98	16.36	14.93	7.53	26.81	10.8	27.49	24.33	7.72	11.24	9.53	8.13	8.36	2.45	3.28	14.92	5.87	13.24	25.68	10.21	41.49	33.67	11.29
TBC1D22A	ENSG00000054611	16.45	18.35	12.12	17.19	14.76	13.42	12.29	19.55	21.32	18.22	19.43	15.67	14.21	17.69	17.71	19.32	16.71	14.3	17.08	17.26	19.46	10.63	31.85	22.29	23.27	19.09	18.91	21.32	13.31	23.58	28.42	14.95	16.4	22.81	26.18	23.33	25.41	15.87	9.98	5.73	21.34	20.44	17.94	13.18	22.82	19.13	22.11	8.86
SYNE2	ENSG00000054654	31.2	28.56	4.35	71.13	10.29	7.51	34.48	14.55	10.59	16.33	8.17	20.49	13.17	5.38	4.13	22.65	6.17	81.87	18.53	14.85	14.81	3.74	5.03	8.87	25.64	7.11	33.51	10.94	59.75	21.01	43.19	15.51	21.51	10.24	7.07	18.38	28.83	36.75	4.54	10.51	14.1	17.75	5.17	6.21	8.88	15.48	6.47	10.65
PLEKHH1	ENSG00000054690	3.07	1.37	1.05	9.28	0.58	2.85	8.06	0.89	1.25	1.91	3.06	1.41	0.76	1.86	0.93	2.02	1.73	6.91	1.55	6.5	6.67	0.31	0.34	3.4	1.28	0.53	2.15	0.87	2.56	3.88	1.15	0.84	0.93	0.23	1.76	2.56	1.08	3.03	1.71	3.32	0.56	0.38	0.74	1.64	0.85	1.26	3.01	1.24
ATP9A	ENSG00000054793	8.77	9.74	9.05	13.42	2.49	7.39	16.75	22.83	5.57	11.48	4.67	4.47	9.95	4.46	5.85	8.76	5.27	33.53	5.38	11.46	9.98	2.59	5.05	20.59	5.11	8.88	22.08	4.3	8.47	14.28	6.91	9.08	7.08	2.72	3.64	1.42	12.61	19.9	4.42	20.92	13.73	4.54	25.87	16.02	1.43	20.11	10.05	3.95
SPO11	ENSG00000054796	0	0	0	0	0	0	0	0	0	0	0	0	0	0	0	0	0	0	0	0	0	0	0	0	0	0	0	0	0	0	0	0	0	0	0	0	0	0	0	0	0	0	0	0	0	0	0	0
CBLN4	ENSG00000054803	1.19	0.49	39.2	1.77	0.02	0.14	0.52	0.11	1.14	5.34	0.11	0.96	0.16	0.33	9.06	1.04	1.42	1.14	2.64	1.51	0.74	0.37	0.96	11.43	0.24	6.92	0.03	0.77	3.57	4.21	4.79	9.45	0.5	0.66	0.14	0	1.71	0.07	1.93	0.15	0.51	0.32	0.09	0.45	0.41	0.39	4.2	0.04
CHRDL2	ENSG00000054938	1.6	0.95	1.4	7.12	12.7	1.26	0.42	0.43	1.37	0.56	0.22	0.35	0.1	0.16	0.39	0.52	0.28	0.45	18.76	0.45	6.16	1.3	81.17	0.25	0.58	2.97	1.2	0.31	1.59	0.83	35.21	2.05	3.92	0.32	1.35	2.31	2.26	9.97	0.27	2.69	12.68	0.33	0.1	5.31	0.65	16.58	0.09	0.95
FAM168A	ENSG00000054965	16.67	13.04	23.11	16.47	11.79	17.54	24.71	13.75	17.37	16.52	22.86	11.18	16.31	16.96	26.83	16.57	14.17	25.32	22.07	19.63	19.99	18.42	30.23	23.46	10.74	10.7	13.44	10.32	20.28	27.94	15.69	17.3	20.86	18.41	17.84	9.9	18.99	30.31	14.31	31.71	11.88	14.2	37.17	17.24	15.78	18.26	22.38	10.65
RELT	ENSG00000054967	5.23	11.61	19.67	8.77	23.14	13.38	16.81	9.87	29.95	19.55	27.16	9.54	18.08	25.45	6.99	21.45	12.42	10.11	14.1	14.53	19.07	16.18	13.43	13.27	11.89	13.41	3.52	5.28	4.73	13.42	8.89	7	3.89	8.55	10.88	16.85	20.75	10.12	15.71	13.79	9.31	8.24	17.53	19.03	24.39	23.23	34.23	12.04
GALC	ENSG00000054983	16.39	30.07	5.15	13.26	23.19	22.24	18.15	16.61	21.22	11.97	23.1	8.8	25.49	7.12	12.09	20.99	13.62	8.58	17.28	25.42	17.7	7.98	9.57	9.97	7.81	2.95	13.17	9.15	12.68	11.95	24.48	11.49	11.19	5.38	18.79	14.94	11.55	35.93	10.07	7.12	4.12	4.87	9.05	14.29	21.42	11.07	7.75	21.81
NOP58	ENSG00000055044	40.42	25.87	110.42	45.9	46.74	56.14	82.29	29.27	57.78	87.07	70.74	40.49	36.03	38.28	30.55	67.48	49.68	54.1	32.53	71.34	68.03	52.24	32.79	14.6	32.13	1.22	17.6	21.49	26.18	30.76	29.83	26.98	16.89	47.58	72.03	58.6	56.18	38.31	29.27	47.32	30.03	70.47	42.34	38.06	48.23	32.31	53.25	25.22
SZRD1	ENSG00000055070	62.86	72.5	98.96	53.65	74.16	104.6	119.07	76.77	87.44	104.49	97.06	102.13	176.64	85.54	63.19	111.37	136	79.64	68.91	92.04	189.94	91.2	83.12	150.8	94.05	90.62	70.69	91.66	77.09	143.39	94.67	85.98	92.6	129.15	122.87	93.86	153.86	67.59	100.43	154.6	80.61	101.67	144.22	117.51	101.61	144.69	133.16	91.88
KCNH2	ENSG00000055118	0.09	1.08	0.88	0.32	0.62	0.15	2.2	0.39	0.74	2.24	0	12.11	5.5	1.44	0.18	0.79	5.72	36.91	0.3	0.99	3.14	0.04	18.15	0.07	0.66	0.28	0.14	0.67	0.46	1.01	1.22	0.76	0.04	0.2	4.83	0.14	5.39	4.59	0.56	52.44	0.7	8.09	0.37	2.5	0.08	0.55	10.75	0.25
CUL1	ENSG00000055130	24.93	25.86	59.5	37.6	29.01	24.72	40.97	25.7	27.33	44.41	25.02	34.71	26.57	20.42	23.54	42.25	45.91	80.13	30.02	21.69	30.88	28.61	14.81	15.1	23.7	6.07	23.33	18.84	29.56	27.91	27.79	17.36	24.49	28.3	33.73	26.53	21.77	15.88	19.85	43.03	31.58	23.43	28.94	28.2	21.51	20.33	26.24	9.46
FAM114A2	ENSG00000055147	16.11	12.11	19.48	15.76	14.79	11.97	14.18	12.34	14.88	19.46	14.45	9.18	9.09	16.6	17.06	20.82	10.18	17.42	18.44	23.53	17.31	32.73	20.28	9.32	13.53	3.08	14.03	10.05	19.63	14.91	16.38	12.6	9.77	19	12.31	11.34	10.16	11.71	16.93	32.3	8.04	15.03	15.98	16.76	17.09	6.32	20.75	9.98
CYFIP2	ENSG00000055163	18.37	22.52	16.54	11.22	5.74	6.19	10.2	10.97	16.42	5.95	4.58	36.49	7.87	46.72	8.82	21.62	3.95	39.83	22.62	11.85	17.35	6.26	3.52	14.76	25.34	9.78	13.97	63.99	11.37	12.65	11.69	10.55	51.95	3.62	9.27	20.95	26.83	20.85	30.57	82.69	11.01	46.46	147.19	47.22	10.79	17.22	13.34	44.86
TAB2	ENSG00000055208	25.54	28.17	27.38	24.97	39	22.78	45.94	44.18	33.59	33.3	52.35	21.27	43.17	25.04	42.06	38.9	25.21	29.77	28.72	28.29	36.13	28.1	54.64	14.49	26.46	8.91	26.25	23.94	31.67	43.16	22.03	40.77	23.94	24.42	43.73	28.29	45.55	33.02	34.44	34.45	25.84	38.24	28.24	26.27	29.89	17.92	65.17	21.75
GINM1	ENSG00000055211	41.91	39.4	13.15	24.48	35.79	33.47	32.43	43.3	22.68	21.26	40.11	26.08	53.54	35.28	40.46	33.31	24.97	21.97	43.82	27.86	28.87	58.42	48.24	23.38	18.93	13.24	50.4	39.04	34.05	34.53	49.5	41.96	36.97	34.95	17.21	28.84	64.46	36.75	27.75	29.57	54.61	56.66	30.34	41.1	31.09	23.34	29.72	25.5
EIF2AK2	ENSG00000055332	13.81	10.28	14.63	8.97	15.45	19.32	26.67	9.9	12.77	17.32	25.99	8.92	13.94	9.8	8.93	19.09	7.33	18.13	12.13	17.07	20.46	14.01	12.86	13.62	11.75	1.54	10.14	9.37	9.63	19.2	10.37	9.08	10.66	11.35	15.52	10.51	17.96	8.74	5.12	25.74	9.65	17.35	13.86	19.98	28.26	7.27	16.01	9.97
USP36	ENSG00000055483	25.57	14.58	40.35	26.45	42.45	18.25	91.37	16.56	35.94	55.22	47.74	17.07	26.8	18.56	17.71	33.19	17.85	35.57	24.52	39.57	34.06	14.25	17.56	30.21	29.91	15.82	17.86	15.1	13.22	38.49	64.48	15.93	15.64	12.33	27.01	12.44	19.57	17.77	23.14	18.49	19.23	27.57	13.97	19.86	35.99	21.72	43.26	10.13
KM2C	ENSG00000055609	12.36	15	12.93	18.64	16.01	6.72	19.24	10.92	15.78	14.16	12.01	9.01	9.39	5.23	8.74	15.11	8.21	29.9	15.38	14.73	13.41	3.65	6.24	8.96	10.88	3.21	12.6	6.99	11.47	13.48	9.49	12.19	9.72	8.17	12.21	8.35	6.67	6.14	6.12	10.01	9.57	9.46	6.62	8.69	12.37	8.94	15.25	2.89
MCOLN3	ENSG00000055732	6.69	4.32	0.31	1.46	21.72	7.7	2.18	2.43	1.35	15.03	5.03	0.13	7.55	1	0.54	4.55	4.68	0.18	0.37	0.91	1.16	1.79	0.8	0.42	0.48	0.34	0.25	0.17	1.82	10.17	0.22	1.7	0.15	0.48	7.04	0.25	9.01	5.54	2.68	5.35	3.48	0.94	2.09	6.71	4.1	2.74	1.08	12.1
CCDC85A	ENSG00000055813	2.2	4.05	0.44	0.67	0.2	0.28	5.95	0.83	0.48	1.43	0.45	0.46	0.43	0.22	0.65	0.22	0.59	0.94	0.86	0.48	0.26	0.36	1.47	0.61	0.56	0	5.92	0.15	1.22	2.37	2.14	1.6	2.37	5.96	3.02	0.19	1.46	0.4	0.91	0.26	0.2	0.93	0.4	0.37	0.08	1.04	1.18	0.87
PUM2	ENSG00000055917	29.92	29.92	40.73	25.54	26.82	27.73	33.63	33.25	27.38	47.83	40.03	17.87	22.26	28.32	27.35	36.73	22.51	53.31	26.49	29.19	37.2	18.92	23.04	12.22	25.16	4.34	28.11	17.75	30.55	31.53	25.69	23.99	23.1	28.32	25.92	22.73	33.49	13.08	18.29	44.59	19.08	37.43	34.47	26.94	24.02	15.36	31.93	13.43
MRPL43	ENSG00000055950	76.9	102.18	50.45	95.16	56.29	97.78	91.81	75.06	69.26	60.58	81.26	69.75	109.79	161.39	74.68	68.78	67.52	114.01	78.24	68.09	81.04	142.26	51.6	94.26	84.26	111.23	80.31	93.55	93.33	78.35	75.79	105.26	89.13	109.9	94.35	98.38	89.78	112.74	108.11	142.58	129.31	161.22	191.82	110.26	116	119.16	100.39	105.89
ITIH4	ENSG00000055955	22.15	4.06	7.02	162.07	15.16	3.57	35.74	7.8	8.79	12.54	10.46	2.58	4.71	2.18	3.69	6.03	2.1	2.32	9.55	15.06	13.76	5.51	0.88	3.46	4.87	16.16	2.13	1.62	31.15	2.75	66.84	2.68	6.23	2.02	1.33	2.69	2.59	4.91	10.35	0.82	6.78	10.2	2.55	3.21	7.3	3.21	2.3	0.44
ITIH1	ENSG00000055957	0.31	0.07	0	0.09	0.08	0.19	0.37	2.14	0.09	0.1	0	0	0.04	0.04	0	0.1	0	0	0.32	0	0.28	0	0	0.19	0.8	1.27	1.03	0.4	0.2	0	0.16	0.25	0	0	0	0.11	0	0	0.38	0	2.04	0.12	0.18	0.03	0	0	0.13	0
C4orf27	ENSG00000056050	33.84	20.85	36.66	24.9	27.91	46.07	70.12	23.15	31.48	45.24	43.42	45.1	55.26	47.73	34.77	37.41	69.86	48.04	28.46	38.96	34.26	46.8	15	6.8	13.76	2.71	25.26	23.84	35.79	31.18	25.81	31.68	35.35	35.56	36.45	41.98	78.37	58.36	28.61	83.24	27.4	33.12	56.59	39.73	26.64	30.02	44.38	25.96
ZFR	ENSG00000056097	31.34	25.06	65.1	28.68	26.78	19.09	36.18	24.12	27.13	31.85	40.46	21.73	17.92	28.01	28.65	55.36	35.99	44.09	26.71	31.37	35.47	37.4	42.06	18.15	25.53	3.25	25.26	17.82	34.43	41.66	25.16	25.06	22.16	38.15	45.91	25.83	28.18	32.06	17.26	34.28	24.23	29.37	29.97	48.79	22.28	16.31	37.46	28.54
ZNF280C	ENSG00000056277	1.51	0.74	2.83	1.67	1.54	1.53	2.45	0.96	2	1.82	1.73	1.17	1.61	0.74	0.67	2.94	1.01	4.92	1.77	2.66	2.03	1.56	1.79	0.51	1.52	0.16	1.01	0.58	1.39	1.96	0.91	1.47	1.37	1.38	1.42	0.99	0.8	1.59	1.03	1.44	0.74	2.14	0.77	0.64	1.19	1.11	1.29	0.96
NPFFR2	ENSG00000056291	1.33	0	0.06	0.41	7.58	7.65	2.23	0	0	0	5.83	0	0.43	0.68	0	0.27	3.45	0.21	0.28	5.68	0.04	0.11	0	0	0.19	0.25	0	0	2.01	0	0.39	0	0	1.85	0	0.42	6.68	19.77	0	10.49	0.11	11.26	9.4	2.36	0.09	0	0	29.38
PHF21B	ENSG00000056487	0.16	0.01	0.05	0.31	0	0.02	0.04	0.28	0.05	0.19	0.27	0.01	0	0.02	0.14	0	0.54	70.29	0.03	0	1.35	0.06	0.59	0.05	1.24	0.44	0	0	0.2	0	0	0.34	0	0	1.62	0.39	0.01	0.12	0.05	0	0.04	0.14	0.02	0.19	0	0.02	1.7	0
TRAF1	ENSG00000056558	5.67	2.07	2.68	4.78	10.42	6.94	8.1	9.67	5.92	8.16	5.74	6.83	2.15	1.96	1.75	10.41	1.94	3.21	7.37	9.9	7	1.1	5.26	9.54	17.91	4.83	2.03	10.47	2.87	3.95	1.98	4.29	5.07	2.6	2.21	3.99	3.18	2.64	2.12	7.76	12.2	8.88	0.57	1.44	3.64	2.35	7.54	2.24
RC3H2	ENSG00000056586	10.86	9.8	15.66	10.63	14.08	9.96	25.33	11.35	13.74	17.66	14.93	8.59	8.36	10.05	10.13	17.45	11.27	15.03	12.47	17.47	14.72	9.57	16.38	4.93	8.86	3.23	8.41	6.78	9.45	16.33	8.19	6.64	9.86	11.54	9.05	10.06	9.59	5.93	7.44	19.72	10.74	11.3	6.33	10.51	11.33	6.84	16.2	10.48
PCGF2	ENSG00000056661	24.88	15.15	14.83	12.19	18.99	26.35	19.77	28.64	23.8	23.99	26.01	27.66	33.68	21.09	19.78	16.73	39.27	71.66	20.62	22.24	22.64	19.51	10.29	43.63	27.18	72.14	28.57	21.51	26.92	19.76	20.97	28	29.97	33.23	23.32	28.3	28.38	46.3	16.23	26.13	38.47	34.08	25.31	18.54	27.62	50.88	35.7	25.7
IL17RB	ENSG00000056736	1.41	3.66	1.62	1.24	0.78	0.64	3.47	1.18	0.84	1.64	0.7	0.51	0.63	1.72	1.53	2.12	2.92	8.46	1.34	2.18	5.43	0.38	3.55	0.37	0.8	0.27	0.44	0.19	0.84	1.29	0.69	1.42	0.39	0.43	3.61	0.2	5.22	3.44	3.28	2.26	0.49	0.62	0.72	1.57	1.45	6.26	0.5	3.32
TRAF3IP2	ENSG00000056972	13.81	16.87	7.89	22.95	25.39	13.78	4.92	17.85	14.11	6.45	17.29	9.95	19.1	3.31	13.31	12.85	10.45	2.36	18.52	14.63	6.77	18.56	28.52	30.56	13.67	29.03	14.96	11.41	21.71	15.27	51.64	9.03	18.49	18.83	8.26	24.72	6.87	6.39	6.53	1.65	32.52	17.32	4.08	9.85	24.97	21.83	8.39	3.64
GYG2	ENSG00000056998	10.33	10.04	26.66	1.22	3.29	6.24	35.57	10.11	8.55	36.65	13.9	6.02	50.31	128.92	7.91	7.61	5.09	11.83	2.63	23.39	62.36	6	15.02	1.78	0.64	5.1	47.6	2.09	0.92	3.75	6.84	19.71	21.55	1.06	15.67	2.86	26.14	16.98	27.94	30.04	1.13	6.1	45.43	97.31	13.13	36.06	26.89	14.02
DCBLD2	ENSG00000057019	16.89	12.38	12.09	8.83	9.85	19.89	9.81	8.78	15.18	16.94	28.85	12.16	6.88	7.61	8.93	71.39	11.83	22.97	10.02	12.73	17.62	20.52	5.53	3.04	47.78	1.66	8.81	13.09	8.05	10.55	6.71	5.8	9.22	22.85	10.22	52.67	8.82	5.77	5.06	12.01	37.24	120.13	7.47	8.74	9.46	7.28	6.23	4.43
SERPINB3	ENSG00000057149	0	0.14	0.13	0.09	0.12	0	0	0	0.25	0.09	0	0.03	0.09	0	0	0.08	1.31	0	3.7	0.49	0	0.26	0	0	0	0	0	0	0	0	0.05	0	0	1.53	0	0.65	0	0	0	0.03	0	0	0	0	0.2	0	0	0
SOAT1	ENSG00000057252	16.19	22.95	8.27	14.04	31.47	14.06	18.22	15.59	21.8	33.1	37.2	13.33	20.54	9.3	10.35	35.55	15.7	8.01	27.98	18.79	19.83	33.49	9.23	9.09	19.56	4.23	6.43	9.26	11.57	12.43	14.86	9.24	9.52	16.66	27.36	19.58	5.88	8.73	6.78	11.63	13.43	19.96	8.19	20.63	16.05	6.92	15.26	10.97
PKP2	ENSG00000057294	0.29	2.81	0.17	0.58	0	0.01	0.05	0	0.26	0.02	0.05	0.02	0	0.76	0.1	0.04	0.16	1.84	0.14	0.24	0.06	0.18	0.18	0.06	0.19	0.06	2.92	0.08	0.09	0.15	1.44	0.12	0.07	0.2	0.23	0.98	0.03	5.08	0.13	0.19	0.24	0.1	0	0	0.02	0.11	0	0
MSH4	ENSG00000057468	0.16	0.01	0.55	0.17	0.14	0.05	0.09	0	0.07	0.09	0	0.03	0.02	0.03	0.04	0.07	0.01	0.02	0.09	0.1	0.08	0.04	0	0	0.04	0	0	0	0	0.08	0	0.24	0.03	0	0.05	0	0	0.01	0.08	0.02	0.03	0.08	0.43	0.03	0.03	0.24	0.05	0
F7	ENSG00000057593	0.04	0.23	0.02	0.16	0	0	0	0.05	0.1	0.06	0.06	0	0	0	0.2	0	0.73	0.24	0	0.02	0.02	0	1.73	0	0.18	0	0.07	0	0.11	0.43	0.26	0.1	0.94	0	0.9	0.21	0	0.04	0	0.02	0.02	0	0.03	0.15	0	0.03	0	0
GDI2	ENSG00000057608	145.99	142.57	150.94	136.78	137.45	131.19	94.33	156.5	131.22	129.95	159.48	116.94	148.75	138.04	196.18	177.92	271.57	133.16	174.84	163.98	228.55	90.37	218.6	78.25	119.34	52.69	111.97	126.04	156.14	127.06	152.61	130.23	151.8	197.92	152.01	160.13	172.98	127.22	92.19	153.33	74.13	128	134.18	183.6	162.9	114.18	135.22	113.96
PRDM1	ENSG00000057657	3.76	3.82	2.42	2.32	23.72	6.45	3.73	9.43	18.14	6.62	15	6.43	4.87	3.61	5.81	12.58	16.29	2.1	15.01	7.99	10.54	4.66	1.02	3.66	10	4.96	2.96	5.85	3.92	11.52	8.55	3.02	2.6	7.51	6.36	8.37	1.12	1.37	4.37	1.39	8.51	5.56	4.54	8.05	11.28	3.82	12.9	1.48
ATG5	ENSG00000057663	16.61	15.86	12.53	12.39	19.66	16.73	14.21	14.57	14.57	15.65	18.56	12.05	23.96	9.58	13.14	18.32	16.41	15.69	17.61	17.8	18.76	21.95	18.91	4.85	7.68	1.09	11.89	14.03	14.72	11.75	11.77	11.35	13.89	16.36	12.34	15.65	24.72	17.58	14.67	16.65	25.76	20.69	15.6	12.99	16.91	5.57	13.11	7.31
TMCC3	ENSG00000057704	7.49	4.38	2.21	14.98	3.16	2.14	3.12	2.83	2.42	3.28	2.89	3.23	7.15	5.16	3.04	4.74	1.7	1.26	4.01	3.29	3.24	1.26	1.46	2.11	3.37	1.32	9.41	2.36	9.83	6.54	18.62	3.08	3.09	1.57	4.48	4.8	0.79	0.61	2.56	9.74	2.63	5.16	4.37	2.41	2.09	2.22	3.16	0.68
PITHD1	ENSG00000057757	55.26	44.64	62.51	49.15	65.15	64.31	67.94	54.21	62.33	61.93	49.24	70.26	72.47	36.33	35.25	80.59	68.25	81.32	66.07	79.03	81.17	50.66	47.2	65.73	36.07	29.43	43.55	51.16	41.35	42.66	44.82	44.35	44.74	33.66	56.52	38.16	86.56	49.83	55.89	92.22	34.27	45.28	34.34	50.98	66.04	85.41	40.62	53.68
MA3	ENSG00000057935	19.79	10.98	24.52	12.5	11.55	19.28	18.41	9.29	18.27	26.52	17.88	11.55	15.08	16.12	10.42	10.8	22.13	20.11	16.51	20.16	16.55	12.92	23.98	10.6	13.23	9.02	14.17	13.47	19.28	22.48	16.36	14.36	17.53	24.32	15.87	16.12	24.05	16.04	10.42	40.49	11.51	22.79	17.52	23.07	16.81	29.8	22.32	17.46
USP13	ENSG00000058056	5.9	4.74	7.96	18.83	3.36	5.96	7.99	3.34	5.14	6.7	8.4	3.48	4.1	6.55	4.99	6.21	10.61	7.97	2.92	3.08	4.48	6.55	3.98	2.65	4.16	1.24	3.4	1.64	13.64	4.39	6.45	3.12	2.87	5.87	9.23	4.98	8.07	2.83	4.27	10.57	1.74	12.46	5.58	3.42	2.99	4.06	4.36	4.27
ATP11B	ENSG00000058063	12.09	14.04	13.21	11.24	14.59	20.72	14.54	12.91	9.65	16.7	16.32	7.64	8.19	11.99	12.12	17.94	13.79	12.42	11.34	12.21	13.81	13.88	29.1	7.16	12.07	1.03	11.18	8.39	14.07	13.73	9.88	10.13	8.98	19.22	13.48	10.79	14.86	9.45	4.45	8.67	9.97	19.37	9	13.73	10.73	8.26	9.41	14.06
LAMC2	ENSG00000058085	3.44	26.48	0.25	0.59	1.57	2.15	0.18	4.17	1.08	2.43	1.59	0.6	0.2	0.51	0.19	2.32	1.32	0.27	0.63	0.59	0.16	0.61	0.12	0.93	2.04	0.16	0.81	1.49	1.32	0.24	0.45	0.15	2.14	0.22	0.33	9.16	0.21	4.07	0.15	0.04	2.17	4.4	0.25	1.2	0.75	0.15	0.3	0.09
CDK14	ENSG00000058091	10.21	10.28	18.8	8.34	6.09	25.89	31.99	11.73	9.3	30.47	8.93	8.9	9.84	1.13	11.43	12.1	6.28	37.01	24.43	10.42	11.13	11.86	4.27	7.88	15.57	1.88	10.69	5.77	23.12	24.33	8.92	16.19	8.05	12.96	16.04	6.1	18.21	11.25	18.45	18.87	5.5	7.81	19.79	10.49	9.12	16.92	18.24	9.58
SEC61A1	ENSG00000058262	113.47	160.78	237.27	131.48	135.76	214.51	195.04	142.32	179.67	230.57	221.8	151.97	241.97	377.49	226.09	163.94	290	97.88	143.36	202.92	234.03	204.05	244.04	193.4	160.58	236.33	77.24	97.4	98.79	160.53	123.74	134.08	91.95	160.51	193.51	187.09	282.8	170.59	237.05	345.83	213.51	260.25	252.06	253.75	193.35	250.09	258.04	115.17
PPP1R12A	ENSG00000058272	39.28	20.63	19.52	26.2	26.4	20.09	28.93	14.94	22.44	29.53	41.52	16.58	11.08	7.78	14.61	58.32	18.75	21.77	28.52	25.84	28.06	22.33	8.98	7.67	17.77	0.66	18.72	12.27	28.49	24.59	17.61	16	23.81	23.49	27.27	15.62	11.38	14.94	9.62	27.3	71.02	47.07	15.14	12.24	16.96	4.5	21.1	9.33
RASGRF1	ENSG00000058335	0.77	37.25	0.23	0.86	0.36	0.31	1.06	1.33	0.9	4.86	0.58	0.56	1.22	0.03	0.04	4.29	0.1	0.32	0.5	0.69	2.27	1.67	0.2	0.34	2.4	0.12	0.12	0.15	0.64	0.2	0.17	0.06	0.31	0.03	2.31	1.11	0.24	0.05	0.49	0.03	0.08	5.13	0.03	2.3	0.03	0.11	0.14	0.28
CAMK2B	ENSG00000058404	3.91	0.1	0.45	33.28	0.23	0.23	0.07	0.22	0.3	0.02	0.15	0.1	0.17	0	0.15	0.34	1.25	17.33	0.12	0.01	0.08	0.68	0.2	0.19	0.09	3.02	0.53	0.24	9.54	0.33	6.04	1.12	0.22	0.11	0.16	0	0.21	0.26	0.17	0.37	0.57	1.82	0.32	0.41	0.23	0.07	0.2	0
CROCC	ENSG00000058453	17.14	12.94	23.39	13.74	23.37	15.59	39.33	17.79	33.29	21.44	24.09	16.65	21.7	8.49	10.88	24.95	11.7	25.98	23.91	34.83	42.69	5.16	8.34	33.57	13.81	17.53	11.6	11.64	8.68	27.74	9.75	20.7	16.22	10.86	10.63	7.03	15.27	22.16	18.91	10.86	8.07	9.45	13.46	11.3	14.8	21.12	23.91	4.94
POLR3E	ENSG00000058600	20.9	14.68	63.33	27.92	18.95	9.86	26.13	16.81	18.66	27.51	22.27	12.97	12.19	13.02	16.27	25.35	13.12	29.3	18.32	27.35	27.79	16.57	22.76	20.63	17.56	15	21.4	9.31	20.96	23.21	29.9	12.44	15.33	12.22	21.14	16.8	13.59	17.46	18.11	20.97	15.16	26.17	22.79	22.46	21.93	21.83	27.21	25.94
ATP2B4	ENSG00000058668	68.65	51.05	33.25	39.8	33.25	22.44	28.76	38.8	27.1	37.02	54.12	18.91	23.11	15.76	27.73	42.04	20.76	9	43.11	29.08	33.41	22.15	27.53	39.65	28.1	18.14	78.47	27.03	37.54	37.44	37.08	45.92	52.21	36.75	23.57	23.26	12.78	37.63	18.03	24.2	34.46	40.98	25.9	31.85	27.68	17.47	18.34	9.64
ZC3H11A	ENSG00000058673	78.69	44.76	88.66	70.66	57.53	33.96	74.52	53.66	62.52	104.2	92.67	34.68	30.72	26.65	52.83	70.31	41.86	73.98	60.32	76.07	68.02	33.57	63.88	28.98	51.21	10.21	48.8	29.21	55.97	79.06	46.53	60.18	50.24	54.55	43.49	49.78	24.55	40.46	34.6	44.58	34.24	39.63	46.93	48.45	45.69	28.26	63.17	23.14
RIOK2	ENSG00000058729	29.27	12.74	40.74	23.31	25.37	16.15	23.1	14.94	31.69	37.4	28.62	22.7	19.27	22.29	21.06	28.69	18.78	14.21	19.18	56.6	38.46	33.69	24.39	7.44	14.42	4.71	10.86	14.04	13.56	12.05	10.33	15.67	12.37	21.25	14.96	21.95	18.45	19.9	15.4	17.42	14.76	28.49	24.96	26.15	23.92	12.65	12.46	18.74
YIPF1	ENSG00000058799	19.07	23.71	24.35	17.15	27.37	30.67	28.76	23.2	26.72	28.74	28.03	19.57	30.72	20.52	24.58	26.27	27.55	17.49	24.43	32.54	28.24	36.62	28.29	50.06	22.21	30.05	13.37	18.7	16.7	29.04	27.21	18.8	18.55	26.42	27.66	26.29	32.98	32.82	25.11	26.37	17.33	17.14	28.52	35.38	30.17	36.14	24.66	29.71
NDC1	ENSG00000058804	5.51	7.42	26.09	5.9	5.57	13.93	14	6.01	8.33	10.35	11.59	6.64	10.57	8.41	7.64	19.87	12.5	17.43	5.3	10.36	11.51	12.3	9.16	4.59	8.13	2.43	4.21	2.54	3.91	10.05	4.64	4.67	4.59	12.76	13.49	13.2	14.63	11.61	6.15	26.61	3.25	7.23	24.11	14.95	6.77	12.46	10.23	12.25
DGKG	ENSG00000058866	1.65	3.22	0.72	2.79	3.5	2.45	1.78	0.8	1.47	1.2	4.7	0.91	2.12	2.83	0.43	1.25	2.19	3.96	2	1.49	1.04	1.84	0.71	3.83	0.89	0.73	0.68	0.77	1.97	1.45	2.08	1.02	1.78	2.76	5.45	1.04	3.14	0.55	1.68	2.58	4.99	5.43	2.62	2.56	2.06	0.42	0.19	0.18
FLYWCH1	ENSG00000059122	49.99	12.93	27.06	28.9	44.35	11.72	14.74	16.85	26.58	29.64	43.43	14.82	23.39	13.91	15.88	22.66	26.46	29.06	20.34	44.49	29.11	8.63	12.02	42.14	23.88	45.46	24.21	17.92	19.68	16.72	14.37	17.18	23.97	16.01	14.57	15.12	30.59	18.93	20.23	13.78	29.32	26.57	17.3	16.81	19.03	27.29	22.14	19.32
UNKL	ENSG00000059145	18.14	7.76	25.52	16.13	16.09	3.95	31.44	8.51	8.78	12.17	13.34	5.75	17.44	4.65	7.62	10.21	11.23	20.75	14.79	14.33	13.11	3.09	19.08	10.92	8.79	5.51	10.96	3.88	11.23	13.94	5.3	12.66	5.45	6.99	4.8	4.16	10.15	6.89	12.58	9.8	6.5	7.18	10.7	6.53	11.52	13.86	10.1	4.55
TBXAS1	ENSG00000059377	21.81	44.71	6.83	15.04	49.03	18.12	34.46	44.68	48.69	47.02	46.71	50.76	48.88	17.67	26.34	30.66	22.04	7.78	38.75	27.34	35	10.62	4.82	38.22	30.64	49.59	16.18	52.59	12.56	22.5	61.76	21.72	13.16	17.51	55.35	31.28	6.66	4.91	33.36	9.88	21.71	17.76	30.08	35	56.53	26.37	28.45	12.49
PARP12	ENSG00000059378	42.68	39.09	17.85	23.93	66.83	40.83	85.55	38.06	48.09	57.24	54.38	31.06	28.21	14.43	9.75	77.98	8.3	18.91	41.46	56.24	57.37	10.89	6.61	55.58	47.41	19.45	16.2	24.69	11.26	34.42	15.37	21.1	18.92	13.8	27.55	12.77	9.6	9.11	31.33	42.89	25.22	21.11	24.04	26.02	57.71	20.09	21.59	6.67
ALDH18A1	ENSG00000059573	27.04	19.73	60.51	27.67	22.86	48.61	31.66	26.24	34.44	32.26	32.62	45.55	44.6	104.18	61.28	42.01	39.71	58.79	41.76	33.07	28.06	51.17	56.89	51.07	39.4	36.8	21.23	24.18	35.5	48.97	27.15	37.5	32.27	54.42	47.21	37.24	40.49	43.56	27.09	35.47	39.08	49.74	31.65	49.23	40.37	61.56	37.54	31.9
TARBP1	ENSG00000059588	33.88	12.9	113.43	31.66	28.9	12.39	46.17	15.12	37.05	31.44	28.85	18.28	11.21	22.97	8.65	43.48	14	40.88	29.52	44.98	41.36	5.47	9.12	9.45	20.28	6.68	11.99	8.77	17.67	24.26	8.69	23.78	46.58	8.36	12.34	8.14	9.06	8.8	26.98	15.86	7.49	7.49	21.49	12.65	23.71	22.4	30.16	9.52
PET112	ENSG00000059691	11.35	11.22	22.32	19.8	15.16	15.13	10.05	11.78	18.17	66.98	17.28	15.5	13.79	12.32	12.11	16.14	31.83	13.17	11.52	16.85	15.54	13.69	5.7	9.97	12.52	8.91	11.11	8.01	11.33	17.23	12.48	7.28	12.22	11.93	9.18	10.41	18.73	22.45	9.83	26	15.99	19.64	22.73	15.36	15.61	18.96	16.56	17.79
MXD1	ENSG00000059728	6.57	7.6	9.2	5.96	29.41	5.59	6.33	10.65	20.21	6.93	43.19	5.33	3.35	5.95	5.08	7.68	9.96	10.93	13.88	16.02	9.22	7.29	11.48	8.53	4.32	6.62	3.83	1.93	3.37	5.95	8.92	4.23	3.26	3.07	5.37	51	6.38	2.54	4.37	3.52	9.13	5.15	4.65	6.61	23.87	5.21	15.44	2.61
CDK17	ENSG00000059758	19.84	13.25	13.23	15.97	20.09	9.27	11	10.83	19.8	11.27	16.75	7.02	6.74	8.44	9.92	26.75	7.5	33.69	20.45	18.55	19.8	11.66	7.6	7.09	17.04	2.47	14.03	8.34	13.44	24.01	22	13.03	10.71	19.26	12.41	15.53	5.32	4.88	75.43	11.22	10.35	34.27	7.52	9.34	18.99	5.89	16.22	4.32
DNAJC25	ENSG00000059769	19.01	17.66	10.76	8.79	28.5	25.46	40.22	16.63	19.35	15.62	35.56	23.82	13.2	11.94	15.76	39.16	19.53	9.98	13.51	37.88	9.16	38.43	27.15	17.35	10.79	2.19	14.08	14.39	14.71	25.68	25.32	22.09	13.43	23.19	15.13	22.41	14.56	26.44	15.16	19.89	19.45	4.97	11.82	21.48	32.04	3.72	13.47	18.34
SLC2A3	ENSG00000059804	25.83	21.4	9.28	25.64	105.64	44.4	3.3	12.92	201.07	17.63	87.02	28.22	7.02	9.57	9.38	42.54	114.09	8.07	102.85	32.8	29.21	36.14	17.76	31.62	59.19	63.84	24.93	12.89	18.53	50.32	87.45	19.69	14.3	41.54	12.95	147.28	12.69	6.6	6.15	6.3	146.21	134.42	3.03	39.38	399.38	20.61	310.05	3.36
PSD	ENSG00000059915	4.51	2.91	2.15	4.35	4.03	4.73	3.1	16.96	8.5	4.42	4.18	2.15	7.04	12.07	13.43	2.63	10.87	39.79	4.01	3.27	12.86	5.31	7.85	1.68	6.66	21.84	2.02	2.1	2.18	12.91	1.92	22.76	2.24	2.06	13.47	5.26	3.26	4.45	6.28	23.44	7.92	10.72	12.62	11.74	10.65	3.13	6.05	0.7
CTDP1	ENSG00000060069	10.34	13.06	14.88	8.22	14.45	7.8	13.94	13.62	16.09	13.35	12.86	10.33	11.34	11.8	10.74	11.94	7.07	24.76	14.2	19.8	16.54	3.73	16.94	15.48	11.28	20.63	10.23	10.64	8.68	15.11	21.66	15.56	9.5	7.39	20.92	16.44	14.56	16.16	12.54	9.65	7.96	8.2	10.67	9.67	12.16	23.93	13.63	7.58
YBX3	ENSG00000060138	251.86	112.96	146.62	878.36	82.15	98.87	33.19	182.03	144.65	114.62	178.6	132.46	44.51	52.51	130.87	177.99	160.2	26.28	196.36	51.33	98.5	186.26	121.69	167.63	209.11	340.03	143.36	108.81	668.74	58.07	602.6	111.56	138.9	189.07	109.82	302.35	21.72	103.86	59.68	4.72	516.18	301.63	42.36	68.55	246.67	149.42	43.46	190.58
STYK1	ENSG00000060140	1.04	0.27	0.17	0.72	0.23	0.81	0.2	0.44	0.25	0.7	2.88	0.31	0.02	0.28	0.13	1.05	0.37	0.14	0.47	0.24	0.58	1.25	0	0.09	0.11	0	0.95	0.02	0.15	0.37	0.33	0.08	0.14	0.27	0.18	0.33	0.11	0.18	0.08	0.02	0.38	1.03	0.03	0.1	0.1	0.16	0.06	0.05
WNK1	ENSG00000060237	36.13	45.84	41.52	31.31	32.32	39.05	77.08	34.45	42.29	45.55	62.98	22.46	19.67	18.06	24.87	49.8	19.95	57.75	43.48	31.44	37	16.74	16.04	53.09	48.96	18.01	45.23	19.78	43.42	47.43	42.66	25.94	19.17	33.26	58.09	35.11	41.64	31.09	17.21	42.36	33.58	72.44	38.38	20.86	34.36	23.06	44.24	33.43
CCAR1	ENSG00000060339	52.87	24.58	52.33	41.44	45.88	24.41	69.7	23.01	66.14	50.81	47.55	26.35	24	32.72	26.76	46.54	25.28	56.51	40.07	50.07	43.92	18.13	20.04	12.09	26.77	1.19	16.65	18.01	23.25	22.99	23.05	28.72	22.31	28.71	42.17	32.98	23.21	24.47	25.77	37.48	25.6	23.48	25.43	24.9	35.61	16.84	28.84	17.32
OGFR	ENSG00000060491	26.6	39.67	26.54	15.17	33.7	31.17	42.56	40.38	37.8	42.7	38.14	41.69	25.71	18.44	17.94	43.7	16.8	25.42	22.22	36.48	34.56	14.69	14.44	98.51	35.65	36.06	22.71	22.34	13.13	36.35	24.12	23.37	23.89	26.93	22.24	34.86	25.17	46.07	26.85	35.37	29.88	31.29	28.79	33.41	49.83	33.88	47.06	11.9
GNA15	ENSG00000060558	7.54	19.09	3.25	5.6	28.9	16	9.4	34.47	23.27	24.23	35.9	17.26	14.44	6.94	16.27	22.72	15.17	3.95	14.76	14.02	24.59	5.09	2.35	19.41	9.79	51.7	8.43	22.76	4.51	16.43	32.3	10.15	6.34	9.81	12.92	25.25	2.38	0.61	26.08	1.92	7.53	8.05	20.29	22.2	58.88	14.55	28.78	10.93
CREB3L3	ENSG00000060566	0	0.04	0	0.03	0	0.02	0	0.07	0	0	0	0.09	0	0.02	0	0.09	0	0.01	0.03	0.04	0.06	0.03	0	0	0.19	0	0	0.1	0	0	0	0	0	0.05	0.1	0.1	0.02	0.04	0	0	0.02	0.05	0	0	0	0.04	0	0
PIGV	ENSG00000060642	8.93	10.87	5.27	6.09	10.84	9.49	8.61	10.62	6.26	11.66	9.56	5.1	7.44	7.41	8.24	8.16	9.49	5.86	9.56	9.66	8.33	11.69	15.36	13.17	8.08	10.01	8.79	7.3	10.05	6.28	7.21	7.53	7.37	8.22	5.53	3.69	8.45	13.23	10.22	14.27	7.09	7.38	7.78	9.84	6.13	10.98	7.68	7.27
PTPRU	ENSG00000060656	3.95	14.15	5.38	5.61	3.34	11.46	15.95	44.8	17.62	9.08	9.08	0.86	8.77	2.7	5.47	1.43	13.17	130.91	14.69	11.57	4.35	1.23	10.97	14.76	2.2	21.43	4.29	2.77	3.17	10.99	13.8	3.79	2.62	8.38	7.61	6.45	13.11	32.02	1.61	30.13	2.73	4.77	17.41	22.55	3.2	5.26	7.85	6.86
SNRNP40	ENSG00000060688	24.63	26.83	68.86	27.04	30.6	55.13	73.06	26.68	56.02	64.4	36.86	44.98	56.23	37.75	31.29	65.69	58.78	61.96	28.29	50.64	39.99	57.13	34.96	68.07	43.29	17.27	19.58	23.49	25.75	44.14	23.55	27.07	29.49	42.12	72.34	37.09	79.77	42.66	52.38	82.71	23.63	25.4	59.72	47.29	37.42	87.84	54.94	61.67
RIMBP2	ENSG00000060709	0.13	0.14	0.07	0.29	0.31	0.15	0.45	0.09	0.4	0.01	0	0.17	0	0	0.01	0.01	5.42	0.77	0.69	0	0.01	0	0.17	0	0	0	0.65	0.06	0.12	1.33	0.55	0.63	0.47	0.17	1.15	0.21	0	0.15	0.1	0	0.03	0.43	0	0.02	0.03	0.02	0	0
COL11A1	ENSG00000060718	161.06	65.13	313.24	101.87	63.85	385.01	967.82	337.49	303.66	1183.44	115.07	386.66	414.24	515.99	33.15	162.06	123.7	120.26	405.24	781.82	1089.71	223.28	2735.96	264.82	4.71	134.14	10.06	84.59	180.8	411.93	43	385.74	43.57	516.25	233.24	92.72	178.79	21.34	85.62	32.78	76.4	122.7	14.75	194.37	327.87	1070.06	350.23	335.75
QSER1	ENSG00000060749	6.17	5.53	13.16	5.14	8.37	5.1	8.31	4.62	6.47	8.53	10.74	5.87	3.83	4.36	4.76	13.55	4.42	50.05	5.81	6.82	7.99	4.62	9.04	1.52	7.85	0.51	4.95	2.77	5.42	7.42	3.8	5.24	4.62	10.57	5.93	8.22	5.95	5.37	2.4	10.73	3.84	11.75	2.19	3.36	6.25	3.14	6.56	3.39
MPC1	ENSG00000060762	52.11	56.3	25.87	52.13	35.62	53.43	53.85	57.07	36.94	54.64	49.17	29.35	66.07	33.5	56.89	46.23	25.93	63.77	53.52	47.72	64.93	40.03	59.98	29.83	40.21	20.03	51.6	44.95	61.48	57.5	49.71	53.93	67.9	28.91	34.62	37.06	64.47	23.23	63.62	19.64	47.29	41.74	43.54	52.42	44.31	44.9	62.39	56.09
ACAA1	ENSG00000060971	58.56	72.69	39.18	40.83	59.1	33.39	84.67	56.21	70.33	90.87	57.31	50.67	40.95	31.75	47.32	65.96	32.06	37.22	53.96	55.1	57.91	45.18	29.01	54.18	57.09	47.33	59.11	46.55	34.96	52.66	51.57	55.94	54.25	35.5	36.63	35.72	49.58	45.2	67.17	65.99	27.43	57.6	59.77	58.17	64.21	29.72	36.26	20.05
BCAT1	ENSG00000060982	20.06	11.19	38.74	9.27	27.26	27.34	13.38	24.99	25.92	80.49	35.6	20.13	15.43	27.48	12.53	56.8	34.36	2.76	15.17	21.01	37.84	21.7	212.34	11.86	10.62	8.52	8.51	17.82	13.1	11.72	10.89	10.32	7.99	27.79	30.39	40.11	29.52	23.29	8.78	50.74	13.52	56.78	27.22	24.35	30.23	20.71	37.7	16.18
HDAC7	ENSG00000061273	66.75	42.96	27.3	33.84	45.85	39.33	30.5	37.43	75.23	52.18	78.97	33.59	63.62	19.8	31.61	58.1	22.2	40.76	53.67	57.81	52.07	20.75	5.88	53.66	53.58	52.85	61.11	33.07	34.47	65.34	37.01	34.99	42.04	45.59	26.72	39.77	15.54	19.65	96.86	24.61	47.59	62.87	29.88	30.38	37.79	47.14	38.66	11.69
LZTS1	ENSG00000061337	5.92	3.52	6.31	4.07	3	6.25	7.95	6.91	15.24	8.42	5.61	8.66	5.82	16.33	7.39	13.61	6.92	10.07	6.96	9.77	12.38	11.52	2.35	11.38	3.84	13.33	4.12	7.14	4.11	10.84	5.09	5.66	12.98	2.57	26.71	8.06	18.18	8.84	4.24	33.18	4.93	2.43	12.05	12.88	11.05	5.71	17.1	1.33
PRDM6	ENSG00000061455	1.05	1.34	3.73	0.59	0.51	0.54	2.38	0.82	1.36	1.54	1	2.65	0.58	0.47	0.65	1.82	1.32	0.43	4.51	3	1.72	1.54	2.53	4.81	0.69	0.43	0.4	0.1	1.62	2.05	1.03	7	1.63	0.27	2.3	0.22	1.72	2.25	0.53	4.2	0.15	0.29	0.45	1.22	1.66	3.02	2.27	2.35
WNT8A	ENSG00000061492	0	0	0	0	0	0	0	0	0	0	0	0	0	0	0	0	0	0.06	0	0	0	0	0	0	0	0	0	0	0	0	0	0	0	0	0	0	0	0	0	0	0	0	0	0	0	0	0	0
SPAG4	ENSG00000061656	2.02	4.48	1.1	0.38	13.88	4.96	0.63	1.01	3.81	3.19	7.75	5.48	4.26	2.87	2.15	2.39	14.08	2.71	2.41	5.85	2.09	15.67	19.38	4.07	5.4	5.47	2.45	8.37	1.02	3.04	2.55	1.71	0.38	5.38	1.42	5.98	0.87	10.27	1.93	4.09	15.36	9.42	2.82	16.44	3.94	18.95	10.45	4.76
NCKAP1	ENSG00000061676	54.21	31.35	40.1	37.22	25.39	22.91	33.74	29.47	24.95	42.98	64.99	20.82	22.22	23.33	35.73	53.05	34.72	50.2	39.78	47.94	42.31	48.56	28.09	6.79	25.1	2.58	37.24	25.58	45.23	37.47	34.94	28.92	38.43	67.73	31.26	35.28	28.26	19.98	12.86	34.87	47.68	52.3	43.25	37.72	24.77	19.57	31.59	18.9
MRPS35	ENSG00000061794	22.6	29.43	39.41	28.53	18.17	41.68	28.48	22.12	26.69	111.61	35.45	26.5	24.08	36.45	23.2	42.56	35.15	34.13	24.6	18.52	37.04	43.16	33.23	17.48	23.53	6.45	21.13	18.96	24.32	45.53	26.94	17.87	26.66	37.97	36	51.52	56.72	31.7	21.32	57.35	52.12	44.8	31.12	26.65	27.92	26.62	26.51	37.31
GUCY1B3	ENSG00000061918	26.67	7.18	17.89	12.54	13.07	15.08	11.39	11.11	20.68	8.1	15.86	19.76	11.04	8.11	10.45	28.55	16.61	9.62	18.41	15.32	26.41	44.37	3.16	23.02	14.94	2.33	14.18	12.93	16.49	18.81	11.49	6.37	35.09	5.92	12.66	21.78	3	4.87	4.54	2.76	13.68	11.89	8.55	15.5	8.79	16.83	11.17	10.25
SFSWAP	ENSG00000061936	27.59	13.54	31.51	22.9	31.13	16.25	42.61	16.42	29.17	44.78	29.7	20.95	12.59	11.21	13.08	32.74	12.85	24.95	22.91	28.56	27.11	10.84	26.47	28.03	26.45	9.15	17.87	15.24	15.41	36.96	15.9	26.51	18.91	18.89	22.49	17.47	18.94	26.69	19.58	28.7	21.92	17.29	17.9	12.8	23.04	28.79	34.49	18.61
TNK2	ENSG00000061938	37.66	32.48	34.79	84.87	36.63	28.99	71.33	32.67	60.54	69.28	52.78	28.68	89.37	34.11	25.7	47.96	22.23	36.01	32.5	68.92	58.02	11.14	19.2	44.34	29.69	30.89	18.28	18.69	23.21	44.45	17.7	28.09	18.29	17.23	25.26	13.43	71.52	32.57	48.02	85.22	22.9	24.39	35.74	35.27	31.76	59.6	54.2	11.14
MON2	ENSG00000061987	32.34	8.63	23.84	17.72	28.8	9.49	40.63	8.86	26.14	20.3	28.28	8.91	16.54	9.35	13.59	24.16	8.92	9.54	23.6	45.51	33.44	7.92	18.52	9.19	12.8	2.19	12.62	7.14	18.97	29.86	8.87	17.84	11.75	14.08	17.41	9.86	12.22	12.19	11.78	16.92	10.67	12.04	11.1	8.67	16.33	9.43	20.62	9.38
CDH3	ENSG00000062038	0.14	6.19	0.19	0.38	0.2	9.54	0.53	0.02	0.55	0.51	0.22	3.12	0.35	0.35	0.27	1.68	3.83	0.29	0.64	0.52	0.02	17.51	2.2	0.32	2	1.91	0.12	16.67	0.27	0.37	0.77	0.31	0.58	0.55	6.61	0.72	0.22	1.65	0.13	0.06	4.86	0.63	0.56	0.04	1.03	0.43	0	0.1
ARSF	ENSG00000062096	0.1	0.03	0	0	0.09	0.06	0	0.03	0.03	0.88	0.14	0.03	0.46	0.03	0	0.17	0.62	0.57	0.03	0.21	0.12	0.17	0	0.1	0	0.09	0.05	0	0	0	0	0	0.27	0.07	0	0	0.37	0.16	0	0	0	0.03	0.04	0.16	0.1	0.17	0	0
GPBP1	ENSG00000062194	58.34	35.37	71.54	43.49	45.97	37.65	53.53	44.16	48.93	60.08	44.41	38.68	34.58	30.41	44.65	55.89	82.69	87.77	48.6	71.06	65.67	37.23	46.32	19.11	33.14	3.58	30.52	33.52	40.11	49.37	32.35	40.22	34.24	43.28	30.1	33.98	58.55	46.33	30.48	67.24	30.83	49.5	64.98	29.21	44.91	25.77	42.55	28.56
DGAT2	ENSG00000062282	67.71	3.72	5.75	1.39	0.52	13.16	0.49	1.86	1.25	0.61	4.62	0.97	0.71	0.81	0.81	1.17	2.46	3.04	2.83	3.74	1.95	3.69	6.84	5.58	3.34	1.25	436.02	0.94	0.53	0.65	21.95	0.26	133.38	0.2	1.82	20.66	2.52	6.35	0.99	2.62	2.14	38.93	1.73	1.03	2.44	11.12	0.63	0.99
ZNF112	ENSG00000062370	4.01	1.82	2.94	2.19	1.48	3.45	4.18	2	3.51	4.97	3.78	1.09	1.02	1.34	2.13	3.07	1.4	1.77	2.58	3.52	3.57	2.36	1.79	1.73	1.46	0.14	2.15	1.64	1.75	2.38	0.91	1.54	2.1	1.27	2.97	1.3	2.2	2.7	2.13	1.86	1.15	1.21	1.93	1.68	1.66	1.55	1.34	1.07
CS	ENSG00000062485	63.22	68.54	76.48	111.58	65.46	60.3	85.41	54.18	76.56	78.94	76.4	38.56	72.04	91.57	52.84	72.18	55.76	90.33	49.54	52.08	68.68	37.09	25.15	66.13	83.06	86.34	112.74	35.72	86.59	72.11	68.43	49.91	61.28	82.32	73.25	67.37	62.43	56.35	58.82	133.75	70.49	85.19	97.5	64.46	77.82	84.27	106.45	104.68
LTK	ENSG00000062524	4.17	5.49	4.97	9.21	1.06	2.33	8.25	5.18	3.86	1.94	8.28	1.04	1.1	13.65	2.01	1.22	0.19	0.26	3.19	11.06	2.41	0.71	3.71	1.5	2.41	4.44	1.32	0.96	0.98	2.18	1.36	2.05	0.69	0.23	1.62	0.05	3.01	8.68	4.39	23.54	4.72	6.1	4.14	3.72	4.29	1.91	4.89	6.31
MRPS24	ENSG00000062582	102.07	90.26	197.25	145.91	108.89	187.86	81.97	114.43	145.93	101.96	160.69	135.72	191.27	220.21	86.85	150.76	246.72	129.87	82.23	119.83	108.6	202.26	157.79	117.08	114.42	171.47	85.39	99.13	128.75	158.51	100.28	126.07	114.75	118.79	133.63	223.18	371.42	90.45	130.3	224.37	107.23	106.52	140.76	141.11	119.83	363.12	144.84	253.5
ELMO2	ENSG00000062598	23.48	25.64	23.7	32.71	36.77	24.62	47.55	23.03	31.4	41.51	32.58	24.35	19.43	14.48	22.13	41.39	16.54	51.4	28.07	38.18	44.81	15.65	17.35	71.62	32.17	25.85	22.85	15.49	19.88	43.41	25.89	29.71	24.94	20.27	32.17	16.12	23.17	29.29	21.73	44.6	24.44	18.47	15	35.97	25.6	43.01	33.57	25.07
WAPAL	ENSG00000062650	19.53	21.84	17.16	20.23	20.9	25.95	23.39	20.35	23.93	21.92	26.89	19.17	13.66	19.37	15.16	25.61	18.58	27.74	17.56	25.67	24.39	16.98	15.65	7.41	15.52	3.94	11.42	12.47	15.38	17.26	15.13	9.87	12.89	16.02	21.44	15.11	11.47	13.81	11.51	19.42	17.64	30.49	13.89	12.69	15.71	8.84	11.04	11.31
VMP1	ENSG00000062716	176.37	60.64	154.73	267.06	553.95	146.98	124.16	82.21	357.34	252.54	429.22	85.55	71.25	69.55	57.33	275.29	122.19	68.09	314.87	300.42	265.36	130.8	87.25	109.21	112.49	34.53	50.61	124.78	126.4	140.28	113.9	68.55	128.56	96.48	124.16	125.15	68.42	49.52	66.78	88.16	305.51	102.98	60.9	89.17	273.49	115.44	192.74	50.16
APPBP2	ENSG00000062725	12.29	8.61	12.02	14.12	10.68	9.42	23.83	7.15	11.55	14.78	15.8	4.72	8.58	9.03	11.68	15.28	13.13	23.4	12.75	15.44	12.31	17.72	12.9	6.08	8.08	2.64	11.42	6.49	11.62	13.3	8	8.52	9.53	8.98	16.42	8.99	7.44	12.08	7.89	18.68	5.72	13.11	6.71	10.53	8.97	10.06	15.68	4.09
POLD1	ENSG00000062822	14.52	20.28	32.93	9.86	24.15	32.39	47.16	20.07	49.99	55.15	42.27	30.98	37.49	22.15	15.99	43.08	30.27	104.15	17.82	31.84	35.71	24.36	3.29	20.82	21.35	16.93	8.38	7.57	5.78	20.29	8.42	12.88	7.91	21.06	24.92	48.85	64.29	30.54	27.86	45.11	23.11	12.11	97.97	24.07	50.83	37.13	24.58	42.27
SEZ6	ENSG00000063015	0.18	0.15	0.02	0	0.22	0.01	0.2	0	0	0	0	0.08	0.03	0.34	0.07	0	0.01	896.75	0	0.21	0.01	0.09	0	0.15	0.02	0	0	0	0	0.05	0.12	0	0	0	0	0	4.38	0.27	0.07	0.44	0.06	0.16	0.07	0.52	0	0	0	0
EIF4B	ENSG00000063046	122.72	132.65	260.13	194.88	102.29	82.04	93.06	125.56	124.48	107.3	125.45	68.46	123.92	151.07	153.24	100.63	106.1	145.72	143.16	97.41	124.65	103.95	193.26	57.16	153.42	61.01	197.24	138.73	208.6	217.17	181.54	125.52	133.27	280.24	167.57	143.78	62.94	153.13	91.91	238.8	97.72	251.16	159.47	117.66	88.16	71.57	195.29	109.89
SLC6A16	ENSG00000063127	2.73	1.26	1.05	0.75	2.36	0.19	2.72	0.91	1.06	0.49	0.55	0.07	0.55	0.56	0.53	0.68	0.9	2.64	1.9	1.78	1.98	0.3	1.22	0.73	1.17	0.13	0.8	0.75	1.09	0.22	0.78	0.32	0.26	0.02	0.36	0.08	0.06	2.33	0.24	0.2	1.51	0.32	0.49	1.94	0.16	0.53	0.53	0.47
GLTSCR1	ENSG00000063169	6.5	4.94	6.28	6.08	5.82	4.08	10.96	5.57	9.92	6.73	8.73	5.73	4.69	3.46	5.45	8.93	4	7.93	6.9	9.62	6.85	3.21	1.36	14.48	11.33	7.88	7.58	3.48	3.06	10.66	6.05	5.5	5.04	3.81	6.5	4.5	7.16	8.23	6.35	4.74	5.63	5	10.41	5.75	5.74	9.53	6.27	1.34
SPHK2	ENSG00000063176	8.03	9.45	10.16	8.34	9.09	8.94	13.02	10.83	12.56	13.65	13.86	7.4	8.58	7.34	9.88	11.43	8.97	11.97	9.74	8.52	9.67	5.64	5.14	18.75	12.47	13.07	7.51	7.31	8.43	9.84	8.29	10.56	9.24	7.21	12.36	8.92	12.98	8.5	14.14	7.97	10.51	7.01	21.85	6.24	7.62	10.13	7.19	4.25
RPL18	ENSG00000063177	1240.16	835.81	1259.33	984.82	627.96	1426.9	1105.94	1083	1181.59	928.73	920.55	1507.83	1054.28	1543.49	1251.01	1072.83	1271.96	792.73	1417.1	883.52	1133.93	1519.91	1171.19	984.34	2449.75	1725.02	990.17	1468.32	1249.28	985.16	1257.5	1387.71	1277.52	2379.16	1813.93	1799.47	1479.25	1687.26	1957.23	1517.82	1712.98	1156.22	1898.63	1078.27	832.02	1810.27	758.89	2001.04
CA11	ENSG00000063180	14.51	9.98	6.26	5.87	3.89	2.98	7.57	12.44	5.48	3.33	5.72	8.06	14.17	6.73	14.23	5.48	11.66	12.68	9.15	6.21	3.38	11.72	5.22	10.79	6.24	15.21	7.16	4.82	11.77	5.74	5.8	8.82	8.32	7.16	12.3	0.4	10.2	34.66	15.42	3.47	5.56	8.38	28.68	5.63	7.09	1.61	1.05	9.96
ISOC2	ENSG00000063241	58.51	33.21	84.45	45.43	42.03	58.66	35.66	51.23	52.14	51.07	56.52	73.43	108.84	66.73	49.57	60.54	60.82	26.99	63.46	46.5	51.15	46.4	40.63	69.66	84.31	96.77	57.97	59.62	88.62	51.19	59.23	65.01	66.29	56.99	35.91	65.81	58.57	55.09	58.29	81.6	54.87	36.74	90.8	65.5	43.36	65.34	44.94	63.93
U2AF2	ENSG00000063244	84.84	92.88	206.11	88.94	129.02	132.41	187.23	98.44	167.18	205.55	155.4	95.09	197.88	106.29	102.06	171.92	133.2	225.31	99.85	110.27	123.6	99.74	62.92	125.6	147.99	110.45	65.14	53.72	48.58	111.4	67.07	73.92	69.74	105.78	88	108.03	150.87	119.71	93.55	725.07	123.61	127.15	227.68	164.36	60	146.37	116.04	95.82
EPN1	ENSG00000063245	50.26	56.09	40.07	42.38	58.14	78	63.38	88.26	71.05	80.33	83.29	87.84	123.57	67.88	64.03	67.85	88.5	114.5	48.7	52.46	55.81	42	35.67	142.63	113.76	172.65	69.7	70.82	43.3	70.61	80.77	61.72	61.46	96.25	36.84	89.83	111.23	137.02	55.95	116.79	113.52	77.12	156.58	135.46	131.15	112.52	71.96	51.63
MED29	ENSG00000063322	22.02	18.84	14.26	19.16	15.99	20.46	45.28	23.86	14.13	19.11	22.87	21.42	21.26	18	18.46	21.58	19.99	23.99	23.72	22.13	20.38	24.8	26.29	28.2	27.78	27.07	21.32	17.06	18.06	39.33	22.99	20.06	21.66	36.42	26.58	14.79	39.96	25.71	18.81	42.22	25.92	18.25	37.62	54.25	15.83	31.87	17.74	21.83
AHRR	ENSG00000063438	1.4	0.44	11.95	3.79	10.31	2.12	1.08	0.72	2.58	0.71	0.71	0.29	5.19	0.57	4.02	1.31	6.31	0.63	0.85	1.88	1.53	2.13	3.45	15.03	0.43	0.37	0.47	0.29	0.66	2.3	0.47	0.56	1.01	0.6	1.97	1.43	7.57	3.72	0.39	1.03	1.26	0.27	0.2	0.69	0.8	6.2	1.54	0.49
GSC2	ENSG00000063515	0	0	0	0	0	0	0.08	0	0	0.08	0	0	0	0	0	0	0	0	0	0	0	0	0	0	0	0	0	0	0	0	0	0	0	0	0.07	0	0	0.05	0	0	0	0	0	0	0	0	0	0
ZNF275	ENSG00000063587	5.56	3.99	14.81	6.47	7.3	6.16	12.99	4.05	8.52	7.17	10.24	6.62	6.64	6.41	7.78	12.31	4.7	8.67	10.44	12.41	6.9	7.48	11.06	12.22	6.95	5.88	5.54	3.11	4.68	10	6.64	8.89	5.02	3.92	3.96	3.97	5.95	5.98	4.88	5.94	3.98	4.65	8.95	7.33	5.58	8.15	11.89	3.11
MMR1	ENSG00000063601	6.95	9.34	1.3	14.33	7.43	3.89	12.46	6.45	7.14	9.24	8.57	5.92	6.07	6.08	3.65	15.4	3.06	17.57	7.35	6.13	7.65	4.15	7.25	5.05	10.78	3.59	5.62	3.04	8.87	8.51	6.95	5.66	5.08	6.56	5.22	5.52	4.43	6.59	4.98	7.84	1.39	12.36	4.95	5.69	4.08	7.74	5.78	3.55
GPC1	ENSG00000063660	31.29	24.3	148.12	82.05	36.89	36.28	42.33	69.82	61.52	176.64	17.3	39.16	25.84	241.95	309.64	58.45	73.23	64.68	23.15	97.64	166.95	44.67	299.16	74.16	28.53	114.76	20.6	31.8	92.81	186.67	45.34	125.18	30.16	51.31	48.18	75.61	122.14	173.28	69.68	116.74	66.42	43.37	174.24	111.64	48.4	56.87	162.44	10.9
ADCK1	ENSG00000063761	6.47	6.12	9.22	7.81	6.02	9.52	8.83	4.85	9.96	10.1	7.1	5.94	11.64	4.82	5.11	7.05	8.25	4.64	6.01	11.62	6.89	1.99	2.9	6.72	4.55	4.94	2.88	2.84	4.5	6.03	3.33	5.21	3.64	2.59	3.5	2.63	7.28	9.82	6.01	2.96	4.95	3.61	4.13	4.62	5.58	4.32	3.61	3.82
HAGH	ENSG00000063854	64.21	85.79	29.36	76.32	44.63	37.55	46.92	55.83	35.9	39.08	51.61	32.94	59.03	55.27	34.37	38.02	37.62	151.21	33.23	39.5	37.81	29.53	43.83	54.81	37.45	50.23	57.48	44.29	48.09	41.44	62.2	32.4	37.82	23.07	17.74	23.56	103.97	40.15	61.46	64.58	60.1	50.16	88.3	83.14	55.3	56.33	46.45	69.94
RNF4	ENSG00000063978	24.59	29.11	34.27	27.38	36.26	24.76	34.24	25.94	39.02	42.22	59.96	25.37	32.46	27.09	23.55	47.1	28.95	46.55	32.34	27.09	36.8	28.81	21	41.5	39.15	24.56	25.21	16.86	23.43	42.78	37.74	20.82	29.48	28.91	23.34	29.39	32.03	29.52	23.92	69.62	24.3	24.39	56.27	39.61	33.42	39.08	37.91	33
CASP8	ENSG00000064012	17.86	18.12	10.91	13.46	13.87	8.4	15.79	16.97	15.93	18.05	26.09	8.31	8.79	8.43	15.77	19.01	10.24	3.36	16.98	23.34	21.57	5.33	4.97	6.81	19.05	3.99	16.1	8.4	8.51	10.77	10.11	14.99	13.18	12.45	17.36	10	9.43	6.62	15.43	5.52	11.58	32.6	14.41	9.94	14.79	9.67	6.87	8.58
LIMCH1	ENSG00000064042	21.66	65.76	4.9	123.63	2.31	3.4	49.29	20.84	13.61	7.43	9.97	5.39	13.05	15.88	3.46	6.48	49.69	6.16	16.07	37.02	18.22	4.22	2.46	4.4	1.5	3.86	29.64	7.32	83.04	19.83	32.07	16.29	15.44	5.28	22.55	6.19	5.68	11.65	4.68	51.15	6.82	8.97	60.32	35.66	25.06	16.82	35.67	1.22
ASUN	ENSG00000064102	14.88	13.22	39.32	15.52	15.11	32.54	18.6	10.81	20.67	81.44	25.53	21.52	12.77	28.09	15.7	30.56	31.82	18.19	14	21.09	23.29	25.73	34.28	13.32	15.13	2.22	8.08	11	14.19	25.74	11.16	12.38	12.91	27.68	31.4	39.42	31.78	23.88	10.67	32.17	31.59	27.25	36.49	15.45	24.55	16.85	26.89	23.98
TM7SF3	ENSG00000064115	30.17	58.2	16.74	31.87	32.74	42.68	38.02	33.06	26.33	67.05	34.95	15.53	27.56	49.02	20.6	37.47	47.15	20.18	29.16	39.02	37.31	22.75	22.98	18.03	23.84	19.68	24.63	36.85	22.74	44.91	33.45	27.86	23.53	35.94	36.23	40.57	82.26	46.52	22.03	121.46	41.09	29.04	48.53	30.4	31.38	35.82	17.71	63.94
DLX3	ENSG00000064195	1.54	11.23	22.14	0.17	5.84	0.7	33.84	17.1	9.32	1.8	8.17	0.31	23.17	76.5	33.19	0.04	0.91	0.29	0.18	11.98	12.29	0.84	12	2.48	0.11	3.46	0.39	2.92	0.03	14.18	0.32	16.95	2	0.96	18.14	0.87	77.95	75	43.71	151.51	0.18	0.27	79.06	53.23	5.87	15.73	87.12	51.49
SPA17	ENSG00000064199	8.03	10.65	9.73	7.17	4.13	8.71	8.47	8.96	6.41	10.96	7.75	6.42	5.57	13.98	4.2	6.7	10.86	20.59	7.16	6.12	6.94	15.6	14.41	3.63	7.75	1.84	4.49	7.25	5.31	8.16	3.74	4.93	4.83	23.83	6.89	11.17	13.81	11.49	5.3	17.73	7.45	5.13	10.82	5.68	5.83	2.63	6.4	13.54
TSPAN32	ENSG00000064201	2.15	8	5.63	2.75	9.06	6.22	13.83	25.24	3.02	7.98	9.31	4.75	8.46	3.18	2.99	2.64	3.69	2.15	3.03	9.33	5.77	0.01	3.63	2.53	6.56	9.66	1.48	2.54	0.79	5.86	3.24	3.63	1.71	0.47	3.67	0.41	7.36	2.22	4.3	8.25	1.1	4.7	4.29	0.96	1.46	1.89	1.82	5.96
WISP2	ENSG00000064205	354.5	4.61	9.08	87.2	173.8	9.31	0.27	9.32	10.92	1.02	1.18	13.49	8.21	1.15	1.82	35.53	16.27	33.75	157.41	14.63	4.54	5.14	23.38	15.14	20.36	466.44	427.24	40.69	155.68	16.15	216.12	92.51	115.98	5.25	0.75	9.36	3.31	1.57	12.7	21.85	36.24	40.82	0.17	10.84	4.91	74.71	2.48	6.62
DMRT3	ENSG00000064218	5.25	1.17	0.23	2.55	0.52	0.19	0	0	0.58	0.26	0	0.02	0.17	4.34	0	3.61	2.04	0.32	2.33	0.11	0.32	0.09	0.13	0.72	1.8	0.45	5.15	0.57	2.72	0	2.7	0.19	2.91	0.42	0.87	0.04	0.52	0.02	0.16	1.97	0.53	1.96	0.02	2.85	0.9	1.22	0.3	0
ST3GAL6	ENSG00000064225	14.51	15.4	12.14	7.99	32.02	7.08	18.1	18.22	22.98	23.69	19.9	10.4	10.32	17.4	10.07	30.56	7.35	6.8	19.19	17.11	29.28	7.55	2.36	3.01	8.21	3.02	7.75	12.15	6	9.58	6.66	13.3	8.85	20.08	12.18	14.23	2.41	3.07	22.51	11.07	9.4	5.13	16.01	18.91	14.89	6.03	20.06	6.76
ATP2C2	ENSG00000064270	0.1	13.8	0.13	0.29	0.44	0.04	0	0	0.46	0.88	0.24	0.2	0.12	0.24	0	1.27	0.16	0.2	0.19	0.76	0.09	0.03	0.79	0.08	0.17	0.06	0.09	0.06	0.17	0.42	0.04	0	0	0	0.1	0.22	0	5.91	0	0.24	0.04	0.07	0.03	0.19	0	0.18	0	0
NGFR	ENSG00000064300	19.52	0.81	15.08	18.6	0.74	9.38	5.1	9.15	3.72	1.45	4.89	4.3	2.29	4.13	23.43	3.51	1.97	6.51	15.04	5.38	3.96	3.06	5.4	6.26	37.91	21.08	31.35	4.28	12.78	23.61	76.94	11.05	37.72	0.59	8.5	2.76	2.57	2.12	4.85	2.04	3.1	37.82	1.21	1.66	18.82	41.34	4.74	0.63
CDON	ENSG00000064309	5.89	4.22	7.23	4.56	4.86	4.94	4.23	4.59	2.06	5.53	3.76	0.81	2.94	3.21	7.95	1.08	6.3	2	7.86	2.8	1.49	2.35	9.83	7.14	1.49	1.6	11.32	0.51	6	2.36	9.12	2.76	1.95	3.16	2.07	2.46	2.57	4.7	4.23	4.8	3.35	8.05	3.71	2.37	0.83	3.02	2.65	0.27
TAF2	ENSG00000064313	11.12	7.25	56.26	7.72	14.86	14.94	42.62	8.27	21.9	25.94	24.33	10.22	10.46	10.99	8.48	24.35	23.03	9	11.24	22.06	18.6	23.23	25.36	10.7	16.42	2.02	8.31	4.51	8.52	17.73	6.08	10.31	6.91	21.79	18.02	11.39	15.16	14.63	7.02	12.68	9.68	13.8	18.18	13.28	10.42	9.96	27.41	14.96
HIPK2	ENSG00000064393	2.95	8.16	2.18	3.64	4.04	3.51	6.29	2.52	3.94	3.19	4.65	3.24	3.09	2.74	1.81	8.19	3.39	18.35	2.99	3.43	3.61	3.11	1.89	2.04	16.41	2.16	6.72	1.64	2.62	3.21	5.87	2.02	3.4	5.8	5.19	5.46	1.95	4.52	2.62	14.31	4.43	7.74	6.7	4.96	2.63	3.8	6.27	0.84
TNPO3	ENSG00000064419	11.81	16.58	26.03	14.08	18.84	18.39	24.25	11.57	19.35	24.24	17.49	13.93	18.72	11.4	11.72	26.02	25.56	44.43	14.19	13.58	16.17	19.96	10.39	13.12	18.81	3.85	12.62	10.67	11.75	21.71	11.64	9.95	10.75	18.86	22.67	16.75	21.44	9.71	10.97	30.84	12.11	18.34	21.48	14.66	11.43	13.72	19.71	9.08
MEF2BNB-MEF2B	ENSG00000064489	6.59	7.24	3.24	7.91	10.01	6.13	8.88	8.57	4.68	12.71	13.48	4.23	4.01	5.96	7.19	4.1	5.13	4.31	11.51	11.08	6.7	7.74	10.82	44.86	8.32	9.2	6.1	3.15	3	12.95	4.34	5.33	9.56	8.04	5.37	5.96	10.19	6.94	9.38	9.42	7.64	6.69	4.12	4.4	7.04	9.16	6.78	2.34
RFXANK	ENSG00000064490	52.57	62.24	73.05	52.58	74.67	122.07	84.93	78.16	63.06	99.11	87.73	103.17	92.98	59.46	55.63	48.57	92.96	64.69	48.11	105.14	75.97	68.21	77.5	213.74	51.21	78.03	50.89	45.79	45.1	59.8	42.44	49.93	51.81	56.6	50.84	63	109.96	133.97	85.33	48.64	78.2	53.5	75.6	81.22	61.8	100.06	71.35	53.66
TMEM161A	ENSG00000064545	19.6	21.54	44.4	36.99	30.34	50.52	26.04	19.54	24.35	32.98	25.82	18.54	31.47	35.72	32.59	15.52	45.38	25.07	22.59	39.94	20.14	18	42.84	250.3	20.61	49.13	17.12	12.72	24.07	39.24	28.8	27.16	18.19	18.71	20.73	21.96	43	40.12	22.41	30.83	22.82	15.06	14.68	30.38	22.81	46.52	46.56	42.73
LPAR2	ENSG00000064547	15.22	14.96	7.03	9.54	32.58	8.06	19.63	11.72	18.31	33.14	26.81	8.85	6.77	3.03	5.18	11.94	5.86	52.35	10.37	30.82	20.58	2.48	6.99	25.08	10.97	5.85	5.25	3.32	3.95	10.47	3.69	12.69	4.17	4.85	6.68	11.68	4.45	24.31	8.27	5.62	8.52	2.35	1.06	2.67	13.98	6.19	12.37	0.89
CTSA	ENSG00000064601	158.71	203.38	94.79	120.96	208.21	161.6	139.81	178.22	276.63	189.09	165.98	333.12	230.15	67.78	114.42	352.18	152.66	54.24	217.2	309.47	199.31	135.05	71.7	560.15	187.36	249.3	121.05	176.32	122.84	164.65	148.08	165.29	144.26	181.89	137.06	157.06	178.29	186.02	141.96	224.03	208.82	118.04	88.61	238.09	339.73	428.25	290.58	128.52
SUGP2	ENSG00000064607	44.31	22.93	40.66	44.95	66.55	33.67	49.83	26.2	53.9	76.66	53.77	29.87	28.66	18.12	19.12	45.43	33.61	77.56	35.04	89.89	48.79	19.84	12.08	30.89	23.46	9.86	14.23	11	23.38	39.89	12.39	30.72	9.74	15.92	23.16	18.61	37.87	33.33	34.65	29.99	31.06	22.35	20.54	25.83	44.03	26.71	42.62	13.3
SLC12A2	ENSG00000064651	4.25	8.58	7.15	6.37	3.29	4.27	5.24	4.27	5.62	3.85	5.53	3.95	8.79	4.75	3.91	11.26	4.36	2.04	3.57	8.36	14.09	6.26	4.59	2.01	5.57	0.67	4.01	2.74	4.58	5.66	6.35	4.47	4.55	7.77	5.86	4.4	4.51	5.41	2.14	29.3	2.76	7.33	3.8	6.82	2.23	4.47	5.42	11.58
SNX24	ENSG00000064652	13.32	19.81	15.72	12.95	24.85	13.76	16.36	17.1	21.93	21.1	20.86	18.55	9.94	11.45	9.05	22.81	6.6	7.08	27.88	36.51	15.34	11.77	15.46	12.55	12.3	5.2	6.24	9.42	12.46	14.05	13.81	16.16	10.55	12.82	17.68	15.53	16.26	12.21	11.61	20.66	7.99	12.76	15.18	12.4	33.1	18.58	8.32	13.68
EYA2	ENSG00000064655	5.21	2.17	2.51	4.61	1.57	13.66	13.36	15.12	11.71	13.22	7.37	7.34	9.75	3.76	24.72	13.95	16.09	11.06	20.84	12.6	8.16	7.31	3.34	46.9	3.6	33.02	6.2	5.4	5.55	37.4	5.43	26.75	2.79	5.55	18.61	3.91	31.35	4.02	12.79	0.24	5.83	1.76	1.25	5.6	12.46	36.74	4.35	12.28
CNN2	ENSG00000064666	81.55	86.7	42.41	53.3	59.66	170.56	108.31	141.91	248.73	255.71	207.42	254.45	155.24	212.4	519.88	172.08	160.72	46.88	174.31	120.47	168.55	98.76	66.25	248.54	229.98	350.79	77.68	145.13	101.72	203.74	140.21	171.27	130.41	215.57	112.47	235.51	140.74	276.09	79.8	112.16	148.75	93.91	194.72	107.29	252.37	270.67	279.55	116.18
ABCA7	ENSG00000064687	15.71	23.92	7.76	35.82	21.45	5.94	25.9	24.91	39.06	23.82	29.26	17.72	12.51	10.74	13.41	16.14	6.37	2.56	15.84	30.4	20.11	1.25	4.94	11.33	16.97	9.85	5.49	6.8	6.74	9.22	8.91	7.8	6.29	2.04	3.93	7.97	8.11	21.85	10.98	8.2	17.79	8.35	6.72	11.8	13.43	9.91	26.07	4.24
SNCAIP	ENSG00000064692	10.84	2.59	63.82	4.58	5.57	1.79	31.16	0.91	7.75	4.63	1.79	0.74	10.62	1.8	3.75	1.63	2.25	98.59	8.01	27.04	15.29	2.9	3	5.9	6.95	2.08	12.11	1.91	7.08	7.49	5.49	19.8	4.04	1.11	24.19	1.27	18.61	17.17	9.65	40.61	2.56	4.14	16.27	15.08	3.66	20.32	12.24	48.99
DDX20	ENSG00000064703	7.64	5.07	12.08	6.85	6.45	6.73	14.21	4.08	8.18	12.44	8.29	4.82	6.1	4.52	4.9	10.1	4.91	8.66	6.06	11.83	10.92	9.72	7.2	6.78	4.98	0.69	4.37	3.99	4.31	9.1	5.21	4.46	4.41	6.98	9.71	5.28	6.98	3.3	4.59	13.57	2.75	4	7.28	8.32	4.53	5.6	8.88	6.66
BTBD1	ENSG00000064726	35.66	28.42	34.42	68.72	24.32	47.67	49.63	31.16	44.89	82.26	41.13	27.74	21.13	24.63	30.26	53.66	45.49	34.92	38.92	27.89	38.5	56.28	39.18	14.01	26.58	4.11	33.25	29.17	54.8	31.73	47.31	29.88	30.15	46.58	49.99	33.05	24.74	22.63	25.65	62.08	26.9	47.56	29.8	38.02	32.71	20.97	35.28	19.23
FAR2	ENSG00000064763	13.23	9.4	7.52	5.54	7.15	16.78	8.96	2.82	5.8	13.88	8.7	12.98	13.94	1.66	3.56	18.6	9.67	1.65	7.23	10.36	11.08	5.26	2	6.26	9.97	1.01	9.51	4.36	7.54	5.54	8.55	2.17	6.95	2.84	8.48	7.16	28.05	6.13	3.02	17.96	12.36	10.53	8.7	2.89	4.39	2.68	2.14	19.31
BCAS1	ENSG00000064787	1.37	0.83	0.43	7.63	1.23	0.14	0.03	0.04	0.03	0.1	0.12	0.1	0.05	0	2.52	0.17	0.11	0.41	0.02	0.08	0.02	0.08	0.07	0.59	0.3	0.35	0.01	0.02	5.35	0.11	3.96	0.08	0.06	0.05	0.09	0.13	0.22	0.21	0.15	0.21	0.03	0.21	0.09	0.25	0.13	0.26	0.07	0
POU1F1	ENSG00000064835	0.04	0.04	0	0	0	0	0.07	0	0	0.05	0.05	0.04	0	0	0.03	0.08	0	0	0	0	0.03	0	0	0	0	0	0	0	0	0	0	0	0	0	0.17	0	0	0	0	0	0	0	0	0.02	0	0	0	0
CHI3L2	ENSG00000064886	11.53	13	1.82	3.97	4.51	30.09	1.9	7.14	1.62	0.47	0.68	4.36	2.32	0.48	2.7	0.85	0.86	2.12	8.14	18.89	0.43	1	109.7	5.25	30.8	17.75	157.2	2.68	0.96	2.32	62.06	32.63	240.06	19.42	1.36	6.77	2.58	0.16	0.68	0.42	1.44	30.87	0.94	2.1	11.13	11.09	1.05	0.35
SBNO2	ENSG00000064932	21.33	22.85	20.33	26.98	43.85	37.88	18.23	41.01	57.24	40.24	69.17	26.6	17.82	22.06	29.71	66.36	37.79	14.4	54.92	38.89	28.06	12.27	16.34	45.09	33.74	94.33	18.74	13.13	12.19	29.87	44.33	34.58	11.42	25.15	10.36	40.57	12.25	16.76	19.62	21.83	28.97	26.64	18.87	18.3	61.82	43.34	39.4	10.42
PMS1	ENSG00000064933	12.14	5.27	16.99	10.68	8.09	6.32	13.47	5.37	10.75	11.18	10.27	4.35	3.94	5.84	8.92	13.01	6.24	12.26	10.27	19.55	13.53	7.22	7.94	5.65	3.88	3.51	8.64	7.25	9.77	7.96	8.66	9.91	7	8.95	8.41	7.77	7.55	6.92	6.84	7.57	5.78	8.77	6.65	6.32	12.25	7.1	8.13	3.55
HMG20B	ENSG00000064961	86.02	60.65	92.51	42.62	73.88	58.47	84.54	71.85	121.03	119.62	115.22	107.49	89.39	84.16	143.38	137.05	79.3	66.52	56.82	159.11	98.97	41.34	53.62	93.43	72.3	97.23	64.17	86.67	40.81	83.6	56.19	84.31	116.91	91.02	66.45	86.98	110.68	100.01	85.58	79.39	111.28	66.03	99.23	86.88	75.6	153.94	143.67	103.09
CALCRL	ENSG00000064989	46.51	23.1	15.2	24.99	17.44	18.85	7.67	14.09	17.06	10.52	29.64	13.97	14.82	15.96	6.63	53.1	10.7	8.72	26.36	20.23	28.85	19.22	7.71	3.4	14.33	2.15	29.96	15.81	23.45	22.38	21.69	9.37	18.93	26.79	12.84	32.97	3.11	4.11	5.21	3.98	14.58	33.08	7.52	10.33	6.84	4.57	1.45	4.98
TAF11	ENSG00000064995	33.41	23.99	30.74	30.37	26.07	43.92	44.7	23.55	32.36	46.4	32.42	32.68	33.75	26.93	25.62	37.47	32.47	41.58	26.55	43.57	25.77	24.38	50.21	18.41	22.17	10.91	21.13	19.36	31.87	28.73	25.98	17.52	25.28	30.51	33.54	29.04	38.1	55.64	28.13	61.56	28.97	23.09	43.74	51.44	22.63	41.41	22.47	58.38
ANKS1A	ENSG00000064999	13.37	20.04	7.18	9.85	5.82	9.35	10.48	5.65	9.72	11.49	9.9	6.61	9.31	3.69	9.46	11.37	4.86	12.14	7.87	10.37	6.92	1.72	6.43	8.99	7.04	3.13	12.46	5.62	9.75	7.94	11.17	3.94	5.73	5.96	7.59	4.68	2.82	9.07	4.51	8.01	5.01	6.1	6.6	8.94	7.04	8.74	5.09	5.31
AP3D1	ENSG00000065000	36.22	41.11	40.24	28.89	44.44	39.11	30.66	43.49	74.25	67.56	62.67	42.75	39.6	49.34	93.89	57.72	49.76	54.53	39.89	72.91	46.05	14.26	47.46	55.89	43.82	41.48	30.95	29.37	27.6	41.54	34.28	30.25	32.31	49.11	27.5	38.44	65.56	72.19	34.14	49.06	52.76	38.62	25.89	25.82	47.76	68.36	76.56	31.53
ZNF76	ENSG00000065029	32.07	18.47	27.12	20.26	40.11	15.04	38.91	19.63	36.96	58.28	24.26	13.8	25.35	15.67	11.9	28.62	15.39	31.16	26.32	39.4	30.39	9.08	27.13	16.15	21.35	11.94	16.55	11.67	18.46	24.46	12.02	16.85	9.35	12.96	11.76	8.13	24.73	11	19.27	37.83	15.35	15.12	16.67	20.82	16.47	17.08	22.12	20.93
SLC9A3R2	ENSG00000065054	123.69	136.37	56.93	54.2	23.17	102.57	65.2	108.85	48.77	83.05	70.48	123.1	175.68	87.94	71.11	83.53	43.47	46.48	38.11	62.67	109.44	63.55	52.65	70.36	66.15	84.97	146	110.36	88.1	102.57	41.4	73.12	132.17	69.47	53.37	103.77	141.78	67.76	88.62	85.53	149.3	107.49	100.73	53.52	46.39	93.34	44.42	70.04
NTHL1	ENSG00000065057	17.58	18.9	46.27	9.45	9.95	33.5	32.21	18.72	14.14	22.96	18.83	22.51	39.66	18.42	20.82	11.15	27.06	29.11	10.3	14.04	20.33	13.76	10.01	18.71	12.61	19.21	17.44	14.45	12.93	16.51	6.54	12.57	21.31	21.57	9.43	19.16	56.02	28.81	19.92	30.48	16.94	26.51	33.92	17.84	15.83	20.69	14.42	56.24
UHRF1BP1	ENSG00000065060	4.79	4.87	4.8	4.45	6.19	3.31	6.22	4.22	5.36	6.77	6.02	2.49	3.09	3.44	2.83	6.41	1.51	7.19	4.51	8.74	4.7	0.71	4.46	2.36	4.63	1.35	3.31	2.37	3.32	5.59	2.53	2.38	2.87	1.25	4.16	1.8	2.87	2.64	2.21	6.85	3.27	2.05	2.6	5.68	3.71	3.69	3.93	2.68
GNAI3	ENSG00000065135	44.81	39.17	41.1	34.99	41.13	58.36	51.9	43.97	49.35	62.01	62.34	47.96	53.97	32.36	41.36	50.05	81.98	64.51	45.91	58.37	60.35	72.04	49.84	22.89	26.36	5.33	32.73	33.22	35.39	55.45	37.75	33.67	42.34	66.14	55	55.39	71.93	32.82	21.91	71.23	26.07	44.56	54.82	65.51	44.44	25.54	49.24	40.91
IPO5	ENSG00000065150	41.14	30.5	62.27	65.76	32.29	40.14	72.13	27.05	44.19	66.9	39.26	75.41	26.52	27.32	33.1	153.19	42.04	70.32	45.12	30.66	60.73	37.21	28.25	15.18	36.07	14.08	36.35	30.89	43.71	39.09	44.02	26.27	31.36	40.4	35.1	65.73	89.2	29.76	23.83	68.04	31.56	50.98	39.65	29.59	54.63	26.22	42.49	39.16
OAT	ENSG00000065154	73.13	44.9	73.06	58.86	48.55	51.14	51.95	89.49	49.92	42.15	74.51	49.44	48.15	113.48	111.77	65.56	60.67	57.36	93.92	50.52	70.45	34.01	73.93	46.4	52.94	25.79	63.48	76.65	103.84	72.86	57.88	87.03	72.47	71.11	66.2	80.47	47.66	27.62	57.2	32.24	54.12	118.38	34.75	60.48	59.06	32.98	71.62	33.38
WDR3	ENSG00000065183	6.16	8.69	49.48	11.76	6.72	22.12	19.55	4.51	10.84	12.97	16.01	4.85	7.94	11.07	10.24	15.98	14.78	17.06	9.69	10.15	11.2	24.95	13.8	3.22	4.24	1.19	3.87	2.72	5.21	11.94	5.79	2.92	5.59	6.94	20.57	9.91	10.19	11.69	6.42	42.94	2.55	10.95	21.72	13.64	3.94	3.54	15.24	8.83
PKN2	ENSG00000065243	13.96	11.45	14.57	9.24	12.42	7.85	20.51	8.77	14.3	43.16	13.65	5.13	8	4.99	6.61	20.41	8.04	8.35	10.07	23.01	16.36	11.85	16.73	4.96	7.35	0.53	11.4	6.04	10.82	17.2	7.72	8.79	8.05	14.43	13.87	11.59	10.43	4.73	6.7	27.14	4.07	9.25	13.17	10.42	10.69	9.73	18.19	8.86
WDR18	ENSG00000065268	22.78	20.09	50.01	32	32.18	95.59	27.24	33.81	49.27	45.95	77.67	51.48	42.61	80.11	69.62	37.33	64.49	74.9	26.92	36.91	32.01	19.14	45.24	66.14	21.47	49.15	23.17	26.44	18.89	37.38	27.68	29.89	34.66	40.83	21.9	62.33	63.69	82.24	45.54	77.99	53.1	25.38	47.3	45.86	44.89	48.51	41.88	52.93
TRAM2	ENSG00000065308	21.76	12.9	18.9	15.56	20.21	14.67	27.86	15.5	26.98	29.02	45.48	16.04	24.62	22.98	32.13	32.33	11.67	8.32	26.58	39.56	32.63	6.08	50.06	43.51	32.21	13.87	13.82	21.99	21.68	36.1	20.89	28.19	21.62	29.25	20.8	17.07	18.72	22.81	13.31	28.2	34.3	19.84	14.36	19.76	17.22	25.75	32.05	7
NTN1	ENSG00000065320	3.62	2.42	0.78	1.13	12.42	0.57	0.12	11.5	0.83	2.5	0.29	0.39	0.09	0.07	0.31	1.13	16.86	0.31	1.03	0.2	4.11	0.45	1.79	18.15	1.28	18.79	4.8	0.06	1.66	1.74	1.11	2.84	0.34	2.71	0.41	7.28	0.27	1.74	2.18	0.03	10.12	2.2	0.03	0.27	1.4	3.65	9.58	0.02
GLP2R	ENSG00000065325	0.28	0.27	0.03	0.01	0.15	0.04	0	0.33	0	0.03	0.03	0.01	0.03	0.15	0.04	0.02	0.08	0.01	0.05	0.06	0.03	0	0.24	0	0.12	0.88	0.72	0.03	0.01	0.06	0.02	0	0.23	0.12	0.07	0.5	0	0.01	0.03	0	0.06	0.02	0.15	0.46	0	0	1.46	0
MCM10	ENSG00000065328	0.54	0.95	4.91	1.15	2.7	3.84	5.34	0.85	3.62	3.76	6.35	1.98	2.39	2.58	0.89	7.54	8.47	22.45	0.62	3.27	7.41	2.31	0.86	0.54	2.34	0.09	1.01	0.09	0.61	1.86	0.46	0.79	1.13	3.71	5.18	6.62	4.87	1.59	0.49	23.6	0.74	3.59	4.85	3.51	5.4	1.74	4.28	5.8
DGKA	ENSG00000065357	30.53	13.98	22.45	25.49	36.87	18.07	34.37	33.47	56.3	28.19	35.83	25.41	22.5	10.54	17.55	34.28	20.32	5.38	45.53	37.8	35.87	7.24	5.93	42.4	93.88	39.3	28.6	24.24	19.13	27.66	19.24	22.34	23.93	19.07	18.03	29.06	18.49	14.36	16.1	20.16	50.44	21.99	11.06	8.37	33.22	16.5	22.66	12.1
ERBB3	ENSG00000065361	3.92	29.48	0.74	19.75	0.16	0.21	0.15	0.27	0.91	0.17	0	0.03	0.63	0.11	0.25	0.53	0.61	0.34	0.63	0.45	0.19	0.2	0.06	0.11	0.17	2.52	0.6	0	7.25	0.09	4.52	0.07	0.28	0	0.19	0.15	0.39	1.37	0.4	0.57	0.25	0.43	0.16	0.21	0.09	0.13	0.79	0.31
ROPN1	ENSG00000065371	0.15	0.08	0.98	0.25	0.07	0.66	0	0.19	0.55	1.18	0.23	0.12	0.42	0.66	0.16	0.06	0.12	0	0	0.03	0.76	0.78	5.02	0.44	0	0	0.1	0	0	0.32	0	0	0.3	0	0.89	0	1.04	0.15	0.2	0.3	0.07	0.1	0.11	0	0	3.9	0	0.49
ANKRD44	ENSG00000065413	7.12	9.18	6.04	7.25	8.48	3.75	8.67	4.53	7.78	8.24	14.71	6.61	3.61	2.93	5.39	14.22	4.23	8.4	6.46	13.22	14.12	4.59	5.15	9.71	16.82	2.7	3.9	14.45	6.16	13.67	11.1	3.63	2.64	3.87	13.33	3.68	5.34	1.87	5.4	3.23	2.32	5.25	2.95	4.26	15.92	5.23	14.58	4.27
KARS	ENSG00000065427	70.12	64.43	119.71	88.05	56.52	93.49	121.24	81.31	83.45	108.96	68.69	91.62	76.01	126.13	70.38	104.87	98	56.21	60.1	92.38	97.27	82.02	98.15	72.67	104.46	51.5	70.22	57.95	69.65	68.87	74.89	53.01	68.96	105.6	118.61	415.95	95.92	231.33	70.35	166.74	95.64	77.63	92.84	80.49	84.54	99.96	122.83	78.73
ADAT1	ENSG00000065457	24.99	18.92	25.14	23.1	27.43	19.68	49.74	21.57	38.07	40.26	21.54	18.71	21.13	27.8	21.84	42.37	21.95	20.95	26.93	48.79	32.95	24.12	19.15	24.07	24.39	11.73	24.04	10.1	25.62	33.12	19.61	21.29	19.85	19.68	28.77	80.2	19.29	95.97	20.19	35.97	20.78	13.86	21.94	21.51	33.12	28.56	28.15	33.87
PDIA5	ENSG00000065485	44.48	28.71	54.46	28.53	25.16	40.74	18.23	80.95	36.86	19.86	35.04	30.73	63.58	57.61	31.64	31.07	87.77	22.9	37.96	43.49	44.27	34.82	64.07	34.84	23.63	40.17	41.21	37.48	47.01	31.62	39.95	51.77	45.01	62.22	42.78	60.48	77.64	26.33	15.43	34.77	29.51	53.65	32.1	37.15	48.34	75.91	45.51	16.55
TBC1D22B	ENSG00000065491	6.12	5.84	5.24	4.88	4.18	6.71	7.51	7.6	6.77	4.24	5.41	4.92	6.52	4.54	4.64	7.69	4.65	11.59	5.29	10.67	9.56	2.1	10.42	6.15	6.27	5.98	4.66	4.09	4.92	7.89	4.53	6.11	5.51	7.1	6.06	6.54	5.26	5.82	6	9.06	10.27	5.04	7.41	12.4	57.75	7.83	25.38	10.5
NDUFB4	ENSG00000065518	173.88	127.63	175.77	172.65	139.88	131.73	194.98	144.9	124.12	152	165.95	154.98	124.58	189.63	156.2	146.64	176.62	176.79	134.8	137.59	136.86	170.17	318.16	123.27	186.23	159.3	159.47	166.07	191.6	156.39	166.13	162.36	183.2	246.71	206.66	180.24	291.24	100.99	172.26	228.9	188.8	200.8	223.64	196.87	155.57	249.11	165.22	239.54
SPEN	ENSG00000065526	20.16	23.48	36.52	18.95	26.74	14.52	40.91	20.63	33.68	31.12	29.94	15.54	24.31	11.82	19.38	33.64	13.29	42.53	18.55	29.36	25.18	9.62	9.39	30.4	19.56	12.46	14.92	8.15	12.49	29.34	16.56	18.17	10.56	11.85	20.59	10.96	37.52	20.33	16.29	30.41	11.82	17.95	27.76	16.74	17.44	27.16	24.91	11.36
MYLK	ENSG00000065534	71.4	41.2	35.32	46.12	20.97	27.23	45.1	56.91	58.65	43.62	69.58	52.8	32.12	55.03	67.6	77.25	21.08	19.05	74.73	32.33	66.4	32.61	71.01	34.91	26.94	28.23	76.85	92.95	70.72	54.97	81.56	73.26	284.29	16.38	61.7	42.15	132.39	35.99	32.62	83.42	508.87	174.8	29.68	27.48	35.04	47.55	36.86	16.33
ZC3H15	ENSG00000065548	50.75	32.86	76.21	53.95	37.59	41.09	48.39	34.6	43.85	60.36	62.39	26.92	22.69	44.95	37.53	59.02	43.56	79.19	49.7	52.68	61.71	67.72	104.61	10.78	29.1	3.23	32.4	37.23	46.48	36.03	43.07	33.52	38.81	65.39	61.26	57.57	36.98	26.6	22.75	51.06	44.22	39.46	41.42	43.96	44.66	35.38	56.64	25.81
MAP2K4	ENSG00000065559	10.48	11.07	32.13	13.34	9.55	16.86	6.45	12.89	10.69	14.4	11.98	18.75	8.11	5.49	10.78	44.79	11.6	11.37	13.09	12.17	16.88	11.15	6.79	9.05	9.52	1.93	9.64	7.88	11.63	18.41	12.14	8.52	10.96	8.69	13.91	10.21	8.42	19.92	7.26	14.04	10.61	34.6	10.34	18.92	8.42	8.79	60.21	8.48
TMEM206	ENSG00000065600	6.23	8.64	24.06	6	20.5	12.76	12.4	16.94	14.87	13.27	16.81	9.5	9.39	13.61	15.26	19.07	19.18	20.51	9.02	10.11	15.91	18.09	7.46	7.12	6.33	7.19	2.94	7.03	3.38	9.73	5.25	6.79	3.3	8.71	9.21	9.31	7.95	7.27	18.52	21.69	4.7	8.51	28.41	29.29	16.9	12.14	17.65	11.47
SNAP91	ENSG00000065609	0.07	0.29	0.32	0.03	0.08	0.01	0.04	0.11	0	0.04	0	0.03	0.07	0.56	5.58	0.03	0.53	12.09	0.16	0.49	0.02	0.12	5.31	0.28	0.16	0	0	0	0.13	0.41	0.04	1.22	0	0	1.61	0	0.14	4.3	1.17	0.29	1.13	0.06	2.15	1.13	0.86	0	0	0.7
SLK	ENSG00000065613	18.75	19.13	13.77	17.88	11.01	9.76	11.7	22.26	8.79	7.69	14.24	7.33	10.65	13.93	15.86	18.56	9.75	11.17	14.76	10.57	14.55	7.23	10.02	4.6	6.66	0.57	14.73	10.26	16.4	13.4	12.86	11.95	10.03	11.75	16.71	14.17	7.61	7.02	8.12	13.91	9.33	21.18	23.26	14.05	11.54	5.71	13.12	6.44
CYB5R4	ENSG00000065615	7.31	16.62	6.05	14.08	18.69	8.28	9.69	14.36	13.91	13.2	20.85	8.45	8.14	5.13	7.82	21.04	10.92	12.06	24.27	18.43	18.07	16.04	5.89	4.94	12.19	1.45	9.44	9.72	8.76	12.16	18.54	7.84	6.87	15.29	9.55	18.91	8.74	3.19	8.44	9.42	14.52	10.18	5.66	8.18	21.89	2.92	3.17	4.73
COL17A1	ENSG00000065618	4.17	1.9	0.57	2	1.46	1.22	0.04	5.77	1.53	0.52	1.37	1.16	0.68	0.67	2.78	2.66	0.51	0.48	1.54	2.22	1.16	0.42	0.52	1.19	1.01	2.46	1.02	0.24	0.95	1.89	0.8	0.88	0.73	1.36	0.65	1.93	0.95	1.14	0.23	0.05	1.32	0.42	1.07	0.86	2.25	1.36	1.27	0.69
GSTO2	ENSG00000065621	0.49	4.53	1.19	1.39	0.22	0.35	0.28	0.59	0.41	0.12	0.66	0.85	0.37	0.14	0.44	0.71	0.7	0.6	0.63	0.46	0.43	1.67	1.35	0.22	0.54	0.15	0.18	1.85	1.1	0.84	0.57	0.24	0.24	0.82	5.21	7.05	0.58	1.03	0.3	0.84	0.49	4.72	2.54	0.37	0.22	0.09	0.5	1.35
SEC61A2	ENSG00000065665	7.23	1.94	7.01	7.42	10.56	4.22	7.33	3.1	6.66	6.3	5.85	2.62	3.85	3.81	2.6	11.11	7.5	14.49	7.41	14.89	10.2	8.41	4.13	5.08	3.39	3	2.92	1.96	3.9	8.93	4.3	4.62	2.35	4.8	4.53	3.41	5.55	6.41	2.89	7	2.94	3.68	5.83	7.74	4.69	3.79	7.3	7.27
PRKCQ	ENSG00000065675	1.48	2.84	0.56	11.99	0.41	0.53	1.11	2.52	0.77	0.54	0.64	2.1	0.26	0.22	0.31	1.78	4.49	0.42	1.11	1.16	1.72	0.56	0.14	2.08	4.44	1.83	0.53	1.07	7.58	0.5	7.5	0.56	0.15	0.72	1.63	0.74	1.43	5.52	0.43	0.05	0.51	1.95	0.09	2.12	0.62	0.29	0.17	0.04
TLE2	ENSG00000065717	28.44	23.24	6.73	11.12	3.89	2.68	2.14	7.38	8.71	2.62	4.54	19.95	3.35	3.69	26.11	8.88	11.11	115.8	23.77	7.23	11.26	1.31	6.03	5.83	5.29	14.41	16.43	12.35	11.91	10.62	25.91	18.05	17.47	8.52	6.3	4.39	5.57	22.49	3.92	2.77	5.99	5.18	1.51	4.67	7.03	6.47	9.36	5.54
ASB1	ENSG00000065802	16.71	12.57	12.86	17.87	13.54	17.72	18.52	18.23	23.52	19.67	11.48	15.57	13.17	12.65	18.73	22.09	29.64	28.09	15.67	28.21	24.42	12.37	17.44	13.93	16.95	24.83	8.58	14.77	9.37	11.87	14.96	12.48	14.3	34.13	5.84	27.19	13.79	22.19	12.81	15.74	31.11	27.18	18.03	11.55	21.71	7.71	24.4	13.26
FAM107B	ENSG00000065809	23.07	45.32	14.48	19.95	36.29	18.46	22.23	54.16	26.4	16.67	32.23	19.77	16.37	11.79	21.12	48.63	33.82	73.93	67.37	26.74	38.51	11.49	18.58	12.2	39.2	5.94	29.06	17.88	27.99	30.32	49.79	64.56	21.91	36.66	25.48	28.19	8.78	13.1	13.46	6.29	28.69	16.89	8.48	21.83	20.82	11.2	16.9	8.17
ME1	ENSG00000065833	15.17	29.67	23.74	18.38	35.14	7.97	19.26	13.1	16.09	17.6	21.72	8.83	17.35	10.55	28.98	24.39	19.65	1.98	25.5	45.33	14.56	10.99	62.01	7.27	5.88	1.85	39.65	15.23	19.41	15.95	20.86	17.62	17.96	10	25.09	5.23	40.93	14.27	22.9	21.9	9.38	10.04	16.51	13.92	24.66	13.26	10.56	5.54
TBC1D1	ENSG00000065882	63.16	46.62	34.46	52.46	53.11	48.73	66.35	49.55	68.65	63.34	113.17	91.58	104.46	50.94	51.56	89.49	65.82	71.54	46.21	66.05	113.76	62.32	61	36.61	69.92	17.44	42.33	69.17	41.89	47.67	45.31	49.99	94.21	79.66	31.21	72.32	51.56	17.63	37.37	72.11	121.93	62.13	61.01	106.79	73.57	64.96	72.47	76.92
CDK13	ENSG00000065883	20.69	13.67	26.85	17.29	21.47	16.35	23.73	12.46	27.64	18.08	20.71	12.94	16.46	12.03	6.98	34.08	16.64	20.42	20.47	26.35	23.14	7.43	16.71	13.4	19.34	5.61	11.3	6.83	12	24.7	8.49	16.4	10.66	7.76	15.89	12.46	17.84	12.12	11.06	24.67	10.16	9.52	14.92	13.87	10.41	20.3	20.99	14.48
MHFD2	ENSG00000065911	31.88	32.06	111.71	25.33	31.61	53.03	70.2	41.49	40.12	43.75	121.9	37.4	84.65	105.45	32.69	64.91	61.3	63.09	23.79	42.83	72.73	111.84	80.74	33.17	73.72	19.3	20.25	19.5	29.12	34.36	48.63	33.68	32.92	116.3	101.97	68.24	23.2	28.76	37.47	63.33	84.58	88.56	72.55	52.81	64.39	51.66	78.91	47.25
SLC9A7	ENSG00000065923	1.28	0.83	0.5	4.56	4.02	1.93	1.24	2.31	3.02	2.08	2.25	1.05	1.63	1.05	3.01	5.16	3.59	1.94	0.76	0.87	2.68	0.45	0.51	0.79	2.13	1	0.06	1.25	4.27	2.77	1.53	2.23	1	3.12	2.98	0.92	0.78	0.19	3.08	2.21	9.1	25.47	2.21	5.66	1.83	1.13	4.22	1.84
FOXJ2	ENSG00000065970	9.44	7.77	7.34	8.45	7.64	6.94	4.84	8.03	9.47	16.37	11.24	9.56	4.46	6.37	9.61	11.84	9.05	8.91	10.13	8.67	12.15	4.29	5.79	22.94	8.78	12.69	11.93	5.63	9.02	11.36	9.78	8.39	8.98	8.99	11.28	6.57	19.74	5.4	5.51	7.41	12.05	12.21	8.77	5.39	7.32	9.39	14.44	8.6
YBX1	ENSG00000065978	574.51	646.34	1186.65	683.81	526.55	655.56	729.47	541.84	607.91	578.77	567.26	796.31	767.45	676.12	558.71	1003.13	908.39	1172.94	526.77	546.09	623.17	965.67	644.94	422.98	670.9	328.57	551.55	600.6	813.15	763.55	719.61	525.01	649.65	1007.67	1389.72	895.55	1127.52	695.68	501.41	650.2	321.49	624.24	1158.92	1137.4	798.32	854.04	1068.48	868.62
PDE4A	ENSG00000065989	9.97	13.2	3.96	7.08	9.43	9.89	8.44	10.6	12.33	14.87	22.85	5.06	10.06	6.84	27.2	4.71	6.14	3.57	8.79	12.35	8.37	3.87	12.03	29.6	7.02	11.13	10.49	7.69	8.69	25.75	10.8	11.32	10.56	12.42	5.83	5.16	9.94	6.48	2.3	8.8	10.7	8.7	5.45	4.7	9.27	10.1	11.67	11.08
PPP2R5A	ENSG00000066027	42.85	46.58	20.18	23.38	16.13	13.68	28.95	29.1	16.37	14.77	20.74	18.98	31.17	19.06	30.98	25.12	13.23	5.72	23.08	21.41	20.65	14.77	26.27	11.72	18.41	4.2	62.81	24.82	20.94	18.82	30	24.68	29.27	22.74	15.14	13.46	14.67	14.47	17.76	16.75	12.53	23.91	18.88	17.41	17.5	15.8	20.2	10.09
CTNNA2	ENSG00000066032	0.03	0	0.34	0.15	0.47	0.02	0.11	0.06	0.2	0.05	0.09	0	0.02	0.19	0	0.06	0.11	3.02	0	0.03	0.18	0.13	0.05	0.27	0.02	0	0.1	0	0.05	0.03	0.08	0	0	0.07	0.11	0	0.09	0.1	0.42	0.26	0	0.02	0.32	0.22	0.1	0.54	0.29	0
ELAVL1	ENSG00000066044	22.93	29.91	78.4	21.2	22.82	42.61	34.79	32.62	38.46	46.89	52.59	38.21	36.43	49.59	42.45	43.36	61.48	53.38	28.04	36.62	32.76	33	64.88	105.72	42.67	37.34	30.48	23.72	29.11	59.41	35.17	28.95	36.94	49.16	52.71	45.82	66.46	54.74	20	51.33	33.05	34.53	37.21	37.46	37.31	64.45	60.57	65.46
TIE1	ENSG00000066056	67.33	26.8	15.82	32.83	21.65	35.47	7.68	27.71	48.8	15.7	31.1	36.6	39.24	24.41	25.72	44.82	14.25	7.52	31.79	31.81	33.44	24.84	3.62	28.15	29.6	50.39	60.44	17.83	24.11	38.86	31.43	15.82	29.54	34.86	10.7	43.07	6.42	8.19	10.59	6.46	30.85	51.93	12.36	34.5	14.29	16.03	11.69	3.66
DIP2B	ENSG00000066084	6.4	6.93	6.96	5.76	9.23	6.02	7.38	5.93	7.31	8.38	11.15	3.54	7.48	5.32	5.23	8.43	8.36	12.92	8.22	7.61	7.17	4.12	3.96	4.2	6.37	2.39	6.33	3.02	6.8	13.29	6.11	4.55	5.26	5.51	9.88	6.64	4.17	4.9	3.49	11.23	4.55	7.31	5.16	5.15	7.11	6.27	7.93	4.86
SMARCD1	ENSG00000066117	27.12	31.51	40.79	33.08	29.08	37.09	61.95	33.48	40.34	61.46	39.68	20.72	63.46	39.86	32.95	45.84	29.12	148.87	33.84	34.46	37.9	19.74	18.6	41.4	32.62	27.4	19.74	11.2	13.55	37.3	21.46	17.67	19.61	24.67	26.14	21.01	39.37	57.97	24.24	108.38	30.44	34.03	49.23	27.23	20.41	43.31	36.11	23.91
KDM4A	ENSG00000066135	13.95	17.01	20.14	12.18	12.49	12.81	20.82	15.35	16.35	19.16	16.54	15.08	18	9.46	17.46	20.21	19.65	32.71	18.06	20.07	16.64	10.22	12.97	22.98	13.35	10.63	15.22	9.32	15.58	27.96	11.13	15.97	12.06	15.33	34.52	9.3	20.8	26.54	15.38	15.84	8.54	12.7	21.07	19.56	12.16	18.83	19.68	8.74
NFYC	ENSG00000066136	37.29	38.3	37.92	42.78	35.06	32.32	48.49	40.51	35.15	34.08	43.21	33.09	54.25	27.7	36.81	43.47	29.42	40.93	36.42	40.75	41.78	21.18	66.92	57.35	44.9	49.01	32.69	26.81	39.24	48.34	42.34	31.15	42.93	33.24	53.71	31	72.93	51.84	48.93	73.51	25.39	34.42	60.02	35.86	45.65	48.45	40.56	41.44
ZMYND12	ENSG00000066185	1.5	1.73	0.18	1.93	0.69	0.17	0.6	1.16	1.16	0.94	0.9	0.27	0.91	0.71	2.05	0.58	0.59	0.77	1.19	1.88	0.66	1.2	1.29	2.74	0.36	2.01	0.71	1.19	2.71	2.37	2.56	0.16	0.86	0.37	1.02	0.72	0.42	1.77	0.84	0.17	0.2	1.14	0.99	2.73	2.32	0.66	1.19	1.66
SLC9A3	ENSG00000066230	0.05	0.1	0.32	0.1	0.87	0	0.15	0.09	0.11	0.08	0.13	0.02	0.08	2.07	0.36	0	0.21	0.09	0.02	0.15	0.2	0.03	0.31	0.04	0	0.03	0	0.06	0	0.77	0	0.13	0	0	1.96	0	0.02	0.28	0.13	0.46	0.02	0	0.03	2.8	0.27	0	1.1	0
NGEF	ENSG00000066248	5.58	1.47	17.33	4.89	0.49	3.51	4.33	30.23	0.84	0.02	1.81	0.03	0.73	30.04	27.44	0.27	4.84	4.09	15.56	11.47	3.45	0.92	117.08	0.52	0.23	3.97	1.63	3.88	3.71	7.9	15.03	8.23	0.62	3.09	1.46	0.65	15.34	5.91	0.8	26.04	4.95	1.49	17.04	2.24	0	21.37	5.47	0.91
ASPM	ENSG00000066279	2.07	3.74	25.57	1.35	6.08	6.73	26.57	1.67	6.66	21.57	22	8.34	6.19	5.15	1.49	18.9	8.84	20.28	0.72	5.87	12.12	4.09	1.86	0.85	3.24	0	0.3	0.47	0.68	7.26	0.54	1.83	1.79	10.29	8.34	9.29	13.28	6.76	2.69	25.25	3.11	7.07	20.31	6.59	4.21	2.94	7.67	5.13
CD84	ENSG00000066294	12.6	7.25	3.14	8.99	63.23	7.68	13.5	31.77	29.04	19.79	31.77	7.8	9.28	9.96	21.8	39.43	7.57	2.41	19.3	16.8	28.06	3.43	1.86	5.77	11.66	7.02	5.06	9.23	5.21	14.39	11.36	13.57	4.79	5.28	27.88	6.98	1.44	0.39	27.73	1.5	3.16	4.8	22.67	35.79	30.51	6.8	68.58	6.98
ELOVL1	ENSG00000066322	87.16	114.55	116.49	64.55	72.41	113.61	83.78	83.5	79.59	87.33	107.62	76.42	116.09	80.15	87.32	121.77	79.8	50.67	75.67	76.09	86.21	69.88	86.83	154.22	89.66	99.78	82.53	60.23	67.34	91.26	66.13	64.87	86.76	128.14	79.89	93.74	115.24	54.17	74.37	75.39	84.61	76.05	118.22	92.32	92.03	149.14	87.69	111.89
SPI1	ENSG00000066336	74.49	217.91	15.5	36.84	182.4	89.01	84.67	238.11	144.27	136.46	166.14	140.99	91.93	54.53	69.46	130.3	55.71	26.55	92.09	82.09	133.92	26.69	23.01	212.35	111.2	318.11	57.07	139.52	31.98	108.02	135.32	81.63	53.31	58.19	88.85	180.25	17.54	5.23	119.1	9.68	69.91	48.78	91.73	115.3	308.47	114.32	167.73	60.77
ZNRD1	ENSG00000066379	35.85	27.15	44.08	30.01	26.74	105.76	62.18	36.26	32.4	56.2	19.26	67.1	70.56	39.03	30.3	50.52	42.41	64.21	37.77	49.36	40.03	34.07	32.13	31.65	27.12	27.76	12.6	21.21	18.04	31.5	24.15	14.17	29.08	34.12	41.18	25.67	60.99	62.84	34.92	61.68	40.8	28.13	63.8	30.31	13.66	45.24	18.3	66.56
MPPED2	ENSG00000066382	2.54	0.88	1.43	1.46	0.27	0.88	4.68	1.42	1.2	1.64	1.04	1.75	1.03	2.38	4.97	1.31	3.28	2.19	5.88	3.68	4.68	0.59	1.99	1.58	0.3	1.75	2.75	0.87	5.33	7.84	4.31	6.29	1.89	0.45	4.51	0.55	5.64	10.2	3.84	17.81	0.88	1.11	2.58	2.1	3.17	1.35	12.54	0.71
CLDN18	ENSG00000066405	0.3	267.69	0.28	0.16	0.82	0.04	0.3	0.08	0.59	0.3	0.61	0.16	0.12	0.08	0.02	0.72	0.04	0.08	0.23	0.23	0.28	0.08	0.02	0.2	0.18	0	0	0.02	0.2	0.18	0.04	0.07	0.09	0.07	0.03	0.27	0.08	0.07	0.09	0.3	0.06	0.09	0	0.03	0.32	0.13	0.14	0.04
ZBTB11	ENSG00000066422	7.63	5.69	13.3	7.3	5.37	5.55	8.67	5.73	6.13	9.36	9.89	4.22	2.8	5.27	4.67	12.45	3.55	9.45	8.53	9.04	8.2	10.12	14.03	2.34	7.18	0.66	6.38	3.93	6.81	8.36	5.45	5.35	4.59	8.95	6.73	6.42	6.1	3.93	4.51	13.06	3.7	8.26	5.79	6.13	6.22	4.66	6.05	2.31
ATXN3	ENSG00000066427	20.76	17.55	17.72	13.02	13.97	20.32	43.75	10.52	19.94	15.5	15.17	10.51	8.03	10.83	9.3	16.7	8.28	18.67	16.62	23.73	12.28	21.03	9.66	4.36	10.47	1.17	8.41	7.94	11.66	12.89	7.68	8.41	6.35	22.76	13.79	17.07	20.56	29.14	7.64	15.13	12.57	19.16	12.5	15.68	13.57	9.86	16.4	30.22
GOLGA5	ENSG00000066455	35.51	24.21	43.58	27.36	22.68	38.84	51.35	30.69	31.24	37.88	38.11	32.38	25.42	26.71	38.48	36.69	31.07	28	37.65	61.71	49.06	40.96	36.13	12	18.06	3.89	18.74	28.75	33.94	35.87	23.79	24.02	23.21	30.84	29.18	25.36	36.18	52.12	27.79	34.54	39.28	25.24	24.78	31.55	20.9	26.5	39.36	45.92
FGFR2	ENSG00000066468	0.9	24.33	21.48	4.49	6.71	12.57	41.7	16.75	17.56	23.38	3.9	9.62	24.87	2.45	44.5	10.31	17.46	2.22	11.54	17.91	17.98	10.18	30.65	16.16	0.35	20.79	1.64	3.19	0.32	55.81	0.6	93.08	2.23	1.07	76.47	0.78	26.38	35.71	35.09	5.37	0.89	0.16	7.53	4.05	15.44	25.52	7.83	16.97
LRRC40	ENSG00000066557	7.42	6.18	10.1	6.57	5.81	6.9	14.49	4.63	7.04	7.04	9.91	4.73	5.81	5.59	6.52	16.17	10.09	14.97	6.56	10.21	11.3	14.88	9.28	3.25	4.66	0.39	7.26	6.11	8.16	11.88	6.29	8.2	8.24	14.63	15.83	9.29	10.24	3.92	3.88	23.46	4.1	6.64	14.89	10.82	6.57	7.77	15.56	6.84
ISOC1	ENSG00000066583	7.81	15.02	8.56	9.45	6.67	9.19	10.32	9.52	7.22	10.41	6.81	7.61	7.11	6.55	6.06	11.78	20.27	6.02	7.56	10.55	9.55	7.46	12.43	4.48	14.16	4.52	19.67	8.59	9.74	9.05	12.02	9.13	10.98	15.19	10.56	8.9	9.31	11.73	8.34	11.63	4.19	11.21	10.54	7.56	9.69	17.35	8.5	20
EML1	ENSG00000066629	18.96	9.94	23.51	19.68	14.85	15.57	14.81	11.8	11.18	15.66	26.66	8.96	23.71	14.82	18.71	28.98	18.08	54.28	16.43	7.8	11.65	21.62	19.48	10.49	9.64	3.14	14.51	12.13	21.99	25.97	6.61	15.37	13.8	13.1	24.32	10.36	10.47	9.63	14.24	23.85	16.71	16.06	7.39	18.06	11.46	11.91	6.45	16.23
TRM11	ENSG00000066651	14.09	6.03	13.94	12.1	11.8	10.37	25.37	11.18	9.42	8.83	9.27	5.19	8.45	3.87	6.55	10.98	12.59	20.13	9.16	13.54	9.73	11.22	17.09	4.56	5.36	0.85	6.81	5.02	6.5	10.07	5.71	5.93	6.14	7.87	6.21	6.88	12.62	13.12	6.53	12.29	9.33	8.56	4.5	4.03	8.54	4.53	8.6	2.34
THUMPD1	ENSG00000066654	21.65	17.53	31.35	16	13.8	9.48	21.41	14.28	14.57	22.71	24.39	11.26	10.25	8.47	16.02	19.41	9.91	26.92	19.2	18.92	20.62	12.35	29.8	6.13	12.67	1.15	14.28	10.81	15.46	13.39	11.78	14.38	12.79	19.15	17.71	12.86	9.58	15.3	12.52	12.5	15.24	20.7	13.55	12.84	9.71	6.28	15.26	9.96
MSANTD3	ENSG00000066697	17.91	13.04	10.74	24.65	43.43	29.5	22.12	28.05	26.24	33.98	49.94	28.18	18.74	14.63	16.5	68.09	57.03	40.21	22.04	19.11	22.22	64.05	20.29	16.25	26.86	13.72	15.67	22.57	28.47	27.29	23.33	20.79	17.85	85.99	21.59	60.23	25.3	10.68	18.85	36.85	36.75	50.09	20.42	35.51	42.11	17.36	32.65	24.8
KIF26A	ENSG00000066735	5.26	4.99	21.39	2.48	0.86	1.63	18.05	2.15	4.48	4.64	2.52	1.07	20.83	5.02	9.15	2.05	5	3.95	2.48	6.4	4.78	1.27	10.1	3.02	0.96	1.94	6.88	1.16	2.5	7.27	2.46	4.61	2.8	0.7	5.46	2.52	22.98	38.88	3.52	10.16	1.14	2.1	22.88	4.08	1.32	5.2	10.16	7.6
ATG2B	ENSG00000066739	11.1	4.69	9.03	7.41	8.56	5.73	13.22	4.26	8.59	8.54	11.03	3.4	7.27	2.82	4.55	11.85	2.95	7.27	8.03	11.62	9.1	3.65	6.45	4.64	5.62	1.2	4	1.9	4.92	7.75	4.82	4.6	3.22	3.11	4.07	2.87	3.79	6	3.43	6.98	5.5	3.8	4.58	4.29	4.08	3.23	5.12	3.07
ARFGEF1	ENSG00000066777	26.89	21.35	53.67	19.18	27.55	26.66	32.04	17.03	30.33	35.46	38.95	12.42	24.08	20.51	13.73	19.76	29.52	9.45	22.04	37.69	30.99	17.44	19.41	11.84	27.3	1.72	13.96	14.39	18.11	14.94	13.72	13.39	12.11	27.32	19.11	17.91	18.29	15.79	10.37	12.13	30.52	29.32	15.02	19.3	25.74	9.59	16.24	23.35
ACSM2B	ENSG00000066813	0.78	0.03	0	0.24	0.25	0.02	0	0.02	0.15	0	0.03	0.03	0	0	0	0.02	0	0	0.04	0.32	0	0	0	1.04	0	0	0.18	0.03	0.14	0.17	0	0.05	0	0.06	0	0.03	0	0	0	0	0	0.33	0	0	0.03	0.06	0	0
ZFAT	ENSG00000066827	5.81	4.68	9.13	7.49	3.17	4.22	7.54	4.61	5.37	5.37	4.13	6.26	6.53	5.71	3.35	5.97	7.54	5.52	4.94	4.56	4.85	3.55	5.18	7.68	9	7.44	10.7	5.39	9.03	5.15	13.89	1.75	3.83	3.93	6.48	4.46	6.69	3.03	3.52	12.03	5.24	4.56	7.91	5.4	4.65	6.89	5.48	6.33
MFR1	ENSG00000066855	15.6	10.92	26.97	13.45	17.52	20.26	25.6	10.48	16.44	21.86	28.37	9.23	20.13	31.58	13.67	13.25	31.76	18.81	15.45	31.47	21.85	40.09	22.52	5.7	18.2	3.2	9.86	6.89	11.93	10.35	10.25	15.51	9.22	27.67	19.12	14.31	23.76	8.72	8.8	25.38	17.7	21.63	18.43	13.99	13.8	7.62	20.5	26.9
STAG3	ENSG00000066923	6.25	3.66	4.21	8.94	11.91	1.57	12.29	1.59	4.31	3.53	2.75	3.66	22.45	1.66	1.07	4.4	1.46	13.06	6.58	34.73	4.62	1.84	0.25	2.83	7.35	0.72	1.29	3.7	2.36	3.45	0.43	2.05	2.25	0.68	12.39	0.84	0.77	2.29	7.27	12.51	1.4	1.42	3.91	11.89	2.22	1.77	2.39	8.04
FECH	ENSG00000066926	12.82	12.51	21.33	21.17	10.08	6.7	26.66	11.84	14.21	15.68	10.56	7.45	8.78	8.93	12.09	14.49	12.25	15.43	19.51	13.29	12.32	10.69	27.03	13.58	8.23	11.24	16.99	9.09	22.63	43.58	17.41	14.88	11.3	12.86	16.32	11.03	7.7	26.84	12.58	17.22	6.29	10	10.01	11.96	11.89	21.03	11.11	15.38
MYO9A	ENSG00000066933	8.34	6.22	5.32	5.7	4.18	3.27	11.39	4.33	4.02	8.2	10.68	1.89	3.86	3.63	5.13	5.66	3.01	5.67	6.52	6	6.13	3.36	10.28	1.62	4.38	1.12	4.6	2.25	6.93	7.34	5.06	5.08	4.91	4.17	6.86	2.69	4.54	3.9	3.93	10.73	3.54	6.69	5.23	3.92	4.68	2.87	7.5	2.84
DDX3Y	ENSG00000067048	47.43	0.01	0.01	30.85	21.58	0	0.03	0	56.7	0	0	0	0	12.02	23.23	0	3.07	29.57	49.72	47.48	0	0	0	11.18	0.31	0.04	21.99	16.31	25.7	44.1	0.03	0.03	0.03	27.7	0.23	31.8	0	0	0	25.47	0	0.16	2.97	0	17.87	23.38	44.37	1.21
PFKP	ENSG00000067057	40.5	31.46	52.96	29.13	43.89	31.59	14.78	35.79	40.58	14.45	40.3	15.56	23.05	12.46	16.84	44.22	145.35	39.81	21.21	12.86	38.42	14.46	94.1	35.52	37.69	41.49	30.9	49.04	28.01	17.52	43.64	19.71	34.36	172.65	10.41	60.12	35.84	106.73	10.84	2.18	69.34	71.61	21.2	45.15	55.51	88.78	64.46	25.26
IDI1	ENSG00000067064	23.03	39.12	27	35.24	20.98	18.45	18.55	17.46	19.76	27.25	28.93	18.58	20.3	18.22	19.55	26.53	32.82	38.52	29.91	30.22	33.67	38.47	35.16	5.51	15.92	1.7	17.48	13.83	20.33	13.5	32.1	16.39	22.26	26.34	18.29	19.47	43.33	40.84	8.82	51.42	16.19	19.09	27.77	26.69	19.68	6.94	21.2	24.27
SP100	ENSG00000067066	76.16	43.66	43.51	41.17	57.21	48.41	64.43	65.43	65.93	51.2	52.5	42.37	25.06	21.69	40.72	78.99	31.69	23.78	79.33	105.17	79.39	28.44	38.25	39.47	64.83	11.04	56.62	67.58	44.25	60.16	61.56	44.15	46.63	61.1	32.99	36.84	16.22	22.94	26.49	37.9	48.7	57.33	23.8	43.03	73.33	24.05	39.21	7.74
KLF6	ENSG00000067082	97.41	81.39	50.21	147.17	95.51	42.44	34.79	59.39	109.34	65.66	112.92	30.32	32.65	21.39	34.8	168.35	32.88	21.47	220.16	73.88	77.79	31.81	99.18	32.39	54.64	20.89	60.14	44.66	48.78	93.49	121.27	64.83	44.04	90.86	58.56	95.6	60.21	20.91	18.02	36.57	51.25	99.11	21.14	62.31	114.37	14.14	90.2	7.03
PPAP2A	ENSG00000067113	152.35	26.22	60.72	84.52	36.25	53.68	36.87	49.9	34.13	27.3	32.23	104.49	71.92	26.24	36.62	37.61	103.75	40.82	146.53	79.57	52.28	47.34	43.88	225.29	67.73	60.63	205.84	75.67	138.39	114.63	286.61	59.86	198.24	41.54	19.43	24.48	24.42	22.5	34.36	28.82	53.83	78.29	23.84	21.25	25.41	66.82	14	43.79
NEO1	ENSG00000067141	11.78	23	24.03	20.14	16.85	49.51	124.43	34.16	24.83	45.37	26.5	13.38	60.67	54.64	53.7	19.3	50.68	21.63	11.57	25.55	20.57	23.98	26.3	36.5	9.49	30.12	18.24	12.17	19.64	27.5	14.92	32.81	20.93	11.86	58.08	8.29	72.81	99.09	31.97	191.56	13.79	27.97	59.96	49.85	15.06	53.24	49.94	48.04
TRAM1	ENSG00000067167	103.28	144.52	351.19	91.63	89.5	113.71	161.4	94.08	84.8	120.8	172.02	53.6	190.18	243.12	162.73	95.08	168.22	49.46	144.97	145.77	155.98	250.88	220.93	41.02	114.17	19.37	104.6	96.66	131.75	112.67	138.18	147.15	100.06	209.58	103.49	100.72	57.47	52	67.95	54.2	139.97	118.79	115.04	125.62	90.52	42.93	139.25	103.13
PHKA1	ENSG00000067177	2.88	1	4.54	6.53	1.33	0.76	0.27	1.14	0.49	1.44	0.76	0.31	0.6	0.82	1.06	0.47	7.35	0.36	1.23	0.61	0.46	0.34	2.75	0.14	1.7	0.94	1.73	0.79	11.26	1.2	2.57	1.14	0.54	2.93	0.71	0.46	0.13	0.6	1.13	1.82	0.09	5.66	0.41	1.44	0.5	0.44	1.27	1.58
TNFRSF1A	ENSG00000067182	121.44	110.04	74.35	98.35	86.83	125.83	137.76	156.19	122.46	184.22	143.34	138.4	98.65	92.42	93.68	130.01	108.84	41.97	151.63	118.66	122.34	125.31	85.78	385.7	149.95	290.17	196.82	160.44	100.52	145.83	277.51	166.04	147.81	143.12	127.95	192.97	122.97	36.3	83.02	89.33	215.42	188.44	97	89.18	195.65	163.99	157.91	87.4
CACNB1	ENSG00000067191	36.26	6.49	13.95	168.35	5.3	4.92	13.44	6.41	15.05	9.6	11.26	3.52	3.81	8.77	3.82	5.31	2.79	12.02	9.17	12.74	12.18	10.31	1.58	9.61	5.15	29.38	5.54	4.87	98.8	6.15	75.43	8.4	4.76	4.64	6.61	2.55	6.36	12.38	9.5	7.34	4.69	16.03	4.38	2.47	9.07	5.17	12.12	2.76
EVI5	ENSG00000067208	6.55	8.83	6.87	4.03	6.53	3.76	10.89	6.63	6.78	25.27	10.26	3.51	5.15	6	7.3	10.91	6.9	5.12	6.93	8.86	7.62	10.48	8.45	3.17	3.3	0.52	5.25	3.23	5.49	9.27	3.93	5.72	3.5	7.49	7.81	6.31	6.04	1.95	3.27	20.14	1.81	4.32	7.96	11.09	3.98	2.68	12.04	4.35
STOML1	ENSG00000067221	17.82	11.96	9	18.01	11.07	20.2	20.91	19.63	11.6	38.38	20.29	14.42	28.5	27.8	14.32	18.56	25.95	25.07	12.31	18.93	14.79	37.07	11.25	18.8	8.26	18.04	11.08	16.28	16.92	9.83	12.61	14.18	16.13	17.25	8.73	10.1	22.8	8.6	12.45	24.31	27.15	31.42	28.61	19.64	12.98	14.24	9.77	12
PKM	ENSG00000067225	508.97	575.68	529.23	1141.51	859.62	979.14	627.51	946.51	993.53	2369.92	1289.74	488.22	560.55	595.42	514.87	917.91	2076.57	1335.43	510.47	323.01	725.8	834.1	831.4	475.74	881.06	1307.66	188.56	476.43	696.8	425.94	444.04	466.21	308.96	1303.8	605.09	1121.17	754.83	594.92	472.65	1424.63	1304.82	2234.85	684.64	966.86	1131.39	1015.22	1496.49	409.16
DHX29	ENSG00000067248	14.66	10.67	26.95	13.82	15.26	9.01	13.14	10.23	12.99	16.02	12.15	7.95	6.9	9.34	12.68	17.28	17.84	19.54	14.97	18.03	14.24	15.63	16.31	5.83	8.46	1	9.72	9.86	14.77	16.68	12.01	9.48	9.34	12.16	11.03	11.94	14.64	9.07	7.88	27.06	5.88	13.09	16.03	8.83	11.28	6.23	14.1	8.74
DNTTIP2	ENSG00000067334	38.31	27.48	42.68	28.21	31.51	46.55	59.63	31.05	36.79	198.96	38.04	49.85	40.07	27.27	25.46	61.82	40.46	46.51	30.27	55.68	45.85	69.63	31.95	13.98	13.9	2	13.83	22.66	17.28	24.67	28.28	22.34	22.92	26.85	32.86	30.47	57.42	23.73	26.14	72.15	26.16	28.49	40.81	47.13	24.42	31.4	30.99	26.42
METTL22	ENSG00000067365	18.98	13.45	38.7	20.12	20.1	10.97	27.79	8.93	31.65	28.96	25.32	10.64	14.94	7.39	8.38	17.26	7.56	26.6	22.36	26.56	16.54	31.26	16.31	11.37	17.55	9.51	8.28	10.53	17.53	17.85	17.33	9.96	10.35	12.1	9.48	10.03	20.17	10.34	15.79	10.48	30.7	25.98	10.12	11.99	25.64	12.79	28.99	11.26
TP53BP1	ENSG00000067369	23.87	11.51	35.05	23.73	20.5	13.06	14.36	11.39	28.38	26.12	30.26	18.39	9.61	13.01	15.57	36.31	12.55	57.47	21.94	29.89	20.92	5.91	11.01	15.4	12.98	10.35	8.84	9.53	14.18	26.45	10.55	16.64	11.56	13.32	18.68	13.51	14.91	15.02	11.93	20.47	12.88	26.29	10.67	15.39	17.68	19.8	25.18	11.29
TRO	ENSG00000067445	28.58	4.98	28.08	36.42	17.63	27.71	64.73	8.55	43.86	58.83	22.91	32.4	35.34	14.72	9.41	23.85	26.63	33.52	27.61	50.88	43.66	33.38	21.67	7.03	7.38	7	7.94	5.07	15.94	33.68	5.61	20.08	13.9	8.96	26.12	6.34	27.72	31.11	12.07	17.39	16.86	17.08	10.77	68.18	14.61	35.6	35.55	24.61
RRP15	ENSG00000067533	4.48	4.76	24.1	10.46	5.47	7.72	11.71	7.68	7.49	5.99	13.54	8.19	7.27	6.81	7.26	14.87	10.34	7.19	5.33	6.99	7.9	12.97	3.43	1.61	4.84	0.3	2.71	2.73	4.8	2.24	3.19	2.23	1.9	7.66	4.35	5.06	3.46	8.5	4.88	10.89	5.4	9.99	8.79	8.47	6.1	1.52	2.37	2.03
RHOA	ENSG00000067560	389.01	464.06	202.84	361.69	348.34	331.47	513.36	420.95	462.21	609.61	482.52	395.92	422.36	289.72	374.01	440.47	366.43	305.9	454.24	327.98	674.39	318.56	202.49	536.83	562.93	493.48	492.35	579.14	471.82	385.66	474.81	446.99	514.57	463.48	413.55	559.69	393.2	227.21	263.43	397.23	260.12	596.15	408.3	364.28	464.79	475.97	318.31	331.57
DHX8	ENSG00000067596	18.44	20.21	27.12	17.22	23.53	39.67	31.01	26.65	27.01	47.17	24.9	22.98	25.6	24.48	23.11	22.58	29.25	64.71	20.08	22.88	31.45	17.4	22.5	28.75	16.96	25.28	15.02	13.14	11.73	28.41	15.81	12.09	12.55	13.39	23.2	13.51	34.3	37.32	22.57	61.32	26.41	26.99	23.36	23.79	17.08	27.94	33.35	20.29
PRKCZ	ENSG00000067606	1.47	40.49	0.54	0.91	3.46	2	1.73	7.76	3.92	1.18	3.37	3.13	4.09	1.96	5.01	1.9	7.79	0.86	1.51	1.82	3.98	1.45	24.47	12.25	5.33	4.55	1.31	2.16	1.48	2.77	2.48	1.9	1.33	8.49	5.33	3.92	1.95	13.92	3.13	0.69	3.18	3.46	3.8	2.13	3.4	1.75	1.97	2.64
ZFY	ENSG00000067646	6.18	0.08	0	5.35	5.52	0	0	0	4.25	0	0	0	0	2.2	3.66	0	0.72	4.5	5.8	5.63	0	0	0	2.91	0.03	0	4.74	3.17	5.7	6.68	0.02	0	0	3.43	0	3.82	0	0	0.01	2.46	0	0	2.69	0	1.95	2.19	4.14	0.18
IARS2	ENSG00000067704	34.39	36.07	90.98	40.46	29.38	30.6	36.63	35.98	26.8	37.25	44.01	24.03	25.14	82.86	45.23	40.36	39.79	45.96	27.08	25.9	43.83	26.65	43.5	15	24.99	8.29	41.12	23.75	29.1	30.51	29.96	26.76	30.78	42.85	27.47	29.25	14.46	37.4	29.6	56.57	25	36.35	50.07	43.66	24.48	18.64	42.7	21.46
SYT1	ENSG00000067715	0.92	0.39	3.58	0.36	0.58	0.16	0.44	1.16	0.5	0.88	0.21	0.25	0.15	0.17	0.08	0.51	4.6	0.51	0.53	0.27	0.42	5.15	0.17	0.02	5.3	0.13	1.62	0	0.57	0.41	1.07	0.22	0.71	1.03	1.27	0.35	0.73	2.29	0.96	0.03	6.03	28.5	0.18	0.36	0.74	0.21	0.02	0.23
NAV3	ENSG00000067798	2.82	1.85	20.22	2.96	3.51	6.61	14.03	4.22	3.21	4.55	4.52	1.41	4.84	1.47	0.66	8.61	4.12	1.29	2.46	7.14	7.69	4.33	2.81	1.88	9.33	0.95	2.37	2.72	3	2.61	2.17	4.94	5.09	9.55	6.58	1.03	7.84	3.88	4.4	4.88	6.28	12.92	3.92	3.66	62.86	4.26	10.54	8.05
IDH3G	ENSG00000067829	47.55	50.5	53.51	54.12	60.63	53.69	72.72	69.68	75.42	69.73	54.62	71.03	78.81	44.3	64.74	66.81	55.93	57.62	45.03	59.97	70.87	34.26	50.2	74.96	53.09	104.37	43.48	51.56	59.84	39.25	45.47	44.34	60.33	67.65	40.71	51.25	63.68	45.54	49.61	33	53.54	68.22	48.61	50.22	55.97	90.72	94.67	51.89
ROGDI	ENSG00000067836	22.98	48.13	54.12	31.04	10.39	15.68	28.43	20.36	24.96	28.2	18.61	17.98	51.87	44.89	13.3	21.55	13.77	117.55	13.76	19.34	23.97	10.81	6.81	14.16	11.1	12.81	10.1	19.69	29.32	15.45	15.95	17.33	21.42	13.28	12.82	13.78	44.38	39.34	49.32	54.94	20.66	13.07	46.85	21.45	16.12	21.52	36.17	33.49
PDZD4	ENSG00000067840	4.11	1.97	0.81	2.21	0.22	0.65	3.31	1.95	1.01	0.51	1.15	1.47	0.56	0.61	3.19	1.38	3.84	169.19	1.79	2	2.88	0.45	2.11	0.93	1.32	5.64	2.35	3.35	2.51	5.05	2.05	7.58	0.69	0.72	3.24	0.81	2.8	1.88	1.39	3.93	2.8	2.46	0.11	1.32	1.3	1.95	2.89	0.33
ATP2B3	ENSG00000067842	0.07	0.02	0.24	0	0.2	0.01	0.48	0	0.34	0.09	0.02	0.02	0.03	0	0	0.07	0.07	8.82	0.01	0.01	0.12	0.31	0.27	0.23	0	0	0	0.05	0	0.05	0	0	0.01	0	0.16	0	0.02	0.11	0.03	0.04	0.14	0.19	0.05	0.08	0.03	0.18	0.1	0
ROCK1	ENSG00000067900	20.27	14.47	17.58	13.41	14.13	8.12	23.48	12.28	21.91	14.55	27.44	7.44	6.84	7.95	11.78	25.86	7.95	10.24	17.73	21.56	20.65	14.6	12.63	2.67	10.79	0.24	12.31	11.19	11.74	11.66	11.48	11.43	13.41	16.17	17.45	15.13	7.83	11.6	6.41	11.58	11.67	17.17	11.73	9.28	16.71	6.23	8.92	4
CBFB	ENSG00000067955	23.35	26.78	54.27	23.98	31.54	25.34	80.38	31.51	35.28	38.22	29.32	24.15	36.02	37.24	29.89	46.49	27.42	18.33	30.36	47.31	70.85	35.3	60.05	18.51	32.48	10.87	19.49	18.09	26.03	53.92	28.77	27.49	23.38	59.5	76.45	30.74	51.17	28.83	30.41	36.3	30.43	22.97	28.07	39.73	43.12	31.02	57	30.64
PDK3	ENSG00000067992	6.89	8.42	7.8	6.21	13.66	9.22	12.87	10.86	12.39	9.4	10.79	8.92	18.94	13.6	9.67	14.95	23.5	4.64	10.88	12.85	11.28	11.78	11.94	14.33	5.51	12.51	3.52	4.9	8.99	16.39	7.84	10.79	4.05	5.97	5.35	7.62	21.18	7.55	8.36	8.64	8.97	3.29	14.2	21.17	11.1	18.83	19.81	33.27
HYAL2	ENSG00000068001	96.64	93.15	52.04	46.73	68.45	88.58	40.28	84.62	114.27	70.8	85.15	113.7	115.9	74.23	64.22	117.53	62.45	51.37	70.4	72.26	115.1	90.58	21.43	75.32	92.99	103.14	82.63	48.09	54.22	85.9	109.56	55.63	103.86	84.33	78.23	136.79	43.58	31.12	53.53	36.54	73.27	114.13	89.24	101.77	59.51	80.99	49.6	30.47
HDAC4	ENSG00000068024	5.67	3.89	4.42	13.53	3.87	1.98	3.36	2.72	5.07	3.33	2.58	2.22	2.21	3.01	7.31	5.98	5.09	8.78	8.45	5.91	3.64	2.53	6.97	4.2	2.1	3.51	4.39	1.72	13.82	6.51	8.86	7.32	3.71	4.42	1.46	2.45	3.28	3.39	3.43	4.44	1.39	2.57	4.11	2.98	2.37	2.04	3.28	1.31
RASSF1	ENSG00000068028	53.39	33.53	46.27	33.1	36.77	32.27	69.3	44.65	116.49	71.73	57.64	62.98	39.82	36.19	35.41	58.65	26.8	61.24	42.65	50.55	106.01	17.76	17.32	81.99	45.71	38.48	37.08	44.52	33.14	44.02	27.28	31.5	37.55	34.91	31.02	23.8	52.1	14.99	48.71	25.62	22.06	29.25	37.64	33.92	54.33	39.48	28.14	17.25
FGFR3	ENSG00000068078	1.37	8.43	145.66	2.86	10.88	2.58	46.78	13.01	18.48	7.47	3.55	0.36	30.73	15.95	59.61	0.73	3.59	4.08	3.58	11.76	19.96	1.95	79.62	3.44	0.58	7.16	0.92	2.12	0.94	47.01	0.57	86.22	0.42	5.59	35.71	0.99	52.65	40.54	135.66	66.08	0.69	0.52	51.07	138.09	5.47	105.79	101.74	38.94
IFI35	ENSG00000068079	43.08	48.62	5.88	24.89	65.48	88.01	73.07	79.87	43.45	50.75	70.2	65.97	73.15	25.58	26.14	59.36	26.72	55.92	42.14	65.58	72.09	57.63	23.71	146.9	53.98	57.41	23.83	59.92	23.41	77.64	30.69	42.1	34.97	31.46	29.27	20.97	42.18	7.74	41.79	39.44	65.87	83.78	18.63	45.83	90.16	31.14	19.28	30.27
HEATR6	ENSG00000068097	5.7	6.17	8.79	7.35	9.28	8.43	23.61	5.96	9.85	15.56	13.87	4.98	8.07	5.91	8.01	9.25	6.43	48.11	6.84	8.34	8.46	8.59	11.95	6.86	9.73	6.3	4.19	4.74	5.97	9.03	4.69	5.83	4.7	5.77	13.41	8	6.24	11.08	7.12	18.59	8.77	9.19	7.53	5.53	6.09	10.47	16.81	4.2
COASY	ENSG00000068120	29.94	37.17	33.04	29.88	43.63	56	44.81	40.3	43.3	59.89	55.19	30.85	53.18	53.16	36.12	34.43	55.09	65.74	30.86	38.17	35.2	41.23	46.43	55.61	33.66	48.91	24.65	23.33	22.04	33.4	33.28	29.85	23.45	35.12	32.52	38.81	41.99	58.63	47.55	90.95	49.24	42.07	45.08	49.32	47.34	39.91	44.92	24.46
PLEKHH3	ENSG00000068137	23.74	16.91	13.54	35.41	13.41	14.69	22.04	27.51	21.06	22.05	18.41	16.65	40.62	24.79	17.47	12.94	16.26	33.9	16.93	25.08	30.1	10.67	7.72	33.82	9.99	23.71	28.37	13.74	19.61	22.41	10.56	17.98	43.92	10.42	14.08	8.96	30.43	47.41	20.9	51	21.24	33.46	29.64	22.69	17.45	22.21	29.51	13.69
MEF2A	ENSG00000068305	40.01	24	16.6	66.85	21.97	18.99	42.5	67.78	46.01	40.35	57.64	17.51	26.06	39.36	34.86	33.89	17.06	19.29	33.69	45.57	66.99	15.99	35.4	19.6	25.55	3.56	28.56	30.04	32.02	57.43	28.26	36.38	23.74	22.02	32.11	11.23	19.1	11.59	48.71	40.07	18.85	24.66	29.29	35.44	29.29	20.14	99.75	7.51
OTUD5	ENSG00000068308	34.98	32.65	29.77	25.71	34.98	29.07	49.45	34.04	46.79	70.9	31.97	53.11	51.62	31.29	29.17	45.78	59.54	44.16	34.55	48.57	34.59	28.88	37.19	71.39	50.02	41.37	36.62	30.43	28.01	53.94	31.02	32.9	35.42	26.26	39.91	32.53	38.75	42.82	30.82	42.66	42.91	54.5	35.57	53.21	44.71	65.26	35.68	42.14
TFE3	ENSG00000068323	36.66	32.22	19.03	26.13	40.84	28.72	26.83	34.29	57.1	50.16	51.49	45.06	46.49	26.52	23.35	49.13	45.8	30.5	39.74	45.64	36.47	30.92	27.33	60.65	46.5	61.8	55.48	34.97	25.91	57.16	39.29	34.38	33.73	34.09	34.38	40.81	22.78	19.56	26.74	30.2	47.58	69.78	24.91	42.83	68.92	42.13	39.78	21.18
TBC1D25	ENSG00000068354	8.92	12.55	22.22	9.66	12.49	11.9	16.59	10.12	14.92	20.36	4.15	13.39	13.79	22.51	12.84	15.37	17.73	17.2	8.17	13.85	8.35	10.7	16.37	19.38	10.85	13.9	9.35	7.98	8.42	17.91	11.07	9.83	10.58	10.81	18.48	7.23	15.78	9.15	10.02	21.74	11.73	19.9	13.79	37.5	15.16	20.44	22.26	17.34
ACSL4	ENSG00000068366	16.31	32.15	15.4	18.84	26.71	22.3	14.62	24.12	19.44	19.04	41.3	15.98	12.65	9.62	22.32	50.71	13.55	12.28	18.59	21.05	29.95	27.83	10.42	4.44	15.89	3.04	16.06	15.77	16.01	18.41	27.06	16.99	10.09	24.26	14.72	31.7	5.41	3.56	13.5	1.61	35.55	45.76	9.9	20.16	22.45	11.77	25.08	7.65
INPP5A	ENSG00000068383	14.18	15.24	8.47	13.34	5.72	10.91	9.98	11.62	10.47	6.96	13.41	8.44	26.74	22.48	19.71	12.91	11.39	8.39	10.31	8.74	12.16	5.88	12.94	10.59	9.24	7.15	15.05	14.3	13.68	13.97	12.42	12.38	34.06	16.52	13.74	18	13.55	5.46	13.2	13.53	26.33	24.98	17.2	12.72	9.18	5.51	23.56	7.29
GPKOW	ENSG00000068394	15.21	14.91	18.4	15.86	19.15	25.32	19.55	17.21	17.76	31.39	17.7	27.55	30.62	20.29	18.08	23.46	48.09	33.83	14.68	22.1	18.37	20	21.02	28.31	15.87	17.44	16.46	15.84	15.95	23.86	18.64	11.58	17.41	14.17	24.46	14.48	29.43	15.81	13.99	25.91	16.95	24.06	16.5	34.2	24.89	30.85	16.72	28.61
GRIPAP1	ENSG00000068400	26.82	25.68	29.1	21.31	33.65	39.22	40.71	25.17	44.97	46.61	35.44	28.54	26.32	22.49	19.12	42.8	45.88	37.86	25.77	48.36	33.72	12.99	10.82	33.22	18.12	13.93	14.09	13.79	12.12	25.41	15.63	16.16	13.36	13.4	24.73	14.41	21.92	25.59	20.96	30.71	22.41	25.67	19.5	36.28	29.96	23.42	22.41	18.28
FTSJ1	ENSG00000068438	36.89	24.72	47.43	34.86	46.96	107.78	71.13	36.53	53.33	105.42	79.57	76.88	48.37	72.75	41.68	112.05	121.81	45.55	40.84	67.76	58.53	95.79	44.52	61.04	33.58	40.17	22.33	27.27	26.94	49.18	30.15	29.92	26.8	55.41	87.76	55.85	66.78	62.43	38.19	72.13	40.24	37.85	54.51	102.58	74.59	79.38	50.32	60.77
PRR11	ENSG00000068489	1.83	5.96	20.57	2.05	8.97	7.92	30.99	3.29	14.77	25.2	31.17	7.06	9.34	12.8	5.28	15.44	19.43	45.67	1.66	5.76	12.81	20.11	2.72	3.68	15.6	0.34	1.53	0.56	1.89	20.23	1.69	2.25	2.76	29.55	26.23	22.65	16.85	5.64	2.16	42.17	6.22	33.9	21.59	11.82	5.55	8.9	24.25	8.23
REEP1	ENSG00000068615	6.14	4.53	3.44	20.02	4.21	0.68	3.09	0.54	0.79	1.64	6.24	0.81	4.85	14.37	1.01	0.64	0.93	14.12	1.48	4.31	2.92	1.07	1.89	0.6	0.22	0.97	0.42	0.6	13.91	2.56	5.74	17.71	1.2	1.83	1.64	0.31	12.44	6.08	6.17	9.49	1.88	1.62	19.58	2.5	1.72	2.55	0.49	0.92
ATP11A	ENSG00000068650	7.99	46.59	10.54	8.06	10.06	5.26	12.1	4.22	13.02	6.42	6.95	5.05	4.69	5.06	3.41	19.22	4.58	7.41	9.34	5.91	10.76	2.03	4.76	3.7	4.87	1.97	5.73	3.36	5.44	10.62	8.59	5.03	3.51	5.28	6.69	5.63	6.3	2.86	3.54	9.09	2.39	6.92	1.3	5.14	4.99	4.39	5.49	1.32
POLR1A	ENSG00000068654	4.11	6.5	11.16	6.89	5.1	7.25	8.3	6.19	8.06	10.63	13.24	3.46	8.11	6.53	7.28	9.28	2.65	10.44	6.51	10.75	8.15	4.11	3.31	8.37	3.99	3.92	5.18	2.23	3.6	8.91	4.12	3.8	3.38	4.16	8.74	5.25	9.07	4.11	3.12	14.17	3.28	8.4	9.01	4.1	5.05	6.89	9.45	2.48
LAPTM4A	ENSG00000068697	433.57	265.4	307.47	243.54	333.51	477.28	378.9	463.3	277.29	472.79	391.14	331.64	715.34	375.29	542.38	302.55	434.14	179.69	414.49	371.91	331.55	528.17	259.91	347.58	220.47	317.36	389.98	251.55	322.63	276.25	377.53	386.23	332.65	325.09	242.34	244.35	636.88	186.65	308.91	330.17	303.42	428.07	345.91	510.05	325.25	387.15	312.77	316.45
TTC7A	ENSG00000068724	20.5	48.09	8.62	13.46	15.67	11.2	18.84	13.15	22.12	20.86	21.59	8.87	18.66	10.3	10.28	17.27	4.79	7.81	25.11	23.25	19.32	6.23	10.93	22.81	14.51	11.02	15.28	12.37	15.32	14.24	11.25	12.46	9.08	14.71	12.77	18.14	16.45	5.22	15.62	27.45	9.65	11.65	8.32	16.33	16.7	10.56	16.72	6
IP6K2	ENSG00000068745	92.43	50.4	102.49	65.41	74.21	31.48	170.64	76.73	129.32	195.1	67.14	61.28	62.62	39.32	61.54	87.32	50.47	158.31	67.35	95.1	215.3	60.18	37.46	70.25	93.13	64.67	62.76	50.58	61.91	61.54	50.66	77.3	59.49	67.73	100.95	39.73	77.81	42.53	142.59	68.02	46.94	60.87	120.93	50.39	66.14	74.39	58.17	50.24
STON1-GTF2A1L	ENSG00000068781	0.07	0.53	0.81	0.19	1.23	0.4	0.41	0.78	0.16	0	1.07	0	1.39	1.9	1.7	0.1	0	0	1.95	0.02	0.44	0.33	0.23	1.07	0	0.06	0	0.05	0.37	0.65	0.26	0.07	0	0.3	0.03	0.08	0.03	4.83	0.11	5.44	6.86	0	0.71	0.05	1.12	0.05	0.23	0.1
SRBD1	ENSG00000068784	7.29	7.04	8.14	5.58	6.83	8.5	8.59	9.82	8.91	12.21	11.85	5.6	9.76	7.9	10.26	8.3	6.34	11.54	7.82	9.68	10.47	8.01	4.94	3.77	8.36	0.84	6.68	6.71	9.32	10.95	8.32	7.08	6.88	9.92	12.49	10.01	8.09	5	7.71	19.37	5.95	8.42	7.83	13.16	8.88	4.86	9.43	7
CYFIP1	ENSG00000068793	54.95	52.15	31.48	37.74	52.29	34.95	49.12	63.73	62.36	76.07	81.75	52.34	42.99	37.29	46.61	78.55	27.53	63.92	63.29	47.42	57.39	14.7	19.74	36.39	41.66	40.08	37.01	47.72	41.24	61.09	42.88	32.88	40.27	48.93	52.47	37.12	21.61	55.55	24.65	35.24	46.15	49.87	41.09	58.45	62.16	64.97	41.48	22.39
KIF2A	ENSG00000068796	8.69	8.35	38.33	10.03	11.03	12.13	14.05	9.35	12.85	16.12	12.45	6.85	8.23	7.98	7.99	21.07	28.93	35.76	10.84	16.68	18.21	13.69	15.9	5.64	14.16	0.93	9.66	5.3	8.11	13.59	9.54	9	6.91	20.38	14.59	15.23	11.36	12.18	8.27	37.6	4.28	20.72	21.66	13.82	13.58	7.66	19.14	14.13
RASGRP2	ENSG00000068831	16.9	22.38	6.27	14.95	7.33	3.69	12.87	8.11	17.01	7.66	7.85	7	7.59	43.44	4.37	9.55	1.88	4.31	18.58	10.6	20.03	5.14	3.1	8.92	49.69	3.94	11.69	16.39	5.69	9.79	9.02	7.35	11.73	2.52	2.02	6.94	3.12	12.8	5.75	19.09	6.59	5.47	57.66	15.92	11.77	7.93	11.71	7.52
PSME4	ENSG00000068878	27.09	22.99	39.25	31.78	34.72	37.9	39.92	35.07	43.9	38.18	43.98	36.39	53.74	25.74	21.11	42.75	28.74	32.7	25.01	49.33	43.73	20.97	14.18	13.64	27.8	7.46	9.7	15.63	17.7	22.05	19.21	16.4	14.38	24.61	25.93	29.95	66.8	29.79	21.07	47.49	29.32	36.34	23.62	32.14	33.7	22.33	24.26	20.32
IFT80	ENSG00000068885	24.57	14.54	19.89	11.04	24.44	8.7	38.56	10.83	20.31	30.15	19.52	7.76	6.38	15.56	12.13	23.54	21.89	12.04	18.54	24.43	23.08	13.49	20.84	7.03	7.24	0.27	7.55	10.11	13.45	12.24	6.67	11.93	8.07	12.17	16.59	7.59	15.59	7.6	17.84	22.62	8.32	16.76	13.11	7.59	9.96	7.91	13.38	7.17
SIRT2	ENSG00000068903	57.22	38.56	29.92	91.12	38.71	33.46	47.76	41.47	45.32	42.8	51.64	50.69	44.36	27.26	38.38	56.14	27.87	34.94	50.12	54.86	43.15	47.57	38.67	79.25	46.54	69.81	54.23	38.86	90.38	57.71	65.18	44.97	53.9	45.3	58.24	27.93	78.44	30.1	50.98	33.86	35.57	35.72	49.56	100.97	41.42	64.92	32.62	48.69
ERLEC1	ENSG00000068912	59.38	58.1	43.97	36.96	50.69	73.8	45.39	64.79	49.54	48.86	82.79	28.6	71.94	96.76	87.61	45.5	55.54	50.54	64.43	51.75	73.59	82.84	68.82	31.07	37.1	10.95	37.74	61.09	59.52	50.2	42.92	56.33	39.06	51.72	54.15	52.97	93.84	37.65	63.76	95.7	49.54	67.17	63.74	112.96	37.23	35.07	58.11	40.49
PPP2R5B	ENSG00000068971	14.12	17.77	11.01	10.92	9.37	9.97	12.38	12.33	15.19	17.38	28.22	10.96	12.76	17.68	13.07	17.44	16.56	33.55	9.42	28.09	14.41	17.53	13.19	40.87	9.13	19.08	12.89	9.24	11.18	22.38	13.16	12.47	11.16	23.63	9.44	10.15	12.67	22.28	23.36	14.18	23.29	11.09	15.25	23.31	16.23	13.8	18.98	8.12
PYGM	ENSG00000068976	61.31	2.3	1.41	190.95	0.49	0.43	3.78	0.41	1.16	1.21	0.55	0.6	7.62	22.92	0.51	1.01	0.14	4.97	1.92	1.4	2.03	1.82	0.5	1.14	1.81	12.97	16.57	1.72	222.15	2.37	37.85	0.86	13.4	0.09	0.75	1.32	0.94	0.94	1.83	19.92	0.26	20.05	12.08	7.82	1.26	3.95	21.69	9.56
PAGE1	ENSG00000068985	0	0.1	0	0	1.37	0.68	0	0	0	0	0.79	0.1	20.39	0.52	0	0.75	0.44	0	0	13.75	0	3.17	0	0	0	0.37	0	0	0	0	0	0	0	0	0.13	3.87	0.38	61.52	0	1.44	0	0.11	4.53	0.92	0	0	0	0.73
PITX1	ENSG00000069011	3.9	1.13	21.13	3.99	9.77	29.91	11.77	6.42	1.76	21.82	14.81	16.29	12.24	1.29	0.78	14.36	15.13	4.2	4.59	0.13	3.93	8.12	18.28	32.17	15.62	23.66	12.58	8.91	9.57	19.97	23.23	3.47	3.97	0.06	16.15	3.39	3.12	12.57	4.38	45.72	18.9	28.26	11.11	6.02	0.16	1	21.28	0.29
TRPC7	ENSG00000069018	0	0	0.14	0	0	0.02	0	0	0.15	0	0	0	0.2	0.03	0	0.16	0.13	0.02	0	0.07	0.07	0.02	0	0	0	0	0	0	0.11	0.05	0	0	0	0	0.12	0	0	0.08	0	0.03	0	0	0.68	0.36	0	0	0.04	0
MAST4	ENSG00000069020	8.92	7.19	6.71	7.98	6.3	3.93	6.23	8.09	6.93	4.69	8.19	4.54	3.37	3.94	4.64	10.49	6.86	1.99	7.41	7.89	6.73	4.06	1.24	4.72	5.64	2.24	9.26	3.9	6.23	13.74	8.73	6.08	9.71	5.28	3.52	2.79	3.56	3.63	4.54	2.34	2.69	4.12	5.01	5.6	6.05	4.46	6.82	5.64
GPR116	ENSG00000069122	36.9	83.02	14.84	22.81	16.34	18.62	6.85	14.03	21.01	8.75	23.33	8.11	27.15	9.73	9.95	44.82	7.86	5.32	30.61	21.15	30.4	6.65	4.21	11.81	12.84	5.19	54.78	31.3	20.2	31.54	30.32	12.19	32.13	20.82	18.86	23.8	2.27	6.48	11.92	4.91	10.53	18.87	6.76	98.74	11.2	9.92	9.74	3.3
SDK2	ENSG00000069188	0.45	4.75	2.95	0.59	0.17	0.16	3.3	2.25	1.06	0.19	4.05	0.04	9.5	9.92	5.05	0.04	2.72	0.53	0.27	3.53	2.87	0.1	20.27	1.25	1.38	1.65	0.21	0.11	0.41	8.28	0.48	4.9	0.1	1.06	10.69	0.43	13.53	33.48	7.3	17.35	0.33	0.08	8.07	10.59	2.58	5.23	22.63	2.46
ADAM7	ENSG00000069206	0	0.03	0.06	0	0	0.01	0	0	0	0	0	0	0	0	0.03	0	0	0	0	0	0	0.01	0	0	0	0	0	0	0	0	0	0	0	0	0.03	0	0.03	0	0.01	0	0	0	0	0	0	0	0	0
NUP133	ENSG00000069248	16.61	11.42	47.93	17.78	9.28	10.11	21.14	10.7	12.66	18.21	21.35	13.91	11.61	18.22	13.58	25.59	16.1	33.44	16.97	16.34	20.95	11.89	16.4	7.69	11.28	5.27	11.68	12.52	11.67	12.43	11.8	9.56	14.97	16.43	12.74	10.6	8.62	13.18	13.13	21.31	8.01	9.28	14.2	10.8	8.74	14.4	14.04	7.25
NUCKS1	ENSG00000069275	80.23	51.29	141.91	56.16	60.76	32.45	156.72	55.18	69.32	80.29	95.08	74.68	108.7	43.55	72.65	85.22	110.31	224.43	59.47	39.62	76.38	73.73	55.18	24.22	32.27	7.38	51.42	41.03	71.07	91.14	46.86	47.68	50.99	81.76	55.08	41.7	110.85	75.96	39.63	157.41	48.2	69.05	128.28	64.37	37.65	33.75	52.82	62.67
VPS35	ENSG00000069329	33.77	34.53	26.72	27.61	30.26	28.05	25.14	30.97	34.15	47.52	36.62	28.97	21.86	25.27	21.89	57.28	29.61	26.77	35.51	35.8	41.2	27.36	37.9	14.57	25.42	10.76	29.16	24.9	29.96	46.32	38.35	19.9	30.4	44.09	47.64	30.89	27.21	41.42	16.69	38.34	36	61.18	26.09	29.15	31.96	13.79	34.29	14.85
DNAJA2	ENSG00000069345	37.43	35.35	42.51	40.38	25.97	31.69	35.82	32.22	34.67	39.82	37.26	36.78	33.11	39.06	33.31	57.87	35.98	30	35.44	48.16	40.48	62.58	48.74	31.51	36.41	12.13	34.38	28.03	43.03	46.66	40.17	31.25	34.25	48.5	50.89	49.72	33.04	57.71	27.05	50.22	57.15	63.41	32.13	42.12	34.97	32.64	42.89	27.25
BCL3	ENSG00000069399	33.14	20.75	33.17	40.84	76.31	50.32	17.11	22.45	71.15	66.87	68.33	38.41	12.44	12.72	11.27	76.8	41.99	12.69	60.15	54.19	26.71	30.03	19.94	100.39	85.1	215.31	38.53	17.71	14.42	36.83	77.12	67.44	16.09	28.64	15.17	109.68	11.79	8.6	13.92	17.55	33.86	35.06	19.61	25.69	104.33	92.01	60.5	25.43
KCNAB2	ENSG00000069424	28.04	36.94	11.61	14.53	49.54	14.19	25.94	25.44	47.01	33.03	38.13	23.04	20.28	10.73	17.92	28.33	21.51	11.59	35.8	25.31	27.57	7.21	7.25	35.27	26.16	26.65	11.74	14.72	12.06	16.63	17.42	14.04	13.54	10.36	27.95	21.92	19.35	4.36	22.25	5.04	7.89	13.32	14.01	17.02	38.61	11.75	27.41	6.82
ABCC9	ENSG00000069431	14.16	4.48	23.04	21.33	4.04	1.76	2.12	1.89	5.3	1.63	0.38	1.37	3.62	2.41	8.88	11.75	3.78	1.67	15.97	7.56	6.49	12	1.14	4.1	5.57	1.19	13.88	1.58	19.6	6.5	42.03	2.32	10.46	9.01	3.16	2.49	0.67	3.17	0.53	1.18	2.14	9.45	1.29	6.18	3.23	2.95	0.76	2.95
GAL	ENSG00000069482	1.32	0.29	50.19	3.74	0.26	1	0.32	3.49	0.57	0.73	0.3	0.07	0.7	104.33	3.56	0.97	22.9	0.4	1.49	0.6	13.79	0.89	14.9	0	2.1	13.03	0.28	0.23	0	2.35	154.91	3.14	22.3	0.11	3.59	4.56	2.93	1.89	1.02	22.95	0.31	0.56	1.47	3.55	0.45	21	28.55	2.26
CLEC2D	ENSG00000069493	19.4	3.39	9.08	12.24	16.74	5.98	25.7	12.79	26.62	26.35	23.48	14.13	3.83	1.74	2.69	38.39	2.93	5.21	23.98	32.34	33.72	3.88	3.68	10.97	33.78	1.25	5.31	6.52	7.22	11.51	5.75	10.36	7.58	4.28	7.87	3.43	6.22	3.22	8.48	2.87	7.68	8.63	1.66	2.14	12.42	6.59	9.08	2.6
FUNDC1	ENSG00000069509	13.14	19.05	33.01	11.1	19.2	46.09	34.34	16.05	15.5	47.17	38.63	29.11	29.5	25.29	16.48	23.4	55.79	31.18	13.58	24.68	25.64	31.84	23.8	8.17	8.97	1.93	10.89	13.9	13.53	32.97	9.27	12.25	12.19	15.16	35.58	13.29	22.79	17.61	17.99	26.42	23.23	25.59	22.73	39.44	17.46	13.86	14.07	22.48
MAOB	ENSG00000069535	17	15.5	0.76	6.27	1.29	3.36	3.79	2.74	0.5	0.53	0.11	0.85	8.27	44.56	0.31	0.56	4.08	0.36	4.92	1.15	0.41	0.15	17.41	1.04	1.71	0.78	46.84	2.95	7.09	1.78	10.97	2.12	7.09	2.41	5.33	0.21	0.68	0.53	0.97	24.95	1.73	3.98	1.82	5.3	0.19	6.86	0.22	11.41
RORA	ENSG00000069667	6.09	3.62	5.11	14.86	2.68	2.25	4.41	3.01	5.05	13.41	4.53	1.1	3.36	3.41	4.42	7.16	12.38	4.56	9.13	2.6	3.9	6.51	17.03	5.64	2.85	0.69	3.17	2.9	9.13	9.25	7.84	13.69	3.08	8.54	11.98	1.98	4.61	7.21	6.01	6.66	6.49	7.5	1.37	2.26	2.29	6.49	4.41	5.47
DRD4	ENSG00000069696	1.07	0.31	0.54	0.7	1.29	0.32	0.68	0.13	1.23	0.5	0.42	0.36	1.32	2.59	0.4	0.47	0.53	0.73	1.07	0.65	0.25	0.13	1.91	0.22	1.33	6.46	0.55	0.35	0.4	0.82	0.74	0.45	0	0.83	0.1	0.38	4.49	2.66	0.6	1.27	1.2	0.17	0.09	0.21	1.61	2.35	0.07	0.11
TGFBR3	ENSG00000069702	15.89	8.82	1.76	7.93	2.99	3.87	2.26	1.67	2.06	7.46	3.03	2.26	3.01	1	2.28	5.75	1.98	1.82	11.01	4.96	2.52	5.27	2.78	6.84	3.76	1.01	26.51	2.89	13.18	8.28	27.78	7.25	6.99	4.07	2.85	3.08	1.44	0.47	1.94	1.61	2.83	19.06	1.51	1.5	2.72	3.21	2.05	0.65
KIAA1107	ENSG00000069712	1.85	0.86	1.18	0.8	2.12	0.59	1.42	0.75	0.87	5.9	1.44	0.48	0.91	0.23	0.8	0.88	0.63	1.71	1.48	2.33	0.93	0.74	3.38	0.54	0.43	0	1.59	0.8	0.86	2.01	0.63	1.22	0.75	0.54	0.77	0.5	1.02	0.75	0.39	2.1	0.33	0.82	0.54	0.78	0.42	0.23	1.01	0.86
PLA2G10	ENSG00000069764	0	5.36	0.08	0	0	0	0	0	0.11	0	0	0	0.06	0.13	0.05	0.19	0	0.1	0.07	0	0	0	0.22	0	0	0	0.1	0	0	0	0	0	0	0	0	0	0	0.35	0	0	0.06	0	0	0	0	0.1	0	0.62
HES2	ENSG00000069812	2.43	2.26	0.6	0.43	0.28	0.36	2.12	2.35	0.47	0.21	1.15	0.7	0.08	3.72	1.19	0.21	0.25	39.58	0.17	0.64	0.96	0.29	1.8	0.61	0.01	0.2	0	0.05	0.09	1.12	0.03	1.45	1.94	0.3	1.88	0.49	6	0.64	0.44	0.93	1.31	0.07	0.86	0.46	2.28	0.09	0.21	0.02
ATP1B3	ENSG00000069849	151.36	173.32	220.11	111.04	147.4	181.48	271.85	91.6	158.33	221.27	224.09	138.86	232.71	208.74	131.95	186.68	121.34	45.15	123.35	209.28	191.5	77.83	80.97	67.79	61.26	59.22	51.06	87.66	70.15	67.08	112.59	84.56	114.2	87.06	192.65	133.82	189.15	84.36	188.52	166.24	151.06	109.16	296.08	277.39	197.24	88.19	107.59	249.55
NEDD4	ENSG00000069869	7.74	3.33	6.24	14.15	4.56	7.06	14.76	7.98	9.96	18.19	11.91	2.55	5.36	4.55	6.13	11.13	4.83	3.38	9.54	7.72	8	8.97	4.6	2.58	4.24	0.56	6.27	2.78	10.46	9.01	8.85	8.24	5.68	9.88	12.53	10.77	4.17	2.8	5.07	10.82	5.68	11.27	5.4	4.89	7.68	5.16	6.18	1.93
PIGB	ENSG00000069943	21.89	10.88	19.12	10.66	17.4	9.61	25.56	12.72	13.23	19.22	14.93	7.28	8.84	14.11	12.18	11.29	8.17	5.25	20.46	15.88	17.97	6.57	6.59	8.78	8.1	1.73	6.59	8	9.41	8.03	6.51	10.86	7.15	6.63	5.11	6.45	9.18	5.17	9.52	11.91	18	11.46	8.92	11.73	15.88	5.06	5.57	8.46
MAPK6	ENSG00000069956	17.26	14.97	26.83	19.81	21.65	12.75	30.56	19.26	23.11	38.18	38.65	8.72	12.93	26.64	19.02	27.04	16.42	49.44	19.25	18.43	19.94	57.25	18.87	7.16	12.18	2	9.7	7.8	24.05	22.25	16.27	14.82	10.8	24.16	26.2	25.39	14.33	8.08	17.49	35.55	17.97	37.76	27.77	30.25	20.94	9.34	27.2	12.04
GNB5	ENSG00000069966	10.64	7.95	5.96	7.25	10.05	9.55	14.57	16.27	10.78	28.44	15.56	5.38	4.7	3.65	9.98	12.55	11.04	27.11	16.61	8.42	7.8	14.63	6.83	11.52	12.92	7.11	9.8	15.27	12.5	11.35	13.89	10.42	10.89	21.13	8.8	11.51	9.69	5.97	8.92	24.37	12.35	23.13	5.56	6.91	8.63	10.83	8.82	9.81
RAB27A	ENSG00000069974	17.4	36.97	9.8	17.66	20.5	17.49	19.79	22.54	18.84	35.12	45.37	14.02	11.11	14.57	10.54	31.14	17.93	6.2	30.74	17.45	20.21	21.58	10.53	12.82	20.8	5.22	8.12	8.12	17.86	15.84	20.54	12.21	10.36	17.37	13.53	23.87	13.25	4.88	9.47	9.52	17.58	31.05	8.62	10.48	18.41	16.43	10.3	13.97
CECR5	ENSG00000069998	22.35	26.86	44.59	19.83	26.46	38.83	32.88	20.92	35.75	17.1	28.89	14.82	9.89	10.66	25.96	18.95	51.78	83.36	18.98	36.7	30.97	50.5	19.92	20.76	14.22	19.58	19.44	17.74	12.96	14.75	20.68	14.1	19.55	30.56	23.65	25.49	33.21	73	11.92	7.34	7.26	6.83	47.92	46.83	15.14	47.96	23.32	33.2
UFD1L	ENSG00000070010	56.72	80.9	92.81	61.54	125.93	88.64	203.41	62.76	76.9	178.38	123.83	67.59	145.31	154.56	64.16	103.2	110.54	90.79	61.46	111.39	118.17	141.48	79.99	65.83	113.35	30.59	41.28	50.3	51.67	107.75	46.73	62.45	66.87	82.15	107.4	80.79	182.2	206.26	44.16	111.61	121.17	113.09	219.04	153.45	77	118.7	80.32	207.58
LRP6	ENSG00000070018	10.4	7.57	5.76	7.83	5.37	8.82	3.67	4.91	4.51	10.53	9.35	3.32	2.53	7.09	5.24	10.3	6.42	10.32	6.89	5.93	8	6.02	7.68	7.68	4.58	0.67	9.43	4.16	10.12	13.9	5.31	5.39	9.85	5.52	8.27	12.75	7.16	5.85	1.99	10.52	4.73	5.76	5.97	5.08	5.33	5.23	11.43	6.86
GUCY2C	ENSG00000070019	0.06	0.25	0.02	0.02	0.09	0.04	0.02	0.01	0.04	0.05	0.03	0.03	0.01	0.05	0.04	0.01	0.02	0.03	0.03	0.02	0.05	0.02	0.04	0.02	0	0	0.02	0	0.02	0	0.04	0	0.09	0.02	0.08	0.02	0.01	0.06	0	0.08	0.03	0.01	0.12	0.03	0	0.02	0	0.02
SCT	ENSG00000070031	7.32	1.05	2.52	27.42	0.9	1.06	0	0.29	1.79	2.17	1.37	0	0.56	2.54	0.97	2.25	0.24	0.36	3.91	1.95	1.12	0.44	1.09	0	1.95	7	0	0	7.76	1.36	5.7	2.39	0	0.51	0.5	0	2.66	18.34	1.17	44.53	1.34	1.44	0	2.87	0.66	0	0	19.01
PHRF1	ENSG00000070047	11.4	14.02	14.97	10.21	15.56	9.8	8.61	12.66	20.85	17.56	18.22	16.34	11.03	11.43	11.78	15.22	8.19	23.63	10.76	11.49	12.23	6.35	9.11	16.33	13.36	10.8	10.37	8	7.79	15.91	9.83	10.24	8.5	7.48	12.78	10.3	13.75	24.15	13.48	13.88	12.12	19.43	17.08	12.21	11.88	11.01	14.43	10.99
IKBKAP	ENSG00000070061	17.22	12.94	21.25	15.35	18.32	15.4	41.17	11.58	17.1	23.09	19.61	9.91	13.29	14.21	18.96	28.42	10.3	27.47	15.2	28.21	19.87	12.45	22.14	23.35	10.68	6.81	16.48	10.48	11.51	24.78	14.56	15.17	14.26	13.42	14.59	10.52	18.82	24.62	12.46	33.74	8.81	9.08	17.45	15.06	10.78	13.81	16.85	27.47
NUCB2	ENSG00000070081	133.87	92.97	48.81	101.14	120.46	110.28	75.78	73.12	57.57	89.42	91.18	84.37	104.17	178.81	72.75	67.42	73.68	54.29	73.09	148.7	113.6	106.39	221.35	14.73	36.36	5.96	36.53	87.54	113.6	38.49	44.84	75.41	40.59	79.64	74.43	60.31	360.85	93.91	63.71	68.08	239.89	60.22	147.46	128.41	77.22	51.39	34.23	41.68
PFN2	ENSG00000070087	68.28	65.61	175.95	211.55	81.69	82.74	334.41	53.96	112.53	224.63	94.97	119.21	376.77	328.51	109.91	129.61	216.33	136.9	65.46	92.19	126.33	147.54	98.52	82.51	113.85	42.12	34.19	99	172.26	123.92	110.74	97.47	105.74	139.95	247.89	75.82	573.53	107.17	115.74	349.27	45.87	212.41	615.74	302.47	86.35	191.17	190.58	210.37
PTPN3	ENSG00000070159	1.92	10.77	3.12	5.62	4.28	5.95	28.46	1.76	1.84	6.57	6.58	0.54	5.25	10.27	4.17	2.16	8.13	2.66	1.42	10.03	4.47	2.68	5.72	0.79	2.64	1.13	2.32	1.08	2.14	3.28	3.21	2.25	1.41	2.47	5.34	1.61	11.38	5.1	3.58	19.22	4.12	1.65	9.58	7.11	1.59	5.29	6.12	9.05
SPTB	ENSG00000070182	4.89	0.4	1.78	61.04	0.38	1.16	1.09	0.38	0.95	1.68	1.15	2.59	5.18	0.44	0.32	0.72	0.13	1.55	1.16	0.33	0.49	2.08	1.33	0.33	0.48	5.72	1.41	0.57	17.76	1.33	25.84	0.37	4.75	0.4	0.58	4.32	0.73	0.75	0.35	3.44	0.26	2.95	0.17	0.19	0.05	0.34	0.37	0.11
DAPP1	ENSG00000070190	4.02	6.74	1.19	4.98	5.86	2.16	5.62	5.03	9.13	6.6	7.03	3.61	2.28	1.15	0.67	10.45	0.56	1.74	7.73	6.56	8.96	0.67	1.05	3.43	12.14	0.2	2.69	4.27	2.85	4.39	5.65	1.53	2.43	0.63	4.64	2.46	0.33	0.17	1.46	0.3	1.4	3.26	0.21	1.15	4.71	0.61	0.96	0.32
FGF10	ENSG00000070193	1.61	1.07	1.39	1.14	0	0.05	0.07	1.39	0.2	0	0.06	0.02	0	0	0	1.83	0.99	0.16	15.31	0.02	0.39	0.28	1.06	0	0.15	0.08	8.32	0.07	4.13	1.06	18.72	0.53	0.28	0	0.39	0	0.32	3.76	0.14	0	0.16	0.9	0.02	0	0	1.3	0	0
SLC44A1	ENSG00000070214	24.28	14.72	22.04	15.6	17.59	17.8	36.69	24.6	11.51	14.5	18.35	13.73	33.33	54.19	30.66	15.98	25.18	15.85	40.13	19.21	15.19	30.95	23.78	20.51	12.06	6.78	13.09	18.05	33.58	42.41	17.01	43.78	13.92	18.82	14.29	8.95	23.37	16.8	35.12	49.04	10.32	16.16	19.13	33.92	8.63	11.28	13.68	20.14
TMEM260	ENSG00000070269	10.68	5.3	9.43	5.84	8.14	11.71	10.41	5.52	8.35	6.05	5.87	6.97	6.17	7.02	7.71	10.26	6.03	13.57	9.17	10.72	6.9	6.03	8.19	6.39	8.28	2.07	7.6	4.24	5.51	7.32	6.84	7.86	4.9	5.46	8.53	4.82	5.41	8.95	5.91	10.63	5.78	5.2	6.66	8.55	5.8	5.74	6.12	8.16
SMG6	ENSG00000070366	41.08	22.71	9.77	17.58	18.38	16.31	25.6	28.17	24.49	28.61	16.22	23.27	21.69	9.92	25.78	17.33	15.8	25.9	27.15	17.93	18.39	29.88	6.29	36.79	23.44	53.69	31.24	19.46	36.87	22.99	15.94	15.23	16.33	24.66	9.43	19.17	15.24	19.88	17.11	16.55	77.61	40.45	16.52	18.34	14.37	29.74	12.5	10.62
EXOC5	ENSG00000070367	19.81	20.08	21.63	21.46	11.69	19.44	27.23	13.22	17.02	21.99	20.15	11.27	14.28	8.69	16.01	24.43	12.73	89.77	19.76	20.52	18.38	18.12	23.78	4.03	11.59	1.05	14.34	9.56	20.46	19.8	13.19	12.8	10.19	17.55	22.01	19.23	15.25	20.37	6.73	26.57	12.97	15.67	9.93	17.03	13.25	7.13	14.05	10.7
CLTCL1	ENSG00000070371	7.86	1.5	4.92	25.28	8.91	4.55	30.28	3.48	13.18	63.05	3.71	4.14	5.11	1.14	3.3	13.15	7.26	6.24	6.5	25.13	15.96	6.21	4.62	4.88	9.83	11.43	4.49	3	14.62	6.04	19.24	4.4	5.81	6.32	7.26	2.68	8.24	20.3	2.09	7.22	10.74	4.85	1.65	5.67	15.04	17.56	4.87	8.78
FGF22	ENSG00000070388	0.13	0.12	0.13	0.08	0.04	0.02	0.09	0.3	0.06	0.35	0.08	0	0.15	0	0	0	0	0.06	0.04	0.03	0	0	0	0.4	0	0	0.43	0	0	0.52	0	0	0	0	0	0.39	0.23	0.42	0	0.46	0	0	0.15	0	0	0	0	0
FSTL3	ENSG00000070404	17.42	28.16	9.01	16.6	6.38	15.46	9.19	15.1	19.65	39.15	83.63	12.1	3.56	10.97	15.61	17.34	38.84	3.38	16.81	14.05	9.48	8.99	22.93	9.62	43.25	26.32	39.87	32.02	10.26	15.59	25.15	9.6	36.32	99.58	6.56	52.03	4.02	45.55	4.23	23.9	58.72	32.8	10.78	5.34	39.97	10.16	9.23	4.81
DGCR2	ENSG00000070413	25.84	39.68	25.54	18.61	25.29	35.06	71.69	36.43	35.08	88.53	26.78	47.64	35.17	33.95	37.19	39.65	52.09	42.36	24.23	39.97	30.92	27.54	31.34	38.35	31.97	33.3	29.98	17.78	26.46	39.51	29.29	22.99	25.75	30.36	27.74	19.05	36.51	84.72	14.85	44.46	42.77	50.89	42.02	54.48	23.86	49.84	39.64	14.91
RNF126	ENSG00000070423	24.37	28.53	42.21	21.7	23.04	36.92	30.95	31.41	42.26	39.47	49.76	38.02	24.69	62.93	50.53	47.31	47.91	49.03	21.15	21.8	28.22	21.09	35.43	51.45	48.24	45.81	28.79	30.24	14.1	31.33	36.77	29.21	28.45	57.01	16.83	43.97	59.51	49	29.72	40.43	31.31	28.52	44.42	28.4	42.88	81.18	75.52	26.41
MNT	ENSG00000070444	12.79	9.81	11.37	13	18.44	4.25	19.23	7.83	15.62	20.02	13.14	5.96	6.33	4.41	6.51	14.25	8.14	11.63	17.35	12.64	9.92	6.31	5.84	22.06	8.12	8.74	9.52	5.32	9.95	15.41	9.93	13.33	8.95	3.19	6.22	4.91	4.2	8.42	7.83	8.08	7.1	8.11	7.58	7.81	16.09	8.7	12.89	3.34
ZXDC	ENSG00000070476	11	11.39	14.51	15.93	10.4	4.96	30.16	7.33	14.03	18.05	13.79	6.05	7.24	10.24	7.31	17.39	13.87	32.59	12.87	20.16	17.9	6.06	23.19	7.18	10.2	6.03	11.36	5.73	9.31	14.25	10.84	9.07	7.26	5.19	12.98	6.17	14.34	8.92	11.44	14.5	6.62	8.65	13.46	9.65	11.09	10.97	18.47	6.71
JMJD6	ENSG00000070495	23.1	23.21	25.75	27.9	37.79	32.16	43.02	21.8	43.91	65.6	69.07	26.09	30.92	44.15	20.62	32.26	58.78	57.68	42.27	62.88	33.38	53.02	38.17	33.59	38.75	32.94	15.65	20.73	13.4	42.05	38.03	21.65	17.94	44.66	33.81	38.8	41.49	23.09	43.51	49.02	41.62	47.41	22.74	37.67	55.13	29.24	84.87	30.4
POLB	ENSG00000070501	25	14.83	17.76	31.94	20.53	15.92	45.06	17.26	19.68	21.14	17.22	29.85	24.39	19.39	13.34	35.31	22.3	61.96	19.44	25.12	40.31	23.91	15	8.48	17.59	4.43	17.37	18.55	28.38	15.33	17.09	19.39	15.25	29.55	30.93	20.08	26.18	9.03	14.86	28.7	28.29	22.18	20.79	23.83	25.27	9.63	18.24	23.14
ST6GALNAC1	ENSG00000070526	2.85	4.87	0.51	1.23	1.18	0.32	0	0.5	0.27	0.21	0.87	0.16	0.16	0.24	0	0.8	0	0.23	1.33	0.39	0.04	0.47	0	0.55	0.52	0	1.62	0.29	1.85	0.44	1.3	0.56	1.04	0	0.09	0.36	0.29	0	0.69	0	0.15	1.63	0.13	0.11	0	0.28	0.03	0.06
WIPI1	ENSG00000070540	38.33	24.75	70.45	52.97	81.17	34.07	45.05	47.13	54.51	60.23	60.69	21.37	33.68	64.56	55.33	39.98	48.22	10.18	63.39	47.08	45.9	70.74	118.28	142.99	50.56	44.86	26.99	34.92	56.94	57.66	86.29	48.3	35.59	50.27	52.82	38.91	19.88	20.41	48.37	24.53	32.94	33.02	17.01	34	54.08	51.31	88.27	27.04
FRMPD1	ENSG00000070601	0.17	0.09	0	2.49	0.12	0	0	0.01	0	0.01	0.01	0	0	0.02	0.02	0	0.02	0.27	0.01	0.01	0	0	0.09	0	0.06	0.04	0.05	0.01	1.17	0	0.03	0.03	0.11	0	0.15	0.3	0	0.1	0.02	0	0	0.02	0.06	0.04	0	0.02	0.03	0
GBA2	ENSG00000070610	52.13	33.98	49.87	50.14	60.47	38.22	63.13	25.48	89.81	67.48	67.42	37.75	30.51	25.59	25.85	76.54	24.63	69.05	41.62	95.71	93.88	16.17	23.7	40.55	32.32	21.6	25.64	18.53	24.26	53.31	19.12	41.98	28.85	24.79	27.88	25.95	23.2	30.27	45.64	28.98	21.28	21.65	21.24	36.64	36.31	51.52	27.54	38.9
NDST1	ENSG00000070614	24.8	32.11	19.32	16.85	18.07	18.61	11.56	26.38	25.66	20.57	29.93	16.67	19.54	16.97	31.38	32.57	16.41	14.78	24.45	26.01	27.72	17.69	12.02	31.23	24.94	48.32	30.41	12.73	23.25	33.72	22.35	19.68	26.88	43.84	25.96	35.17	8.76	9.52	17.33	16.88	16.96	37.77	23.5	39.97	26.61	15.04	35.84	6.76
ASNS	ENSG00000070669	12.16	10.1	45.65	10.51	7.18	22.88	27.44	3.3	15.51	16.78	22.57	25.52	23.03	28.6	8.55	51.98	18.69	90.88	10	52.35	35.48	35.3	80.13	18.05	71.86	8.73	6.09	7.59	7.12	13.25	6.58	16.87	7.12	35.48	50.75	8.04	42.11	4.85	18.13	23.58	33.64	23.61	18.73	16.98	24.49	55.79	32.95	19.6
AP3M2	ENSG00000070718	11.38	6.66	10.86	8.55	20.32	5.91	23.08	7.44	14.76	10.61	9.74	10.28	8.99	6.44	7.6	31.51	9.4	32.89	11.01	11.63	21.85	8.11	9.08	7.65	10.95	4.16	7.82	6.86	8.9	12.9	4.64	6.44	6.85	12.51	9.61	5.63	7.44	3	5.12	14.69	8.55	13.6	2.78	6.23	8.61	5.1	7.32	4.64
CNGB1	ENSG00000070729	0.01	0.06	0.01	0	0.1	0.01	0	0.05	0.09	0	0.02	0	0.01	0	0.36	0.1	0	0.02	0.11	0.02	0.09	0.21	0.02	0	0	0	0	0	0	0.06	0.16	0.16	0	0	0.04	0.05	0	0.07	0	0	0.02	0.01	0	0.12	0.02	0	0.18	0
ST6GALNAC2	ENSG00000070731	3.28	17.49	0.2	2.9	1.97	0.22	9.13	2.6	0.21	1.12	0.35	0.71	0.83	5.51	2.92	0.82	0.55	0.31	1.15	1.29	1.14	0.45	2.66	1.09	0.49	1.67	3.23	1.22	3.8	6.58	5.55	2.76	1.84	1	1.34	0.09	6.98	0.3	0.4	8.8	0.42	1.25	5.3	3.84	1.9	0.77	1.83	9.84
CHAT	ENSG00000070748	0	0	0	0	0	0	0	0	0	0	0	0	0	0	0	0	0.09	0	0	0	0	0	0	0	0	0	0	0.08	0	0	0	0	0	0	0	0	0	0.02	0	0	0	0	0	0	0	0	0	0
PABPC1	ENSG00000070756	407.85	494.06	2336.66	314.69	478.69	686.53	798.46	476.72	653.18	750.25	889.91	836.07	766.76	1211.23	541.06	813.19	1111.24	404	544.66	589.88	1077.64	1970.02	930.74	400.41	1091.81	213.06	390.55	444.68	330.69	466.75	504.18	456.81	371.23	1254.45	759.23	607.54	968.06	1030.77	618.91	1149.99	690.9	1025.53	863.91	588.16	708.08	501.09	1137.86	923.04
TESK2	ENSG00000070759	4.14	3.53	2.15	3.55	5.54	2.24	5.37	3.66	4.14	3.53	3.97	2.92	5.88	1.25	3.16	4.91	2.32	4.14	3.85	6.16	3.75	2.44	3.36	6.16	3.01	2.53	2.91	3.19	3.84	6.25	2.49	2.45	3.82	2.19	9.46	1.5	4.68	3.26	6.04	0.84	1.26	2.25	1.78	4.89	3.47	3.34	4.26	6.02
C16orf80	ENSG00000070761	29.66	28.72	35.2	32.58	19.98	32.5	101.3	27.24	24.07	45.03	33.1	26.24	29.03	54.55	29.92	40.55	37.27	47.97	34.33	43.49	35.89	44.22	83.09	48.13	38.82	24.6	38.9	23.48	40.27	54.54	43.53	30.59	36.31	51.87	38.05	60.23	46.77	46.32	26	53.35	40.05	29.14	22.31	39.31	34.8	45.04	49.1	43.55
CSNK2A2	ENSG00000070770	28.69	26.34	24.02	19.96	22.21	23.9	66.71	26.63	25.25	33.02	23.5	23.91	19.72	34.15	29.3	30.02	28.76	20.59	22.74	36.19	28.75	26.05	40.11	29.27	31.15	27.92	30.69	20.89	25.89	29.96	23.16	26	24.05	45.9	37.97	32.43	25.97	41.28	21.04	41.04	43.8	26.25	21.71	30.09	26.39	27.42	33.59	16.85
PTPN21	ENSG00000070778	8.36	13.29	2.88	6.86	4.01	6.31	6.8	6.91	8.17	5.2	5.19	2.33	8.27	2.51	7.34	9.5	3.54	8.21	7.16	10.34	8.14	3.3	1.72	3.92	5.89	2.48	8.78	5.42	9.58	8.68	4.48	8.86	9.73	8.13	5.05	3.41	3.25	7.49	3.66	7.39	2.98	4.76	3.58	3.66	3.12	4.19	2.83	4.35
EIF2B3	ENSG00000070785	25.98	21.85	37.94	42.05	20	29.21	35.7	22.35	22.82	30.97	29.42	27.12	38.76	29.75	25.18	40.78	40.47	56.14	18.49	24.4	24.38	42.24	14.7	18.5	17.54	10.06	17.76	21.38	30.78	21.42	18.73	12.7	17.59	23.25	48.04	22.16	61.43	23.39	26.81	32.03	16.33	23.73	50.99	42.54	21.24	26.59	22.34	38.74
CAMK2A	ENSG00000070808	1.9	0.31	0.44	18.35	0.7	0.28	0.32	1.46	0.38	0.24	0.36	0.52	0.76	0.5	0.63	2.33	0.54	0.07	0.47	1.08	0.31	3.3	4.26	0.63	0.08	2.02	0.06	0	11	0.12	5.42	0.27	0.53	0.14	0.37	0.24	0.36	0.05	0.35	0.67	0.12	4.1	0.21	0.42	0.44	1.27	0.37	0.11
TCOF1	ENSG00000070814	10.19	10.69	48.42	10.14	18.26	22.36	19.31	13.68	21.83	26.9	20.94	17.67	13.85	16.01	12.6	21.87	13	28.3	11.9	21.62	21.48	17	11.44	19.66	16.68	7.89	8.28	7.49	8.72	20.38	10.07	9.28	7.16	17.61	28.43	22.82	13.52	16.6	10.29	64.59	12.12	27.21	22.17	27.84	17.22	25.66	32.45	19.83
CDC42	ENSG00000070831	170.27	203.66	169.51	168.9	187	222.67	208.63	181.98	195.64	259.45	242.03	216.16	260.6	126.98	142.73	318.13	238.57	191.4	211.67	227.62	315.7	190.78	165.25	138.15	159.3	61	152.62	156.56	153.19	212.7	198.77	142.09	186.36	236.87	252.49	190.67	280.62	211.74	167.44	425.9	134.36	180.57	214.96	332.98	206.78	246.36	179.85	146.16
OSBPL3	ENSG00000070882	14.95	7.63	18.46	11.67	19.52	7.05	18.83	12.06	31.44	20.86	21.68	11.01	6.77	6.59	13.4	29.89	12.05	2.3	16.1	29.73	28.31	4.84	6.39	12.98	20.87	2.39	3.88	7.11	6.9	15.65	7.3	13.09	4.63	4.99	14.37	15.52	10.97	9	7.67	9.56	7.35	6.21	7.77	5.62	28.02	5.9	7.95	3.23
EPHA8	ENSG00000070886	0.01	0.03	0	0.04	0.06	0	0.04	0	0.11	0.04	0	0.01	0	0	0	0.06	0.18	9.54	0.01	0.11	0.11	0.13	0.14	0.05	0.04	0	0	0	0	0.11	0	0	0	0	0	0	0	0.27	0.03	0.01	0	0	0.05	0.04	0	0	0	0.12
SLC12A3	ENSG00000070915	0.09	0.07	0.09	0.13	0.18	0	0.11	0.09	0.74	0.22	0.09	0.12	0.01	0.08	0	1.18	0.01	0.02	0.62	0.28	0.3	0.01	0	0.29	0.67	0.01	0	0	0	0	0.49	0	0	0	0.11	0.27	0.01	0.06	0.08	0.02	0.11	0.11	0	0	0	0.13	0	0
RAD18	ENSG00000070950	2.4	2.42	10.61	2.42	3.79	4.7	13.21	2.29	4.87	12.54	8.7	5.94	2.52	3.33	3.35	14.98	4.53	9.2	2.46	7.97	5.41	8.73	4.08	1.48	3.6	0.21	2.39	1.8	3.06	5.38	2.33	2.34	2.6	6.53	10.75	5.62	4.49	6.21	1.64	14.53	1.79	6.1	6.89	4.7	5.82	4.41	2.59	2.75
ATP2B1	ENSG00000070961	18.01	16.99	11.56	20.28	24.52	23.24	26.42	31.43	18.2	36.56	49.24	7.2	19.84	18.51	16.18	33.77	16.58	41.5	13.04	18.23	27.34	14.48	9.57	8.73	29.22	0.99	9.89	9.08	11.36	19.24	13.94	8.95	14.17	33.9	23.5	21.22	10.44	16.2	12.9	16.74	10.04	42.47	20.27	20.59	18.95	5.43	24.46	8.83
TRPM5	ENSG00000070985	0	0.1	0	0.03	0	0.01	0.02	0	0.01	0	0	0	0.15	0	0.01	0	0.01	0.01	0	0	0	0	0.04	0	0	0	0	0	0	0	0.02	0.02	0.05	0	0.01	0	0	0.13	0.01	0.28	0	0	0.04	0	0.03	0.02	0	0
NCK2	ENSG00000071051	30.1	24.36	13.48	21.67	18.9	16.04	25.62	50.09	28.47	31.6	36.84	25.6	42.45	23.93	25.83	31.03	29.35	50.64	23.58	29.91	47.16	34.54	49.2	38.01	23.23	18.39	38.72	34.85	38.4	44.9	43.25	33.39	39.17	38.45	41.15	32.67	71.21	40.07	24.44	31.82	26.35	35.65	27.57	34.77	23.19	46.71	36.28	12.65
MAP4K4	ENSG00000071054	70.35	31.98	80.87	61.76	110.33	71.07	49.78	149.61	102.52	80.38	156	87.65	80.74	74.83	95.84	117.12	54.45	138.05	66.94	75.98	125.14	78.93	55.96	65.15	78.04	62.55	42.88	49.41	64.66	179.95	43.83	74.57	71.07	124.34	70.43	82.65	80.3	68.48	56	83.36	71.15	189.74	77.21	119.79	92.3	61.28	166.1	32.7
MGAT4A	ENSG00000071073	14.35	18.05	6.61	14.8	13.91	10.33	31.07	14.63	29.8	20.12	25.68	17.11	14.92	12.46	5.34	29.26	4.56	10.37	29.3	33.53	25.35	9.12	4.24	6.97	10.34	2.56	8.43	13.8	13.99	15.14	18.69	7.67	6.18	3.37	21.95	9.99	6.28	8.87	9	26.49	8.2	9.66	7.3	13.65	26.54	5.22	4.23	3.44
RPL31	ENSG00000071082	4049.15	2259.05	3899.43	3187.07	2130.21	4384.32	2446.72	1985.32	2691.99	2261.83	2462.36	3449.3	2975.24	4575.72	2932.25	3004.17	1826.9	2948.37	4134.63	2690.69	3972.3	10533.6	2121.71	437.88	1374.71	362.03	1376.18	1961.31	1947.97	2431.09	1440.95	2266.21	1670.63	2748.56	2033.88	2068.54	4349.6	6197.97	4327.26	5218.14	3152.47	4181.77	1763.96	3612.63	940.75	1956.51	1495.32	5174.25
WDR1	ENSG00000071127	125.87	223.43	145.41	134.12	146.07	170.92	142.8	155.46	250.94	198.13	415.2	214.53	282.1	162.8	186.47	302.77	228.15	94.5	158.58	137.59	222.62	145.9	116.3	189.35	237.74	163.71	110.42	180.53	98.12	151.9	155.28	140.94	198.31	136.49	146.74	247.84	293.44	127.44	100.44	209.13	281.98	225.08	382.97	298.8	214.73	112.49	181.77	247.07
SNX13	ENSG00000071189	11.37	9.46	22.34	12.75	11.92	6.71	10.15	10.24	12.87	11.09	15.43	6.4	8.84	12.51	25.53	16.92	24.45	9.6	11.92	20.98	13.44	15.07	35.69	3.45	7.64	1.15	10.47	6.92	12.96	14.83	17.47	8.9	9.14	73.09	18.92	14.29	17.82	6.63	7.3	17.58	5.82	11.45	9.94	9.74	13.71	6.04	13.6	7.93
MS4A12	ENSG00000071203	0	0	0	0	0	0	0	0	0	0	0	0	0	0	0	0	0	0	0	0.05	0	0.1	0	0	0	0	0	0	0	0	0	0	0	0	0	0	0	0	0	0	0.05	0	0	0	0	0	0	0
ARHGAP10	ENSG00000071205	15.47	11.47	12.27	14.63	25.09	14.25	8.12	19.65	17.99	39.55	19.31	12.84	14.79	9.37	22.59	17.37	13.19	4.53	11.24	14.78	15.18	7.66	5.84	13.73	11.56	14.56	16.88	12.06	17.87	13.64	14.56	10.47	14.55	15.32	14.87	10.85	21.52	21.23	19.95	31.9	29.08	24.23	24.57	21.32	21.59	14.02	27.48	17.34
RPS6KA2	ENSG00000071242	21.04	25.27	2.95	10.7	13.82	6.25	2.36	15.8	8.68	6.71	11.35	7.78	7.72	5.78	12.96	10.77	6.58	5.95	16.29	7.08	8.6	2.16	7.2	10.24	8.19	10.04	18.16	7.75	13.34	13.08	17.16	6.68	13.12	16.88	9.94	6.05	6.52	5.62	8.87	10	9.56	13.84	5.16	10.36	6.65	6.02	7.54	1.15
ING3	ENSG00000071243	13.97	8.69	19.28	12.56	8.29	10.72	31.96	9.31	9.4	13.43	8.54	5.14	12.86	12.45	8.05	13.96	6.21	28.12	12.95	12.41	12.53	15.06	7.41	4.64	7.61	1.16	12.18	11.06	14.41	10.9	11.27	10.78	9.26	10.75	11.19	8.97	8.73	8.5	15.44	25.27	8.39	5.86	20.96	9.06	6.57	8.43	7.95	7.97
VASH1	ENSG00000071246	35.59	25.59	18.44	19.74	35.66	18.83	20.15	18.69	77.46	47.42	38.13	27.84	41.65	15.73	38.68	43.21	21.72	126.47	27.19	33.79	50.6	8.27	4.76	23.41	13.17	26.09	12.24	11.08	14.45	27.68	12.26	17.88	23.17	9.08	18.74	17.92	10.36	10.28	27.13	6.46	12.3	11.85	26.72	38.63	13.83	19.05	31.43	8.14
LMCD1	ENSG00000071282	67.19	38.02	12.4	45.74	11.11	35.1	53.3	28.7	49.41	119.29	47.29	61.04	21.3	17.54	36.17	47.79	47.45	27.54	81.94	22.18	20.41	136.6	8.69	56.24	37.54	54.74	75.45	53.18	63.36	53.88	77.08	43.73	58.38	77.76	44.44	51.74	16.28	25.43	18.83	41.67	20.3	29.72	33.27	14.13	59.41	32.05	6.22	23.74
WBSCR22	ENSG00000071462	48.36	53.56	92.5	58.89	48.38	79.01	94.66	66.2	56.87	57.18	45.55	82.47	103.99	57.72	57.75	72.25	109.86	88.69	56.55	57.73	65.59	70.82	108.31	73.71	52.15	55.02	38.04	48.21	46.01	69.51	50.61	50.99	37.73	57.63	85.95	60.47	106.47	142.43	84.62	115.88	74.03	52.23	103.41	77.91	56.72	92.02	61.96	71.41
SEL1L	ENSG00000071537	17.64	26.21	24.82	18.56	18.41	22.51	24.96	19.9	19.85	19.42	27.26	12.39	23.73	15.35	21.49	26.8	13.63	16.14	22.37	32.66	21.6	21.46	73.58	17.11	25.21	7.09	18.75	16.13	18	29.35	23.84	15.06	16.75	29.29	27.7	22.31	10.92	24.96	10.88	15.5	22.36	20.43	14.51	22.93	17.08	14.55	25.57	11.24
TRIP13	ENSG00000071539	1.8	3.11	32.87	3.47	6.87	14.15	14.6	2.27	9.2	20.26	9.79	14.47	9.02	12.28	2.26	15.57	23.22	20.35	1.43	5.39	10.36	14.55	5.81	7.89	9.26	0.49	1.04	0.73	1.41	17.46	1.29	3.08	4.48	19.26	18.04	23.86	26.32	17.9	1.61	73.72	7.44	12.13	25.86	8.96	10.55	13.33	15.2	21.72
ATP6AP1	ENSG00000071553	103.16	220.05	81.73	70.81	246.42	142.09	112.95	232.14	167.22	141.75	197.68	149.03	204.12	138.99	232.59	160.01	164.74	89.66	123.96	149.78	162.67	62.21	140.97	245.29	93.41	360.85	69.09	89.09	59.53	111.74	123.31	125.33	90.46	111.8	88.03	92.63	118.53	139.83	165.17	123.05	119.97	121.96	258.75	287.61	235.27	185.41	265.06	99.5
TCF3	ENSG00000071564	38.44	26.02	79.02	27.97	29.31	47.07	40.3	49.07	70.99	57.18	69.61	72.97	43.44	68.04	82.04	70.9	83.17	131.48	42	85.25	55.13	21.99	35.34	51.8	55.42	45.94	34.9	32.55	31.97	42.55	30.02	45.31	54.61	95.7	37.4	41.12	86.95	114.46	29.77	52.21	49.51	37.6	51.73	54.74	55.02	114.47	67.63	32.53
TRIB2	ENSG00000071575	40.85	17.58	11.98	17.7	31.08	32.6	26.22	64.43	42.25	71	38.51	17.84	50.75	45.87	67.25	33.43	40.81	27.98	29.84	29.51	41.36	14.88	13.69	42.02	25.63	20.99	20.75	39.62	39.07	35.25	17.89	30.4	38.68	79.82	53.44	11.37	31.38	39.29	45.79	13.86	50.54	34.29	28.82	38.04	19.3	15.55	74.2	4.64
DAZAP1	ENSG00000071626	76.08	66.52	96.38	61.93	83.79	98.34	111.62	74.4	130.45	120.07	141.37	123.05	120.33	122.05	70.23	155.54	116.26	126.47	69.54	93.98	127.33	42.21	40.1	62.41	86.58	62.16	56.11	42.43	40.15	60.83	64.11	52.99	46.58	70.14	45.99	100.2	176.09	67.27	84.83	165.85	91.57	75.16	111.25	114.52	88.7	115.76	108.1	84.77
MBD3	ENSG00000071655	56.49	46.07	57.48	61.28	46.06	105.43	76.04	60.92	87.72	98.24	107.8	107.08	107.09	107.98	119.92	94.36	84.9	153.02	42.24	66.4	62.11	22.06	39.14	141.6	51.65	101.13	51.04	54.26	58.73	64.48	56.43	63.73	67.45	59.51	42.61	61.78	117.68	78.22	84.84	56.43	80.64	52.26	59.72	72.74	88.35	143.04	99.87	54.64
PRLH	ENSG00000071677	0	0	0	0	0	0	0	0	0	0	0	0	0	0	0	0	0	0	0	0	0	0	0	0	0	0	0	0	0	0	0	0	0	0	0	0	0	0	0	0	0	0	0	0	0	0	0	0
HLTF	ENSG00000071794	12.04	7.59	46.24	7.96	14.01	9.09	36.4	10.37	10.06	22.49	12.99	4.92	12.67	12.19	9.79	18.67	11.23	42.37	11.69	11.2	17.46	17.27	19.42	4.8	7.61	0.51	9.08	6.06	10.99	11.88	5.66	9.62	7.1	14.21	20.93	10.47	12.39	6.44	7.86	37.42	6.77	11.59	22.14	9.18	9.19	7.96	13.95	8.56
FAM50A	ENSG00000071859	113.96	112.45	84.69	102.35	150.62	97.5	212.16	107.77	154.77	126.32	118.38	188.07	160.23	72.11	94.41	180.07	118.73	152.96	89.18	194.84	121.39	77.42	54.56	121.51	58.77	65.92	51.04	81.36	72.36	59.26	60.46	81.83	62.29	82.22	48.02	73.63	148.31	102.19	122.86	74.82	138.73	145.73	91.43	103.66	118.67	106.04	110.21	64.49
FAM3A	ENSG00000071889	30.37	43.47	29.68	26.07	51.67	43.49	42.44	32.9	35.84	35.35	38.14	38.82	77.46	27.36	25.45	33.25	21.56	34.81	22.85	49.07	34.52	29.52	77.52	66	31.72	57.32	28.1	27.58	21.2	37.12	25.52	28.93	28.88	29.74	12.11	30.77	38.97	30.41	31.73	21.34	41.59	35.75	45.32	46.52	38.98	57.78	38.09	29.11
CPSF1	ENSG00000071894	86.53	44	276.93	63.98	51.7	43.66	300.82	46.79	98.33	209.73	53.27	47.49	82.96	63.81	45.36	63.74	137.83	72.29	48.43	96.37	77.43	46.48	76.67	109.84	53.42	75.81	44.11	40.29	53.48	78.31	45.11	54.96	52.36	92.77	72.35	61.24	71.29	49.51	50.31	83.96	51.95	60.72	77.17	39.57	50.63	81.11	185.75	58.7
MYO3B	ENSG00000071909	0.05	0.12	0.32	0.15	0.08	0.27	0.35	0.05	0.08	0.04	0.27	0	0.24	0.41	0.52	0	0.72	0.01	0.16	0.33	0.07	0.03	0.95	0.22	0.04	0	0	0.03	0.12	0.05	0.17	0.34	0.18	0.06	0.01	0	0.04	0.68	0.2	0.9	0.04	0.05	1.05	0.6	0.17	0	0.16	0.17
CYBRD1	ENSG00000071967	174.85	71.86	30.53	44.52	46.32	36.36	34.15	76.92	29.73	36.7	49.13	33.16	32.32	32.74	120.03	36.95	31.23	32.27	182.14	61.01	39.07	42.56	169.42	49.17	46.94	39.2	219.35	112.52	176.13	87.37	180.28	105	121.42	84.69	41.26	18.67	23.76	37.52	37.92	31.78	64.51	76.56	28.53	36.15	30.92	31.42	20.29	38.22
CDH19	ENSG00000071991	0.1	0.77	0.14	0.13	0.1	0.52	0.16	0	0.04	0	0.03	0.01	0	0.06	0	0.01	0.57	0.03	0.14	0.11	0	0.1	2.77	0	0	0	0.09	0	0.38	0	0.5	0.04	0	0.87	0	0	0	2.23	0	0	0	0.02	3.05	0	0	0	0	0.73
PDCD2	ENSG00000071994	48.83	34.25	46.17	41.25	39.82	85.98	68.76	35.35	34.78	50.57	45.85	26.22	57.86	69.35	45.49	53.23	35.08	66.8	44.27	36.77	52.43	68.6	32.05	22.43	38.41	19.36	38.86	31.78	30.81	26.87	38.18	35.87	34.93	26.47	24.91	53.89	59.94	44.45	48.79	59.42	55.24	50.17	49.85	59.65	34.64	40.72	46.52	57.52
SLC6A15	ENSG00000072041	0.14	0.24	22.9	0	0.02	0	12.47	0	0.75	0.2	0	0	0	0.67	0	0.05	7.41	5.65	0	0.24	0.14	0.58	2.16	0	0.56	0	0	0	0	0.04	0	0	0	1.87	7.72	0.26	1.3	1.21	0	12.75	0.01	0.4	5.82	3.87	0.03	0.37	3.32	21.76
RDH11	ENSG00000072042	36.3	46.06	49.94	24.8	31.03	53.86	63.91	28.56	57.49	51.36	36.57	37.1	55.69	31.82	45.29	49.69	45.73	43.04	35.23	53.52	48.76	59	50	26.9	28.61	7.97	22.53	20.17	25.02	40.45	27.62	32.07	26.9	45.09	45.89	53.28	33.63	45.61	32.42	61.2	48.36	30.39	43.39	51.75	34.2	33.15	40.71	41.55
PRKACA	ENSG00000072062	64.28	59.19	65.79	86.07	50.83	55.42	44.96	68.68	43.67	63.73	64.34	60.5	60.59	46.84	258.59	49.18	71.81	72.54	51.01	60.21	53.27	38.5	56.97	221.53	46.18	84.21	72.11	39.13	97.55	73.12	98.59	43.33	73.62	50.77	79.88	45.97	91.12	63.25	33.47	45.19	51.81	64.6	44.56	49.46	66.3	119.38	75.86	87.01
LPHN1	ENSG00000072071	9.91	6.56	6.05	3.97	5.32	5.27	8.72	8.31	8.46	4.53	12.02	7.15	9.82	3.21	4.68	7.65	11.54	9.85	8.13	13.75	9.18	4.79	10.98	36.5	4.97	4.61	12.95	4.26	4.94	10.23	4.45	5.84	7.35	5.86	17.31	4.43	17.54	14.58	4.69	15.09	7.63	7.82	12.89	6.97	4.41	10.42	16.41	7.36
SPP2	ENSG00000072080	0.16	0	0	0	0	0	0.34	0	0	0	0	0	0	0	0	0	0	0	0	0	0	0	0.25	0	0	0	0	0	0.48	0	0	0.28	0	0.24	0	0	0	0	0	0	0.05	0	0	0	0	0	0	0
ACTN1	ENSG00000072110	122.11	95.28	95.45	81.22	110.53	208.01	127.13	199.02	284.28	218.39	216.57	205.78	231.96	99.15	125.33	245.29	126.15	60.44	147.35	104.29	167.99	129.96	137.39	164.96	270.13	199.27	102.57	168.89	101.18	209.93	82.38	124.69	212.84	181.15	164.21	393.56	112.65	119.44	70.64	102.17	433.94	198.85	103.68	164.44	178.46	151.9	251.41	130.48
ZFYVE26	ENSG00000072121	11.98	12.13	6.45	9.38	13.87	5.11	14.43	6.73	15.99	12.89	12.21	6.38	5.95	3.48	4.76	12.87	3.01	6.44	13.1	18.4	11.13	2.1	4.26	14.77	7.75	3.2	5.78	3.9	5.44	12.57	5.14	5.16	4.51	2.89	8.47	9.17	3.9	9.46	4.42	7.86	5.54	5.84	4.88	6.25	10.47	5.88	10.98	3.87
RPS6KA6	ENSG00000072133	0.59	0.39	2.86	0.78	0.13	0.62	8.02	0.19	0.34	1.31	0.03	0.63	1.82	3.83	0.59	2.55	0.16	1.13	0.42	0.44	0.32	0.91	1.39	0.04	0.99	0	0.2	0.03	0.78	1.5	0.6	0.58	0.4	0.33	0	0	5.63	0.55	0.03	15.77	2.05	0.11	0.93	2.51	0	2.77	4.3	2.07
EPN2	ENSG00000072134	19.17	16.42	20.41	10.95	12.98	14.38	23.75	17.68	17.42	24.15	12.36	16.9	16.43	4.33	20.36	30.68	15.31	21.14	13.32	17.06	13.4	18.87	13.58	18.78	12.03	9.2	20.97	11.67	10.92	19.56	15.24	16.67	17.6	13.13	15.73	7.06	9.83	41.46	13.84	16.2	21.26	111.16	12.63	14.8	9.01	13.1	21.5	11.14
PTPN18	ENSG00000072135	58.91	52.11	28.29	39.15	66.51	23.42	59.65	54.71	67.37	74.68	83.48	41.1	47.31	17.56	45.54	54.91	17.09	50.2	45.56	74.28	62.24	20.77	40.15	154.11	47.18	37.21	38.93	33.5	32.14	57.93	43.53	38.16	39.65	24.75	31.27	23.92	31.19	24.81	49.75	12.64	25.45	22.9	24.72	22.51	70.65	53.47	29.06	13.77
LIMS2	ENSG00000072163	60.61	41.73	5.99	21.48	4.12	10.56	6.95	8.91	23.83	10.64	17.17	22.39	13.78	8.63	4.04	17.28	3.77	5.91	23.56	15.26	22.35	4	11.5	21.99	15.85	17.03	58.4	60.45	26.42	26.84	16.61	13.2	52.72	5.6	7.46	7.65	6.37	9.47	13.44	9.09	141.67	32.23	2.61	4.77	4.22	10.15	1.17	0.84
ASIC4	ENSG00000072182	0.11	0.1	0	0.03	0.25	0.11	0.3	0.16	0.17	0.09	0.06	0.05	0.02	0.13	0.08	0.02	0.11	0.01	0.09	0.33	0.12	0.09	0.05	0.11	0.02	0.06	0.03	0.13	0	0.38	0	0.12	0.68	0.31	0.2	0	0.02	0.2	0.05	0.08	0.32	0.11	0.09	0.08	0.14	0.09	0.47	0
SPEG	ENSG00000072195	31.52	4.8	4.18	44.69	9.4	16.43	2.35	3.3	19.12	33.89	27.19	24.8	12.14	7.55	3.13	32.25	15.35	1.33	15.94	5.98	13.27	5.2	5.72	1.77	5.24	21.53	9.27	21.41	25.55	10.03	11.3	3.25	32.96	11.54	24.23	11.07	7.24	12.32	9.26	23.83	62.15	27.98	3.61	1.85	4.09	4.31	11.33	1.55
LNX1	ENSG00000072201	5.98	1.47	2.35	2.5	3.93	2.49	3.93	4.15	1.49	5.15	6.53	1.23	3.9	2.48	3.83	2.47	3.87	1.84	1.75	2.43	2.89	2.47	3.02	2.21	1.62	0.91	9.26	1.69	2.81	3.88	1.93	3.98	1.16	4.34	3.88	1.35	4.47	4.9	4.65	7.74	4.24	5.32	4.34	4.66	1.64	2.08	4.13	5.14
ALDH3A2	ENSG00000072210	46.62	72.83	30.78	32.82	28	22.77	64.44	24.59	26.69	24.13	18.59	23.62	15.23	8.2	22.51	41.45	11.53	17.95	33.58	39.62	28.14	18.79	32.37	18.44	16.55	6.38	66.91	19.78	42.51	23.17	20	18.62	37.94	13.58	28.96	15.04	18.43	54.93	22.33	21.03	19.2	78.15	18.06	25.09	19.12	16.59	21.86	25.25
TFRC	ENSG00000072274	21.15	47.8	143.99	25.77	98.16	51.87	29.79	26.9	42.44	16.78	73.46	15.89	21.4	47.73	43.96	57.93	38.92	34.8	20.04	12.44	41.14	96.61	21.33	7.65	28.06	5.38	3.48	2.38	4.98	12.42	23.51	13.83	7.1	19.24	42.55	50.88	13.34	15.91	18.51	57.12	21.73	23.41	34.49	23.83	41.04	19.13	59.23	15.38
SREBF1	ENSG00000072310	57.07	40.42	75.88	49.53	73.96	41.79	239.37	37.3	156.52	95.12	38.35	20.47	19.77	17.52	17.71	40.43	39.04	21.48	34.88	95.64	32.33	21.73	101.87	307.21	21.37	65.04	106.68	15.59	34.72	81.53	43.77	36.88	36.74	7.86	25.64	25.53	34.53	73.23	31.7	73.35	35.42	44.13	77.14	49.54	65.67	24.74	155.99	79.43
TRPC5	ENSG00000072315	0	0.02	0.01	0	0	0	0	0	0.01	0	0	0.1	0	0	0	0.02	0.01	6.36	0	0.01	0	0.01	0	0	0	0	0	0	0	0	0	0	0	0	0.02	0	0	0	0	0	0.06	0.05	0.01	0	0	0	0	0
AFF4	ENSG00000072364	16.52	13.61	27.51	18.04	19.52	7.56	13.13	12.5	15.62	15.71	16.14	6.63	6.2	10.96	13.09	23.24	9.7	24.16	19.17	23.93	18.27	12.23	24.5	8.3	12.59	2.87	13.05	7.25	16.15	26.99	16.81	11.63	11.3	16.72	16.52	13.03	5.58	9.4	8.27	22.58	7.26	21.82	12.86	12.15	15.11	10.68	27.22	7.86
UBE2D1	ENSG00000072401	14.67	16.77	10.77	19.65	17.65	11.74	15.17	17.82	11.33	11.28	19.19	11.21	12.39	11.82	6.04	24.41	11.01	27.92	19.73	29.01	22.28	12.4	10.15	5.42	13.2	3.92	12.76	8.7	21.62	10.76	20.59	14.8	11.7	15.79	13.89	19.44	7.52	8.33	7.26	4.76	15.83	12.31	8.94	13.33	16.63	13.84	7.25	15.62
MPP5	ENSG00000072415	7.46	9.08	3.63	8.94	6.11	6.32	7.12	5.76	4.77	7.58	6	3.65	4.25	2.93	4.31	8.79	3.36	6.14	7.19	7.04	5.77	4.52	10.23	2.26	4.64	0.76	6.08	3.77	8.13	5.18	5.11	4.28	4.73	10.14	5.8	16.51	2.86	3.9	3.2	7.14	3.66	3.98	3.57	4.3	5.86	2.61	4.49	4.52
RHOBTB1	ENSG00000072422	19.38	10.43	19.61	45.82	10.2	6.94	22.3	9.3	15.85	10.63	12.1	9.12	12.91	30.88	26.33	15.81	13.39	13.43	17.35	22.13	17.6	4.27	6.15	7.25	4.4	1.72	10.08	7.72	28.32	16.62	12.53	26.22	15.67	5.87	19.82	8.4	7.13	15.85	24.62	14.65	5.63	4.64	7.05	7.15	8.29	11.97	6.7	5.42
ASAH2C	ENSG00000072444	0	0	0	0	0	0	0	0	0	0	0	0	0	0	0	0	0	0	0	0.03	0	0	0	0	0	0	0	0	0	0	0	0	0	0	0	0	0	0	0	0	0	0	0.04	0	0	0	0	0
SMC1A	ENSG00000072501	10.12	21.72	31.87	17.29	17.99	32.66	69.07	13.55	21.81	46.96	62.71	16.51	37.52	20	13.67	44.32	60.87	49.18	13.58	16.53	24.51	24.51	18.13	13.64	22.58	5.19	9.39	5.99	11.69	30.76	15.39	11.26	11.41	14.68	30.1	19.27	48.64	13.55	10.93	50.78	8.27	28.36	30.42	33.81	13.66	18.06	31.98	17.81
HSD17B10	ENSG00000072506	59.84	80.28	117.23	81.32	83.21	248.06	149.11	71.87	86.37	162.6	89.3	171.56	185.73	118.33	90.06	132.14	328.03	134.57	71.1	98.6	83.78	147.69	61.17	162.18	76.58	89.52	54.83	51.84	54.46	94.67	66.97	65.68	78.89	55.62	118.73	85.69	446.87	114.3	88.7	193.55	62.83	67.64	194.86	216.89	111.61	194.53	124.59	248.44
MARK2	ENSG00000072518	9.86	17.33	11.88	8.93	10.43	12.4	15.84	14.07	14.68	16.58	23.58	10.23	14.02	12.81	12.05	14.48	8.09	29.5	10.55	12.45	14.21	10.59	12.56	28.67	10.38	15.06	10.28	7.74	8.11	20.39	9.41	9.36	9.05	9.84	10.24	9.27	11.81	17.35	12.08	32.7	11.71	11.87	14.47	15.66	12.16	11.45	16.5	6.7
HMMR	ENSG00000072571	2.41	5.68	38.1	2.33	11.16	5.94	20.65	2.8	11.35	27.13	15.33	6.08	6.28	11.47	2.11	10.6	16.86	16.96	1.19	11.77	16.69	24.14	4.77	1.25	4.93	0.11	0.45	0.74	1.15	6.23	0.99	1.83	2.33	22.05	4.59	21.41	29.39	4.91	3.14	37.36	3.09	21.86	23.18	7.66	9.28	7.65	10.84	13.54
CHFR	ENSG00000072609	22.59	16.16	24.33	13.94	32.1	11.43	26.04	20.61	41.51	16.19	17.32	14.84	11.9	11.52	12.82	35.48	12.2	27.24	25.02	39.34	28.97	14.96	19.22	26.84	21.3	15.46	11.9	11.89	15.53	27.66	17.53	15.6	14.49	13.79	13.62	20.18	12.14	8.6	6.6	26.53	17.02	7.2	7.93	17.92	19.41	6.68	22.3	16.5
TRHDE	ENSG00000072657	0.33	1.38	0.03	0.03	0	0.02	0.17	0.03	0.12	0.01	2.33	1.25	0	0.16	0	2.95	0.81	0.25	0.2	0.11	0.17	0.01	0.2	0.02	1.26	0	2.45	0	0.27	0	0.38	0.11	0.82	2.81	0.17	0.17	1.8	0.21	0	0.21	0	0.13	0.1	0.05	0.74	0.29	0	1.34
P4HA2	ENSG00000072682	75.18	110.51	144.05	55.25	135.12	49.53	71.18	63.71	76.13	53.56	81.17	45.54	106.77	280.14	170.5	27.97	216.55	23.91	53.03	146.7	63.21	84.88	465.61	118.01	41.89	101.09	16	29.51	65.19	90.18	33.64	69.1	26.18	179.66	83.28	54.76	306.8	293.69	111.22	175.01	43.17	91.12	183.3	247.12	90.43	290.91	168.42	85.23
FCGR2B	ENSG00000072694	72.11	15.85	10.14	42.9	39.53	29.03	46.17	28.05	85.28	104.27	94.85	35.69	74.86	16.08	10.5	60.99	37.26	11.05	133.49	58.07	25.53	11.1	4.96	48.26	33.61	17.64	16.2	78.81	25.21	38.16	177.6	53.24	40.4	22.98	105.31	18.59	5.32	4.21	16.99	1.96	9.97	38.03	1.5	18.9	76.31	33.21	7.87	4.14
NFATC3	ENSG00000072736	11.54	13.09	9.94	14.54	8.32	7.63	28.17	14.33	9.84	12.15	9.17	8.37	7.64	9.42	11.7	13.3	7.04	8.72	13.44	15.19	14.86	5.41	11.55	10.5	9.2	7.64	15.66	8.58	12.72	15.5	11.39	9.6	9.12	11.78	12.88	9.03	10.88	12.18	8.34	16.39	7.32	7.72	8.83	11.07	10.99	8.45	13.52	6.04
TRNT1	ENSG00000072756	15.91	10.11	20.38	11.84	12.69	13.02	30.7	9.08	13.94	21.48	17.89	15.13	12.37	15.85	9.03	28.42	10.46	16.1	16.8	15.71	18.12	17.54	7.26	5.55	10.77	2.53	6.67	8.34	9.92	14.4	10.47	9.09	9.19	12.26	13.88	14.78	7.08	18.39	10.66	21.13	7.94	16.45	16.18	11.51	13.18	4.85	5.01	8.99
ACADVL	ENSG00000072778	423.73	303.67	281.28	498.93	470.53	175.66	312.51	278.67	668.49	191.54	503.17	208.47	238.31	169.24	310.4	347.18	349.23	113.41	329.27	572.03	486.11	81.9	99.7	220.41	205.21	258.15	361.34	167.03	230.48	171.64	300.42	288.85	271.63	163.78	107.87	257.46	145.91	405.7	409.59	240.83	267.68	166.06	107.61	210.39	408.46	257.99	301.15	84.32
STK10	ENSG00000072786	26.69	27.36	16.21	18.57	46.17	18.97	23.22	31	48.92	33.08	46.72	21.72	22.09	9.35	10.96	25.34	14.16	6.77	30.16	56.04	44.47	12.3	10.52	34.6	42.02	27.03	19.39	16.71	10.1	24.88	24.78	15.55	20.28	13.68	15.93	48.95	14.08	9.37	11.36	6.17	11.82	20.99	9.63	17.61	49.1	15.45	27.51	11.35
FBXW11	ENSG00000072803	15.23	18.61	25.12	20.8	19.84	12.21	13.83	16.22	19.08	21.19	22.04	6.48	9.11	11.35	16.66	21.36	17.18	15.93	17.58	21.36	22.4	17.65	33.2	8.2	19.63	8.39	19.91	11.54	20.17	25.38	19.43	13.73	15.6	25.52	16.02	18.72	15.3	11.4	12.36	31.83	8.77	24.64	17.76	16.86	14.33	9.31	27.01	14
ACAP1	ENSG00000072818	8.09	5.78	3.98	12.25	13.23	6.46	21.39	16.39	21.89	14.48	13.83	19.82	4.9	8.3	4.04	18.76	14.37	3.6	21.41	23.23	18.73	3.82	14.93	29.37	53.06	7.09	8.28	10.34	6.66	13.67	8.16	5.67	12.44	2.75	5.92	11.91	1.34	19.39	11.45	1.44	13.87	8.08	2.5	3.63	20.25	2.8	4.71	0.63
CRMP1	ENSG00000072832	9.28	3.47	6.04	4.65	18.67	2.08	6.16	6.21	12.26	8.61	17.78	3.52	3.32	1.79	4.97	9.7	10.39	288.02	5.82	4.73	15.66	2.34	6.03	7.03	9.45	4.79	4.51	2.48	6.09	17.06	3.03	6.08	2.92	5.67	3.12	1.46	3.85	69	2.16	10.87	8.81	6.06	2.42	5.45	4.33	11	8.45	0.68
EVC	ENSG00000072840	9.77	4.51	5.64	4.75	13.36	6.47	6.28	13.51	8.97	6.29	25.44	3.85	8.47	4.71	14.64	9.9	7.05	6.42	12.05	6	6.91	3.86	4.36	17.68	6.4	8.23	5.56	6.64	10.03	16.36	4.97	8.16	5.39	8.03	3.19	3.42	6.23	6.35	5.5	6.72	5.14	17.71	5.05	7.58	3.51	7.34	9.86	3.91
DERL2	ENSG00000072849	58.56	51.78	36.53	50.7	52.29	74.96	91.15	61.32	59.51	70.01	57.84	64.93	58.8	78.23	60.17	75.32	78.53	27.81	61.34	93.31	65.4	137.71	35.43	54.11	37.72	42.36	23.07	43.02	41.46	66.7	42.77	48.99	41.74	37.2	35.25	72.13	51.41	45.36	57.5	51.55	82.54	47.92	31.43	61.71	61.4	65.55	47.7	62.25
SIDT1	ENSG00000072858	1.65	1.09	0.8	2.75	0.97	1.59	2.36	2.31	1.29	2.36	5.26	1.29	1.75	0.66	1.2	1.68	0.1	0.44	5.68	1.81	2.73	0.22	0.11	2.34	6.58	1.76	2.25	5.79	2.23	3.17	11.67	0.99	3.41	1.12	5.33	0.07	0.37	0.11	2.43	11	0.63	1.69	0.7	0.34	0.87	1.19	1.05	0.13
NDE1	ENSG00000072864	15.16	15.76	37.78	11.97	15.22	24.85	50.36	14.29	25.26	41.61	38.13	26.1	28.51	13.61	13.77	28.9	24.01	49.74	14.57	16.87	28.85	17.9	24.96	16.05	35.22	11.39	7.86	14.15	13.84	31.16	7.28	12.61	15.28	26.2	21.76	21.36	70.63	23.44	14.62	46.12	42.4	56.4	46.04	18.8	18.79	27.93	39.72	21.55
MRVI1	ENSG00000072952	15.84	2.5	2.7	9.43	2.02	2.06	2.85	1.66	8.75	4.4	3.31	9.95	4.68	1.32	0.52	15.67	0.8	1.46	12.88	5.29	8.78	0.82	1.05	4.89	2.56	1.42	12.56	23.07	9.46	7.3	7.42	2.7	27.69	0.7	7.59	2.13	0.99	2.18	1.73	1.89	47.34	10.67	5.14	1.37	2.26	1.69	0.41	0.22
TMEM38A	ENSG00000072954	8.91	2.55	3.15	89.93	0.51	1.65	1.09	0.83	0.65	0.81	0.89	0.79	0.3	1.49	0.84	0.94	3.2	3.96	1.01	3.29	0.71	3.4	2.74	2.35	0.49	7.02	1.69	0.82	63.95	2.76	23.91	1.31	1.27	0.87	1.02	0.16	3.12	5.85	1.23	4.07	0.98	3.51	2.02	2.09	2.29	4.77	1.42	3.91
AP1M1	ENSG00000072958	34.37	43.96	32.98	27.72	41.12	67.01	33.28	45.78	36.41	58.31	72.5	38.18	45.2	32.61	28.46	46.51	43.94	61.99	32.44	48.37	37.3	25.54	79.72	80.77	39.36	60.81	35.11	26.17	27.97	57.91	33.87	36.41	39.61	46.65	35.92	37.43	59.4	68.98	35.58	40.28	61.9	34.74	37.56	37.57	51.6	76.85	63.31	68.46
PVR	ENSG00000073008	11.93	22.11	22.76	26.32	11.4	36.9	13.96	14.07	17.53	21.98	28.04	15.46	17.86	24.61	16.27	51.93	22.56	2.61	11.04	25.2	17.79	11.5	16.43	23.26	25.21	20.77	7.49	8.57	15.34	14.42	31.25	11.21	9.49	47.3	45.75	29.19	19.08	19.13	12.29	34.62	90.7	15.7	33.59	32.36	19.24	21.46	19.34	18
IKBKG	ENSG00000073009	24.43	33.89	24.53	22.55	33.8	17.75	59.4	24.15	45.21	34.56	41.11	30.78	35.27	14.86	20.49	37.27	12.31	23.34	25.21	42.04	37.7	10.81	15.61	40.5	19.07	16.08	15.36	19.79	18.01	24.22	19.91	24.74	21.03	17.63	12.83	19.52	24.59	23.46	25.64	16.86	27.65	36.89	22.35	20.6	33.75	32.87	27.81	14.82
XRCC1	ENSG00000073050	21.92	21.61	31.46	16.58	21.43	22.09	29.46	30.04	23.44	21.22	30.09	30.29	22.62	15.85	24.78	30.99	26.28	32.88	20.69	19.8	21.35	13.81	12.89	36.1	25.64	25.96	21.36	16.17	15.63	26.75	19.18	18	23.46	23.25	28.47	21.69	61.28	26.33	19.59	27.68	23.04	23.39	77.48	30.63	16.73	27.32	17.27	21.29
SCARB1	ENSG00000073060	51.16	34.23	103.21	18.3	33.61	50.59	50.04	21.54	37.56	27.08	22.85	19.19	29.25	33.28	11.74	39.11	27.41	10.23	49.58	30.15	19.21	12.82	44.71	39.83	23.94	33.39	81.83	22.4	19.05	22.8	46.16	38	21.61	17.75	30.83	10.78	28.29	20.65	18.09	97.7	14.28	16.26	57.73	31.74	34.98	83.83	29.4	42.79
CYP2W1	ENSG00000073067	0.18	0.11	0	0	0	0.02	0.03	0	0.04	0.12	0.09	0	0	0	0	0.05	0.02	0.04	0	0.02	0.06	0	0	0	0	0	0	0	0	0.04	0	0	0	0	0.03	0	0.12	0.24	0	0	0.02	0	0	0.1	0.23	0.03	0.27	0
MCM2	ENSG00000073111	5.75	12.69	53.95	10.59	12.4	30.57	57.11	8.46	19.47	44.99	28.16	25.42	26.84	28.79	8.24	26.62	35.18	124.98	5.01	10.17	30.81	16.94	25.16	18.44	24.1	6.77	3.81	5.16	8.84	23.02	5.03	5.44	11.3	22.89	31.35	39.33	69.47	13.15	11.27	89.66	9.78	51.15	28.61	20.32	18.3	76.17	48.8	57.18
MOV10L1	ENSG00000073146	1.46	0.77	0.41	0.21	0.23	0.3	2.06	0.14	0.93	1.3	1.49	0.15	4.68	1.3	0.18	1.47	0.44	0.14	1.54	1.62	2.06	1.02	0.3	0.23	0.08	0.37	0.42	0.2	0.35	0.65	0.65	0.36	1.13	0.72	4.21	0.02	0.14	0.3	2.64	0.32	0.98	0.07	0.23	4.26	0.71	0.43	0.27	0
PANX2	ENSG00000073150	0.43	0.91	2.01	1.08	1.65	0.41	1.55	1.12	0.73	2.14	2.97	0.52	4.54	3.78	0.06	0.36	16.82	3.16	0.92	0.3	1.15	2.5	10.63	1.27	1.39	1.23	0.14	0.98	0.37	2.39	0.22	0.36	0.14	1.39	2.14	0.93	6.05	1.39	0.25	0.93	4.62	3.78	0.03	0.57	2.11	0.84	6.65	0.09
SELO	ENSG00000073169	25.38	17.93	27.66	17.75	29.88	15.74	34.72	18.14	43.01	33.62	28.76	24.89	21.9	20.63	16.85	34.77	21.03	36.07	21.86	30.65	35.66	10.66	10.76	25.36	28.62	26.47	20.3	15.17	14.9	25.62	15.41	24.7	17.1	22.36	25.99	15.77	29.5	8.39	19.03	10.39	28.11	16.05	19.09	14.29	36.53	32.41	30.39	22.69
TP63	ENSG00000073282	3.07	0.78	19.36	16.47	4.18	4.63	7.62	14.05	0.8	3.84	8.54	1.58	0.98	0.08	1.61	1.03	0.2	0.58	0.39	1.8	0.84	0.44	0.27	6.5	1.88	1.83	0.6	0.91	16.23	0.68	8.57	5.12	0.59	0.66	0.99	0.3	1.73	0.65	1.72	0.19	6.18	8.94	0.84	0.43	0.85	0.72	0.5	1.26
ALPK1	ENSG00000073331	10.55	6.01	7.52	9.37	10.28	5.35	13.15	7.25	11.32	10.31	11.67	6.53	3.88	2.36	4.15	12.43	6.17	1.64	11.94	23.15	9.61	5.93	8.78	5.39	8.09	2.14	5.82	3.7	6.53	10.56	7.61	8.14	5.21	5.54	7.53	6.08	2.83	2.85	3.67	5.23	5.12	7.33	2.6	3.16	9.77	3.4	3.4	1.38
LLGL2	ENSG00000073350	4.18	53.78	1.31	5.1	7.9	2.84	9.57	8.47	7.77	8.54	11.1	4.96	6.67	4.29	3.66	7.03	1.23	8.01	8.33	7.55	7.99	1.76	1.65	6.4	8.42	4.06	3.99	4.46	1.95	6.48	6.32	4.46	1.68	2.22	5.44	3.18	5.29	2.12	10.1	5.16	3.52	2.38	1.86	2.81	4.33	6.5	4.38	1.81
PDE8A	ENSG00000073417	30.75	17.05	30.46	24.54	39.07	17.22	37.09	13.06	51.13	49.66	44.06	11.53	15.96	18	29.17	43.08	15.32	5.3	20.16	36.72	37.18	16.82	15.49	14.77	15.27	3.57	16.45	9.22	17.6	31.68	12.18	34.23	14.35	19.21	25.37	18.81	15.72	8.46	32.12	33.92	12.4	17.45	26.5	27.63	25.25	24.11	34.43	13.22
CLCN4	ENSG00000073464	2.77	4.53	5.08	9.38	2.43	9.9	5.7	4.74	1.91	7.18	4.03	3.38	14.67	1.98	3.4	3.67	5.14	10.53	2.59	5.17	4.17	12.36	0.76	9.89	1.16	2.38	3.06	0.58	9.17	2.41	5.15	3.95	2.55	1.87	9.69	0.72	8.41	0.4	2.08	4.32	0.82	2.53	2.55	9.02	2.12	4.06	2.15	4.57
NLE1	ENSG00000073536	6.73	4.93	26.66	7.49	4.34	13.71	10.25	5.89	8.36	20.58	7.78	10.37	15.34	10.29	6.66	10.89	11.02	20.01	6.99	7.75	11.43	5.57	7.92	9	12.78	13.48	6.21	4.89	9.38	7.94	7.27	6.77	9.04	10.78	4.71	10.36	13.95	8.87	8.05	9.04	9.02	10.82	4.21	5.75	6.38	13.49	12.82	7.9
SDHA	ENSG00000073578	64.09	66.77	97.47	110.84	86.91	53.12	82.03	78.79	78.09	78.15	51	107.02	92.06	101.23	78.26	59.67	145.15	62.56	53.74	66.18	80	45.67	44.95	83.62	55.03	62.69	69	34.27	65.93	51.49	66.67	41.18	49.27	64.98	53.06	59.09	132.45	97.82	45.67	111.99	99.55	54.19	89.9	99.97	45.58	111.81	77.01	87.79
SMARCE1	ENSG00000073584	95.13	66.17	97.17	70.48	67.09	96.12	114.58	102.63	89.06	142.69	91.71	90.64	111.52	91.78	93.04	81.49	141.03	333.47	84.56	67.7	111.61	118.68	101.45	45.49	78.73	20.45	97.61	62.17	88.88	70.65	86.33	80.67	93.07	103.6	112.91	74.61	133.4	129.48	64.84	114.75	113.75	141.35	65.76	86.6	60.82	98.93	91.76	59.59
FNDC8	ENSG00000073598	0	0.05	0.07	0	0.06	0.04	0	0	0	0.07	0	0	0	0.05	0	0	0	0	0.05	0.1	0	0	0.13	0.16	0	0	0	0	0	0	0	0	0	0	0	0	0	0	0.2	0.05	0	0.05	0.04	0	0	0	0	0.12
GSDMB	ENSG00000073605	15.33	5.01	14.13	6.99	11.46	5.75	27.81	4.69	21.52	18.12	14.15	7.37	3.56	4.88	2.81	18.29	4.46	7.2	10.58	37.24	22.77	6.94	3.72	19.49	12.91	3.56	6.56	3.36	4.75	10.37	2.53	6.49	4.54	3.87	3.86	3.96	1.96	17.51	10.26	2.26	10.33	3.83	1.15	2.14	11.58	14	9.21	1.46
KDM5A	ENSG00000073614	10.43	9.24	12.94	8.05	7.09	10.12	33.43	9.14	12.15	14.74	11.79	7.18	6.78	10.37	7.78	17.06	6.73	15.34	9.41	10.18	15.44	6.28	11.53	11.07	12.37	4.9	7.79	7.25	9.93	14.75	13.23	7.06	5.67	10.19	15.13	11.88	15.49	15.13	8.08	17.74	10.1	17.07	10.93	6.1	8.78	6.22	17.15	7.27
ADAM11	ENSG00000073670	0.5	0.14	0.15	0.19	0.17	2.02	0.84	0.33	0.47	0.44	0.4	0.15	0.54	0.11	0.2	0.08	2.38	0.73	0.58	0.27	0.17	0.24	0.98	0.47	0.29	0.2	0.1	0.06	0.11	0.64	0.12	0.56	0.46	0.22	1.97	0.31	0.24	1.33	0.12	1.18	0.24	0.49	0.23	0.23	0.91	0.18	0.83	1.6
PPP2R3A	ENSG00000073711	5.96	3.23	2.54	17.46	4.79	2.61	0.98	2.9	1.97	4.08	5.45	2.08	1.23	1.55	2.74	5.38	2.1	1.49	2.89	2.26	3.08	6.01	6.08	1.6	2.8	0.99	3.31	1.15	17.87	2.65	5.72	2.73	2.3	9.52	3.63	4.12	1.99	1.74	2.05	5.14	2.88	7.43	2.79	3.13	1.88	2.73	3.14	1.5
FERM2	ENSG00000073712	66.59	35.3	49.92	48.91	27.27	52.98	72.8	31.58	55.7	38.99	48.08	37.47	51.27	34.37	76.09	62.54	24.43	33.36	51.42	51.93	49.19	44.42	80.39	20.29	41.87	8.1	102.91	43.85	48.78	51.78	63.46	60.16	73.99	61.73	46.12	47.23	41.66	51.27	18.27	58.78	106.89	51.12	43.6	44.21	47.99	35.94	40.64	42.16
ABCB11	ENSG00000073734	0.02	0.02	0	0	0.02	0	0	0	0	0	0	0	0	0	0.01	0	0	0	0	0.02	0	0	0	0	0.03	0	0.07	0	0	0	0.02	0	0	0	0.01	0	0.16	0.01	0	0.02	0	0	0.01	0.01	0	0	0	0
DHRS9	ENSG00000073737	8.67	5	0.14	5.96	9.21	2.82	2.21	3.26	2.91	3.87	6.1	0.47	1.14	0.56	0.82	5.85	0.6	0.39	2.9	2.11	1.53	0.35	1.23	1.96	2.36	3.04	7.87	1.92	5.5	0.34	7.01	3.71	10.99	1.89	2.97	4.51	1.01	0.09	0.47	0.53	0.92	10.4	0.66	2.11	4.01	0.62	1.29	1.06
CD5L	ENSG00000073754	0.18	1.72	0	0.06	0.14	0.19	0.13	0.79	0	0	0.21	2.26	0.02	0.15	0.15	0.61	0	0	0.03	1.46	0.04	0	0.1	0	3.95	0	0	0.3	0.03	0.04	0.29	0	0.04	0	0	0	0.04	0.04	0	0	0.06	0.08	0	0.03	0.54	0	0	0
PTGS2	ENSG00000073756	2.11	5.52	1.87	1.62	2.11	1.47	0.34	0.21	8.84	0.58	2.62	2.72	0.26	0.23	0.83	2.44	36.43	0.27	10.52	0.82	0.72	3.68	13.61	0.7	0.93	0.91	1.12	0.29	0.52	0.49	3.05	1.82	1.82	20.29	0.69	18.63	0.05	1.14	0.14	0.47	1.39	0.57	1.92	2.08	10.64	1.27	1.7	0.94
IGF2BP2	ENSG00000073792	4.4	5.52	7.85	1.84	1.91	16.19	6.88	1.12	7.75	8.52	17.48	1.56	1.64	4.56	0.75	11.53	16.92	0.39	1.12	6.4	12.1	16.94	21.56	8.67	16.99	2.7	1.48	7.44	1.09	0.64	1.84	0.75	13.52	21.6	17.08	14.57	18.92	1.78	18.67	24.03	18.1	51.55	0.11	8.53	6.72	13.75	16.63	5.71
MAP3K13	ENSG00000073803	15.2	15.92	20.3	10.63	17.03	20.67	29.24	10.85	15.64	24.91	21.29	20.94	28.5	14.73	13.11	33.23	53.99	30.72	16.34	18.72	15.53	19.36	47.58	7.23	7.95	2.59	12.01	14.22	9.56	15.22	13.26	10.99	16.18	14.19	21.15	15.51	23.17	15.73	15.43	26.67	17.24	13.53	24.67	20.81	17.66	19.48	8.98	19.14
ST6GAL1	ENSG00000073849	20.75	24.57	8.62	19.13	5.46	6.5	16.62	32.33	13.12	27.41	16.73	21.2	13.61	7.35	7.51	17.9	21.24	32.56	25.26	18.82	16.07	4.11	22.59	25.53	50.92	15.28	36.31	39.1	26.13	22.45	38.2	9.75	12.14	8.35	29.53	7.89	1.52	1.62	9.07	1.08	18.94	10.72	1.63	3.75	16.5	10.83	3.07	2.03
TBX21	ENSG00000073861	0.65	0.94	0.07	0.52	0.64	0.5	1.24	2.2	0.76	1.3	1.25	2.27	0.74	0.37	0.16	1.78	0.42	2.55	1.02	1.6	1.93	0.22	0.46	2.3	3.71	0.64	1.35	1.68	0.33	1.27	0.96	0.38	0.66	0.24	0.88	0.51	0.33	0.03	0.73	0.24	0.6	1.16	0.15	0.27	0.49	0.71	0.68	0.21
FRY	ENSG00000073910	17.13	17.92	4.11	14.68	4.25	2.85	3.88	7.74	3.93	3.62	5.06	4.32	5.83	3.9	5.19	5.4	1.76	8.7	15.21	4.06	5.33	1.76	9.88	5.07	3.67	2.23	20.54	8.13	14.25	12.86	14.96	5.93	19.72	2.95	4.13	1.58	1.06	4.24	5.39	14.34	6.4	4.72	3.3	4.1	1.75	3.24	3.2	1.3
PICALM	ENSG00000073921	136.72	104.8	89.99	102.65	115.47	162.2	131.09	160.94	156.17	157.12	281.97	91.81	124.75	203.87	111.7	202.68	67.93	84.21	143.35	175.83	159.71	120.24	76.09	86.03	98.92	34.55	124.73	128.96	105.05	181.92	143.8	109.7	132.25	142.7	121.77	131.23	66.03	84.91	66.54	153.71	165.63	111.25	117.07	105.53	139.11	58.79	116.55	24.1
NSF	ENSG00000073969	15.28	20.05	30.38	22.94	19.97	27.78	26.22	34.53	21.81	45.69	31.31	13.32	27.79	32.09	26.64	22.67	28.48	45.73	22.36	23.67	23.54	30.03	27.2	18.57	22	10.96	11.8	10.72	19.62	33.94	32.83	13.4	14.36	23.24	40.13	18.82	26.15	23.44	27.5	63.78	22.85	34.66	21.53	29.35	37.59	20.06	69.3	17.64
GLI2	ENSG00000074047	3.94	3.24	2.49	2.81	0.69	4.64	10.05	0.84	5.95	5.37	3.63	0.63	11.5	5.44	7.29	0.45	2.61	2.27	5.77	6.39	8.17	1.66	4.47	5.1	1.8	0.78	2.33	1.21	3.68	8.2	2.19	4.04	5.39	1.22	9.13	0.77	9.48	4.68	6.4	17.79	1.74	1.9	7.56	3.88	2.17	3.79	19.58	2.33
CLASP1	ENSG00000074054	10.55	8.05	11.88	18.88	11.11	8.67	13.44	9.3	12.84	12.2	14.1	7.96	10.08	7.48	9.09	11.88	9.76	27.69	11.5	17.73	12.5	8.02	14.34	11.96	9.63	5.48	10.37	6.56	13.58	16.3	11.4	8.3	8.14	9.98	13.01	7.57	11.04	24.38	3.56	22.83	11.46	7.6	8.18	8.71	9.96	11.77	16.4	5.41
MRPS34	ENSG00000074071	67.4	81.47	182.19	76.01	73.24	121.64	134.49	92.96	79.24	111.39	107.65	106.31	177.38	95.63	90.93	91.59	122.41	137.7	61.15	75.28	90.55	96.88	71.11	84.1	62.56	86.58	56.44	74.1	57.04	66.33	54.35	73.74	80.38	106.19	39.53	114.11	215.86	134.95	119.23	127.85	102.86	118.92	158.32	121.52	96.24	95.25	120.86	151.93
NOTCH3	ENSG00000074181	93.61	15.86	66.07	54.36	41.33	20.92	39.47	96.92	90.71	43.89	39.22	65.36	55.23	27.63	41.56	63.2	40.28	31.83	55.41	48.82	78.22	32.81	38.24	111.68	65	92.22	73.45	46.29	48.48	70.82	45.93	42.83	128.6	31.34	23.3	47.17	15.43	41.22	8.05	16.7	74.58	54.62	38.26	86.18	35.76	61.14	71.78	11.4
CLNS1A	ENSG00000074201	78.94	84.62	199.63	67.23	52.63	188.04	150.42	87.08	71.65	134.55	123.07	64.62	106.91	315.85	96.14	95.88	95.33	160.05	69.31	151.89	105.44	228.08	198.61	63.99	75.5	34.77	70.56	85	82.16	123.72	91.42	73.28	74.53	145.92	74.82	133.45	124.34	414.06	73.14	384.49	84.08	89.76	158.84	148.02	67.19	127.28	194.56	199.96
PPP2R2C	ENSG00000074211	0.2	0.02	0	0.2	0.01	0.05	0.3	0	0.05	0.04	0.03	0.02	0.05	0.14	0.07	0.21	1.4	0.32	0.01	0.1	0.16	0.03	0.86	0.11	0.05	0.06	0.24	0.04	0.23	1.64	0.13	0.04	0	1.44	0.67	0.1	0.58	0.86	0.01	0.39	0.33	0.26	0.12	0.05	0	0	0	0.02
TEAD2	ENSG00000074219	29.06	19.5	26.43	12.77	11.73	20.7	31.1	25.2	30.97	32.7	18.34	27.96	40.56	14.66	16.06	18.15	44.52	32.92	27.4	25.09	26.96	30.9	12.28	15.62	30.89	49.41	37.94	16.26	28.04	27.7	34.59	27.39	34.95	14.59	56.32	30.71	53.89	26.05	15.98	24.18	22.8	18.57	88.46	35	7.35	76.23	12.52	39.2
EED	ENSG00000074266	23.09	13.44	21.51	13.65	23.3	25.79	36.37	16.95	20.29	29.1	31.05	14.19	15.56	18.53	12.75	26.74	12.51	27.04	17.48	32.25	26.29	29.88	6.09	16.05	15.36	5.16	9.14	7.88	9.72	19.67	6.59	9.8	13.91	10.3	11.16	12.02	17.83	16.75	12.89	25.28	14.58	13.43	19.05	12.73	14.82	12.46	10.14	5.84
CDHR2	ENSG00000074276	0.01	0.11	0.27	0.03	0.19	0.01	0.1	0.17	0.19	0.48	0.57	0.01	0.03	0.17	0	0.52	1.21	4.11	0	0.47	0.15	0	0.33	0	0.04	0	0	0	0	0	0	0	0	0.01	0	0	0.85	0.19	0	0.17	0.19	0	0.13	0.11	0	0	0.04	0.1
SNCB	ENSG00000074317	0	0	0	0.49	0.3	0.04	0	0	0.36	0.06	0.36	0.04	0	0.05	0.08	0.18	16.12	5.36	0	0.17	0.04	0.11	1.96	0.08	1.33	0.08	0	0.27	0	0.43	0	0	0	1.89	0.28	2.36	0.39	0.33	0.11	0.14	0.24	0.39	0	0.67	0.71	0	0	0.06
TSG101	ENSG00000074319	59.29	78.57	54.46	71.07	68.17	66.49	55.16	82.87	46.13	78.64	65.77	54.09	54.04	59.31	68.2	73.01	60.78	117.83	59.84	59.53	78.56	72.28	112.01	41.51	46.09	36.94	45.01	56.66	55.48	60.9	67.17	48.71	53.58	69.98	52.5	62.68	67.27	122.11	60.51	118.6	82.79	88.35	43.02	67.76	52.44	46.16	49.77	82.95
C17orf85	ENSG00000074356	27.61	14.79	21.64	18.86	24.97	12.6	55.27	11.71	50.23	38.87	25.4	14.07	12.5	11.56	14.86	35.86	20.63	16.15	31.46	34.84	30.93	24.81	7.86	20.09	10.37	4.92	10.75	6.37	13.16	32.66	14.41	23.72	22.53	13.86	11.96	24.65	11.11	19.87	15.68	24.96	17.61	17.49	8.04	12.46	13.25	23.09	33.04	11.08
ATP2A3	ENSG00000074370	9.36	11.85	4.63	9.37	15.9	3.94	14.98	13.99	9.63	6.65	7.1	15.77	6.92	3.42	3.01	13.57	4.74	5.3	22.18	12.07	10.37	1.57	3.54	22.31	47.33	8.85	8.76	12.07	5.84	10.13	7.74	15.78	16.83	2.68	5.21	7.4	3.88	1.44	6.08	4.61	6.7	6.67	1.7	3.5	5.02	5.1	2.65	0.57
CA12	ENSG00000074410	4.43	6.53	18.98	2.49	18.8	13.6	0.43	3.84	4.25	6.62	9.86	10.5	5.84	0.84	1.75	20.85	220.95	0.98	5.91	2.04	6.4	21.38	72.91	13.03	8.87	9.94	7.65	20.17	4.9	2.19	3.91	3.89	5.36	70.56	10.31	21.81	2.19	3.83	0.97	2.31	55.79	42.39	0.6	3.92	36.24	8.64	6.78	2.01
MGLL	ENSG00000074416	61.51	82.91	5.6	33.64	26.64	7.48	26.53	21.44	26.97	12.6	24.39	8.44	17.98	11.54	14.67	17.25	24.83	7.39	36.53	21.67	19.82	7.87	18.66	29.73	23.38	24.03	121.22	39.66	35.29	18.91	56.78	32.03	46.02	25.83	37.26	20.9	11.77	10.61	14.95	10.82	15.43	30.51	20.58	34.29	42.49	40.67	26.79	5.22
NTN4	ENSG00000074527	34.76	54.46	1.32	12.15	11.28	6.62	3.73	13.26	2.97	13.64	15.43	7.66	6.22	3.16	6.53	21.53	9.18	12.71	10.48	7.55	5.65	12.37	5.16	16.23	22.62	3.83	30.31	14.39	29.78	12.24	12.05	8.43	28.92	26.25	7.45	3.67	2.01	5.19	10.97	0.28	48.33	12.13	0.7	3.25	3.56	3.61	3.45	5.06
BCS1L	ENSG00000074582	46.71	16.88	48.55	39.12	29.17	23.58	51.88	20.1	47.57	59.22	35.35	18.95	16.8	25.77	21.27	34	19.29	58.08	28.68	47.72	36	16.21	15.54	29.38	23.49	22.62	24.28	13.52	26.6	34.62	20.66	30.86	20.76	24.9	51.52	17.76	25.05	25.94	43.12	34.65	16.19	23.14	37.82	22.42	24.71	28.12	23.37	18.58
NUAK1	ENSG00000074590	26.07	6.87	6.75	9.56	4.64	7.91	13.14	4.94	6.91	21.32	8.2	4.78	3.38	3.7	6.18	14.65	15.87	7.92	16.83	5.23	5.04	5.99	4.68	9.26	5.77	3.81	20.44	7.83	13.84	13.92	8.21	7.07	14.28	6.07	14.66	5.9	19.51	23.53	9.55	30.6	5.42	7.05	16.61	2.86	1.95	9.91	5.37	3.46
DPP8	ENSG00000074603	10.64	8.65	10.75	12.77	11.17	8.49	19.72	10	14.82	20.33	14.54	5.01	5.43	6.7	8.96	17.8	11.19	12.07	11.2	12.15	11.53	7.59	15.23	4.32	9	1.68	12.32	5.86	11.51	15.48	9.4	10.12	8.86	11.78	11.65	6.65	5.59	5.76	7.56	14.41	6.94	12.09	6.4	8.63	17.13	3.63	14.09	4.92
SLC24A1	ENSG00000074621	6.57	4.45	1.63	3.41	6.21	6.4	5.14	5.22	8.05	8.18	6.71	2.95	3.28	5.65	3.64	6.24	2.9	2.78	5.75	4.32	5.21	5.66	3.33	2.06	3.02	1.67	4.25	5.2	3.58	6.06	4.11	4.4	5.42	8.52	2.89	3	2.13	3.51	2.36	4.88	6.02	9.6	1.67	4.49	7.37	2.45	5.04	1.83
ZNF532	ENSG00000074657	32.23	18.07	56.99	31.71	24.41	9.83	47.83	36.08	53.38	38.27	29.32	15.92	15.8	18.13	24.21	38.61	19.43	101.38	35.55	43.84	44.75	13.15	24.83	20.76	24.15	12.05	20.74	15.4	28.68	50.33	18.75	29.2	28.86	27.99	39.8	19.26	11.41	41.55	19.99	31.49	18.66	10.54	34.21	24.29	17.78	21.16	26.84	6.97
SCARF1	ENSG00000074660	24.22	13.41	5.88	12.01	31.63	10.75	10.36	24.06	28.36	18.19	29.36	12.97	13.18	10.27	10.69	26.68	7.72	3.35	13.41	21.89	26.56	4.82	2.49	11.21	10.72	13.56	22.84	8.67	6.43	20.97	11.33	12.99	10.23	9.76	6.84	17.6	2.39	4.05	18.56	3.09	8.81	11.46	13.87	26	19.47	9.95	23.24	3.92
LMAN1	ENSG00000074695	34.73	38.05	97.25	39.27	38.98	33.63	80.3	39.21	54.32	91.08	90.15	32.86	50.86	106.44	42.4	34.55	49.87	34.77	42.44	81.46	55.01	61.95	124.39	21.73	37.42	6.5	22.85	26.99	43.36	104.85	35.15	44.7	21.33	109.21	77.08	61.31	29.28	71.38	33.98	72.67	27.7	49	59.54	68.87	47.98	46.05	80.72	31.7
PTPLAD1	ENSG00000074696	33.77	33.03	47.49	21.33	24.78	62.96	60.41	26.8	37	105.02	42.43	19.28	32.03	72.1	40.21	34.23	86.59	118.54	34.89	41.16	45.19	43.76	47.87	17.39	23.36	6.45	31.31	22.66	25.77	39.21	29.78	31.59	29.25	39.77	46.6	37.4	45.06	24.57	22.18	79.94	28.82	58.01	40.08	59.2	44.51	29.01	41.12	43.65
IPCEF1	ENSG00000074706	0.53	0.75	0.54	0.71	2.08	1.1	3.01	2.22	2.32	1.17	1.79	2.13	2.12	0.58	1.6	2.98	1.01	0.92	1.08	1.52	3.74	0.35	0.68	0.96	3.05	0.26	0.51	0.8	0.69	1.49	1	1.7	0.39	0.52	0.56	1.02	0.43	0.54	1.31	0.69	2.42	2.94	1.94	2.08	1.34	0.1	1.15	0.47
ZZEF1	ENSG00000074755	13.69	11.52	8.56	15.08	17.33	4.38	25.1	7.74	26.44	12.58	12.91	5.07	7.59	4.38	7.8	19.97	5.4	9.99	15.45	15.56	11.9	5.84	5.2	12.85	8.32	5.36	7.09	4.02	7.52	15.97	9.66	7.42	5.93	4.17	6.53	5.97	4.77	5.22	7.96	8.18	7.48	8.16	5.36	6.07	10.26	6.07	15.01	2.64
NOX3	ENSG00000074771	0	0	0	0	0.03	0.08	0	0.06	0	0	0	0	0.03	0	0.07	0	0	0.05	0	0	0	0.02	0	0	0	0.09	0	0	0	0	0	0	0	0	0	0	0.02	0.04	0	0.03	0	0	0	0	0	0	0	0.07
ENO1	ENSG00000074800	393.17	1022.81	2264.17	534.05	1051.46	1226.66	1013.37	713.42	1517.08	1302.61	1001.76	876.28	1205.27	788.55	573.34	612.57	3706.85	680.75	571.03	536.83	829.95	1137.13	1646.79	1043.86	844.94	1438.02	260.45	424.71	265.15	601.44	488.55	412.74	331.91	2937.56	820.89	1196.09	2212.28	1111.27	585.63	1448.72	991.26	1778.21	1234.07	833.14	1092.15	1004.19	1064.33	1412.35
SLC12A1	ENSG00000074803	0.03	0.08	0.01	0.01	0.06	0.01	0.24	0	0.04	0	0.02	0	0.21	0.04	0.01	0.21	0	0.07	0.52	0.17	0.01	0.02	0	0	0	0	0.02	0	0.01	0	0.01	0.01	0.17	0	0.04	0.08	0	0.04	0.04	0.54	0.1	0	0.11	0.55	0.03	0.03	0.04	0
C19orf10	ENSG00000074842	126.16	197.81	544.51	100.18	119.34	308.71	116.33	199.15	217.43	161.36	328.76	259.58	202.12	1198.05	475.95	228.02	466.14	109.97	153.33	256.98	152.52	360.17	461.54	412.86	196.59	250.77	83.15	200.56	62.08	207.08	156.81	206.38	128.29	306.79	155.61	281.19	500.18	191.74	235.15	231.31	243.96	157.37	438.93	289.43	273.37	319.45	369.4	139.3
ANO8	ENSG00000074855	7.94	5.34	5.89	6.22	9.34	3.27	8.41	7.4	14.36	8.88	15.63	4.76	4.22	4.42	4.36	9.72	5.21	19.06	6.78	20.49	10.19	2.95	4.43	6.34	1.77	4.67	4.15	1.66	3.02	6.77	3.71	7.02	2.91	2.63	2.74	1.62	9.43	7.79	5.71	3.68	3.16	2.5	4.5	4.8	7.36	4.26	6.42	3.29
TUBE1	ENSG00000074935	17.07	7.29	9.92	9.54	11.49	5.94	8.67	7.82	7.15	7.18	12.78	5.76	9.72	3.75	7.32	18.06	6.83	22.19	11.78	17.43	10.64	11.7	15.88	4.74	8.29	2.77	9.31	7.78	12.08	15.19	7.73	10	10.55	9.57	11.25	6.69	10.01	7.07	7.1	4.58	7.93	10.58	5.23	4.9	8.73	5.79	11.28	4.56
ARHGEF10L	ENSG00000074964	27.99	28.16	10.83	24.54	32.68	12.3	25.97	25	31.29	38.92	32.46	14.77	22.59	11.91	9.63	28.57	9.85	19.73	30.29	34.87	48.51	5.68	9.22	38.04	11.82	17.39	19.4	18.25	23.5	22.18	21.88	15.85	24.01	9.72	16.92	8.22	17.57	9.66	16.62	11.69	20.86	19.28	13.69	17.84	27.53	14.45	13.02	7.6
TXK	ENSG00000074966	0.68	1.35	0.81	0.76	3.08	0.16	1.79	1.72	1.33	1.24	1.91	0.55	0.29	0.21	0.36	2.11	0.51	0.19	1.42	5.44	2.49	0.33	0.17	0.85	3.54	0	1.36	0.36	0.22	3.09	1.79	1.06	1.04	1.01	0.74	0.18	0	0.51	0.47	0.14	0.34	0.75	0.16	0.4	1.18	0.48	0.3	0.12
WSCD2	ENSG00000075035	0.95	0.39	0.02	0.11	0.06	0.12	0.08	9.66	0.01	0.26	0.02	0.16	0.2	0.01	0.59	0.22	0.46	0.03	0.15	0.33	1.48	0.08	6.9	0.35	0.18	1.91	2.25	0.41	1.86	0.89	1.18	0.36	0.51	0.6	2.55	0	2.02	1.79	1.01	0.26	0.09	0.49	0.1	0.51	0	1.06	0.31	0.04
KCNQ2	ENSG00000075043	0	0	0.05	0	0	0.03	0	0.17	0.11	0.05	0	0.19	0.16	0.04	0.07	0	0.74	107.46	0	0.07	0	0.06	0.39	0	0.05	0	0	0	0	0.07	0.06	0	0	0	0.14	0.06	0.03	0.9	0	0	0.06	0.04	0.03	0	0	0	0	0
TACR2	ENSG00000075073	1.07	0.92	0.04	1.03	0.7	1.09	0.22	0.89	0.43	0.14	0.69	0.24	0.57	0.41	0.83	0.72	0.11	0.44	0.98	0.7	0.27	0.24	0.31	1.6	0.36	1.05	0.73	1.62	0.52	0.39	0.84	0.59	0.93	0.21	0.87	0.33	0.42	0.72	0.51	0.13	0.43	0.32	0.5	0.5	0.52	0.2	0.05	1.51
ACTR6	ENSG00000075089	16.02	17.59	23.17	12.13	13.36	24.42	20.34	13.73	10.96	17.45	15.93	9.65	10.38	11.63	18.26	17.58	17.22	35.03	17.82	14.05	17.39	20.68	13.93	4.43	10.14	1.25	8.5	13.06	21.18	11.57	10.58	11.62	13.41	16.85	12.57	14.32	13.12	21.8	94.61	37.67	21.85	24.54	15.03	12.29	6.78	7.09	7.72	9.77
TIPIN	ENSG00000075131	5.08	4.85	6.81	5.12	4.71	18.64	21.13	4.08	8.99	29.82	14.52	8.03	10.35	11.79	6.37	11.73	26.33	14.03	5.89	7.79	12.19	8.6	7.19	4.76	6.75	0.97	2.16	3.16	3.07	8.15	2.34	5.2	5.63	9.89	12.86	10.92	14.3	5.19	7.26	16.41	8.05	11.88	7.05	9.34	7.32	10.43	8.63	13.93
SRI	ENSG00000075142	99.1	105.59	181.72	66.28	59.69	144.41	129.69	127.2	97.44	132.74	74.37	121.78	126.63	79.98	87.77	94.93	102.1	124.03	102.79	75.91	96.14	94.58	71.78	91.9	132.3	114.3	96.26	102.68	101.06	100.88	96.27	102.38	113.09	127.6	115.5	147.97	164.28	293.18	123.61	128.53	114.71	171.62	150.57	97.53	102.22	526.13	81.54	242.47
EIF4G3	ENSG00000075151	26.89	21.1	55.27	23.26	30.93	23.05	32.88	20.22	37.81	25.73	28.43	19.95	24.08	18.89	19.6	52.67	29.92	26.59	28.76	40.81	53.89	13.73	15.57	17.91	17.35	3.54	21.2	13.25	25.3	27.6	31.33	18.13	18.28	21.32	30.03	20.16	27.48	33.98	22.99	43.18	10.03	19.93	28.83	33.24	20.83	24.76	36.63	13.1
NUP37	ENSG00000075188	15.08	14.47	26.85	15.89	21.5	30.83	22.17	13.44	15.75	35.24	22.62	16.9	15.79	15.42	13.21	24.88	24.79	24.65	20.64	17.26	21.46	34.26	11.88	12.61	14.24	3.94	9.43	13.45	15.67	11.87	14.18	11.61	16.85	22.13	25.94	26.9	19.31	22.31	42.43	38.11	26.53	57.02	30.75	15.52	15.43	11.5	21.35	21.75
SEMA3A	ENSG00000075213	7.06	1.33	18.16	2.49	5.31	16.39	28.32	8.22	15.23	18.67	3.99	1.97	9.62	2.24	0.35	22.86	21.51	32.94	3.03	10.71	1.36	9.08	11.46	6.61	7.51	0.44	0.8	0.31	8.05	14.89	0.76	1.2	0.51	12.44	6.49	0.78	6.98	18.24	1.9	0.21	6.93	19.8	0.75	1.53	0.72	12.9	17.02	2.72
GTSE1	ENSG00000075218	1.95	3.07	14.61	2.68	10.48	7.26	22.89	2.17	22.47	31	22.04	12.26	7.11	8.58	1.54	31.34	17.92	46.47	1.52	9.07	22.49	8.81	2.24	3.88	17.28	1.23	0.5	0.61	1.17	11.11	0.6	2.35	2.54	18.12	32.54	19.38	32.9	4.58	1.91	14.84	8.49	18.21	21.84	7.1	8.64	9.15	25.13	6.19
SEMA3C	ENSG00000075223	27.45	11.11	9.03	20.55	2.53	20.33	8.32	6.84	4.3	14.76	7.17	4.83	1.12	0.14	2.3	27.79	3.38	21.26	37.11	4.6	1.15	9.63	5.96	7.17	14.04	1.34	52.37	6.83	58.31	10.61	35.97	2.99	6.76	25.2	3.4	3.34	1.77	7.15	3.74	2.28	10.29	70.03	2.61	0.66	2.95	3.8	1.65	0.47
TTC38	ENSG00000075234	17.69	13.32	21.22	12.41	17.32	12.39	19.58	21.64	22.85	21.54	19.87	13.18	15.72	14.01	18.13	19.35	16.93	15.25	21.15	21.48	20.43	12.97	26.65	22.98	20.34	25.06	23.34	15.34	14.71	23.78	20.13	16.21	11.64	17.28	28.41	9.75	20.53	11.1	13.07	6.86	15.31	21.45	9.48	11.97	16.99	16.55	18.88	13.56
ACAT1	ENSG00000075239	85.05	65.92	73.54	54.51	46.93	68.05	61.71	35.86	41.96	56.83	48.91	31.03	25.43	137.76	59.4	56.06	32.86	44.65	48.37	52.83	65.02	37.69	42.7	24.77	25.77	7.62	121.29	38.79	73.65	53.35	40.56	38.37	47.47	40.18	37.05	35.67	32.84	27.08	43.97	90.27	40.51	40.13	64.33	61.23	41.41	27.89	44.9	29.68
GRAMD4	ENSG00000075240	15.55	21.25	20.25	16	16.16	10.07	11.39	15.34	22.33	18.92	21.65	11.94	10.14	2.91	8.8	17.68	22.99	36.72	17.02	13.82	15.2	5.3	12.58	21.16	10.33	8.84	12.36	10.52	12.28	9.43	28.27	13.02	10.09	9	16.7	10.65	6.13	18.89	8.33	1.07	9.97	15.06	2.54	10.83	21.47	14.81	10.39	2.06
CELSR1	ENSG00000075275	5.26	14.13	0.21	1.27	8.94	4.59	0.63	2.39	3.99	5.96	3.78	0.7	2.7	0.38	0.38	3.52	5.32	0.56	4.17	1.72	0.59	0.56	3.09	1.8	4	1.85	1.33	0.71	1.39	3.38	0.89	2.89	1.67	5.4	4.18	2.57	1.74	0.98	0.86	0.28	1.17	1.5	0.37	1.56	5.26	0.63	3.5	0.39
WNT8B	ENSG00000075290	0.03	0.05	0.03	0.15	0.03	0.02	0	0.05	0.02	0.03	0.1	0.02	0	0	0.02	0.05	0	0	0.03	0.02	0.02	0	0.07	0.04	0	0	0	0	0	0	0	0	0	0	0	0	0	0.1	0.04	0	0.02	0	0	0.02	0	0	0.08	0
ZNF638	ENSG00000075292	112.48	62.94	101.86	75.53	106.93	77.04	150.13	75.01	112.06	119.48	105.74	58.53	77.29	48.61	62.87	105.84	48.74	120.56	87.35	142.42	135.04	34.3	41.74	29.97	41.95	3.58	44.61	47.46	54.71	42.4	38.57	65.19	54.99	48.45	68.72	53.17	135.19	53.11	56.87	91.18	60.05	66.53	56.82	51.73	79.68	40.16	63.6	33.55
SLC25A40	ENSG00000075303	10.73	10.05	20.65	5.58	13.37	7.62	19.85	8.61	13.92	11.46	12.78	8.93	9.11	5.2	6.83	22.15	6.22	16.47	15.71	11.58	14.25	4.79	5.83	1.77	10.71	2.34	6.78	4.3	5.63	11.86	7.43	8.69	5.1	7.8	11.47	7.06	13.12	8.03	7.05	16.63	3.95	6.28	12.12	9.62	10.02	11.18	15.51	10.42
TIMM21	ENSG00000075336	21.89	21.61	50.55	28.93	23.46	10.57	39.51	14.19	32.47	35.71	28.23	16.64	15.97	32.31	22.33	25.69	18.79	40.26	16.15	36.34	34.45	17.12	39.11	7.43	20.36	4.1	18.98	16.14	24.95	21.27	17.01	24.39	21.92	24.99	50.41	27.99	17.47	27.85	19.3	23.2	11.61	16.48	45.25	27.67	17.63	25.84	27.66	18.59
ADD2	ENSG00000075340	0.76	0.35	0.72	0.71	0.08	0.11	0.14	0.32	0.36	0.07	0.27	0.43	0.05	0.07	0.12	0.12	9.43	73.47	0.3	0.02	0.2	0.12	0.66	0.11	1.86	0.43	0.54	0.22	0.48	0.95	0.55	0.21	0.63	0.5	3.71	2.26	0.12	1.06	0.15	0.37	0.29	1.34	0.02	0.09	0	0.65	0.02	0.01
FGF4	ENSG00000075388	0	0	0	0	0	0	0	0	0	0	0	0	0	0	0	0	0	0	0	0	0	0	0	0.08	0	0	0	0	0	0	0	0	0	0	0	0	0	0	0	0	0	0	0	0	0	0	0	0
RASAL2	ENSG00000075391	14.54	7.69	20.57	8.06	16.66	4.89	12.25	9.78	12.73	19.89	14.43	3.71	8.58	5.6	8.34	17.99	5.81	9.55	12.74	15.35	11.85	16.91	12.24	4.18	5.64	3.5	7.09	4.4	9.06	14.41	4.54	9.59	5.38	6.2	13.96	9.59	3.14	8.92	4.18	10.53	3.18	8.4	6.46	7.64	9.75	4.32	8.38	5.91
VPS9D1	ENSG00000075399	10.28	11.41	6.7	10.23	22.35	6.82	10.42	10.82	19.11	19.72	15.12	8.94	11.05	8.83	7.66	15.49	11.05	10.06	10.79	33.18	14.53	3.27	4.35	16.69	11.86	16.68	6.94	5.73	6	7.78	9.02	12.97	7.54	10.21	4.6	12.15	10.54	19.57	14.22	8.32	15.36	7.83	10.94	5.47	16.58	10.62	9.8	3.93
ZNF37A	ENSG00000075407	8.99	4.43	8.89	4.58	9.39	2.25	5.74	4.03	4.92	3.84	4.37	3.6	2.11	5.02	4.14	8.32	4.15	8.71	6.54	10.61	6.9	2.14	3.81	4.47	12.29	0.42	4.25	2.48	3.79	4.35	4.03	3.85	5.28	3.7	2.41	5.65	3.82	3.34	2.54	8.32	2.77	3.82	2.4	3.38	5.52	2.72	4.02	1.83
MARK3	ENSG00000075413	52.01	42.38	69.8	54.38	53.51	41.44	97.86	40.41	78.76	70.86	57.14	35.93	34.46	28.99	34.05	70.67	39.26	61.71	53.11	71.62	62.95	39.53	33.88	26.96	51.79	10.43	31.17	20.36	37.7	40.4	35.22	46.13	32.96	46.34	55.95	47.65	50.6	60.94	51.17	56.88	40.02	32.7	44.25	35.51	53.91	38.18	48.6	71.26
SLC25A3	ENSG00000075415	350.46	313.26	466.24	582.03	363.07	388.27	309.89	327.91	302.25	388.23	285.86	297.84	256.73	341.19	392.09	393.9	372.68	315.3	301.49	262.28	334.65	314.99	247.33	283.95	399.61	352.78	295.62	265.34	425.9	241.3	347.01	311.64	311.61	524.81	296.26	482.54	310.79	455.02	2514.1	602.23	395.36	518.2	445.09	344.18	311.42	397.84	416.98	440.43
FNDC3B	ENSG00000075420	26.32	29.05	47.92	20.08	41.81	26.92	30.17	32.8	35.11	46.42	54.86	17.93	29.44	37.75	33.58	50.71	104.81	15.01	41.24	32.55	32.59	51.32	126.79	32.99	30.2	11.98	25.33	16.11	24.91	63.12	29.92	31.97	20.91	43.19	34.82	42.36	19.45	17.05	22.12	35.88	17.38	39.4	28.27	33.6	55.74	19.84	71.22	12.5
FOSL2	ENSG00000075426	36.99	29.58	69.02	69.19	137.07	63.17	60.07	43.36	154.25	179.82	163.03	67.26	85.66	35.83	65.05	91.27	164.03	20.79	106.53	79.72	68.25	88.16	27.59	88.08	19.68	177.23	27.59	12.94	45.62	62.79	119.74	61.01	22.66	42.57	84.77	99.05	139.89	38.89	45.04	55.05	55.25	118.48	74.09	100.08	204.65	73.27	188.54	23.22
CACNG5	ENSG00000075429	0.09	0.07	0	0	0	0	0	0.24	0.07	0.1	0	0	0	0	0	1	0	0.05	0.1	0	0.04	0.12	0	0.54	0	0.13	0	0	0	0	0	0	0	0	0	0	0.03	0.12	0	0.17	0	0	0.03	0	0.16	0	0	0.32
CACNG4	ENSG00000075461	0.05	7.21	0.3	0.09	0	0	0.17	0.02	0	0.02	0.02	0.09	0.03	0.21	1.28	0.02	0.41	3.37	0	0.27	0.01	0.02	2.26	0.05	0.02	0.05	0.02	0	0.09	0.83	0	0.42	0.94	0.06	0.5	0	1	0.2	0.66	0.36	0.62	0.03	2.56	0.02	0.57	1.01	0.12	0
FRYL	ENSG00000075539	20.58	13.88	13.06	14.62	17.2	11.64	12.65	13.87	17.62	20.25	24.49	10.08	12.01	8.89	9.34	23.69	9.01	12.25	15.97	21.86	19.91	7.14	7.27	8.21	13.07	1.47	12.51	6.27	8.84	14.49	12.79	10.33	10.16	11.03	11.83	10.17	9.14	11.21	7.49	16.37	11.93	12	11.49	16.25	10.77	8.47	11.37	9.8
TMEM131	ENSG00000075568	13.16	11.72	15.69	12.85	21.11	11.98	55.57	14.3	20.88	25.65	23.14	12.01	24.75	16.17	16.97	25.42	7.97	11.69	16.19	17.88	19.33	18.04	22.77	22.64	18.48	7	9.42	5.62	12.84	42.09	14.85	11.05	9.39	13.47	19.27	11.17	18.4	21.99	8.59	20.53	16.48	21.69	15.91	20.03	19.97	17.22	24.49	8.71
FSCN1	ENSG00000075618	80.77	34.53	339.56	49.78	63.84	97.34	60.15	122.86	149.8	175.79	171.24	159.14	187.66	218.2	126.38	120.99	429.73	358.68	90.11	118.51	168.56	103.03	247.43	296.59	208.19	242.02	93.44	118.33	77.83	192.58	81.86	151.56	135.85	631.22	92.07	164.3	405.48	224.49	62.14	272.35	125.69	105.16	92	83.42	189.46	300.34	143.14	96.29
ACTB	ENSG00000075624	2183.65	3565.38	1966.15	1588.98	2800.89	3193.85	1991.56	3601.78	4434.48	4122.88	4247.89	6339.49	4533.2	2484.13	5138.86	4779.73	5955.91	3014.7	2739.94	2496.77	4100.72	2307.38	2021.95	4716.08	4678.44	5049.7	2096.63	3441.19	2105.94	3504.59	3028.91	2829.55	3158.25	7428.99	2780.66	5771.69	5515.68	1832.77	1492.02	3431.42	5321.15	2808.54	3937.79	2494.19	6788.65	4873.37	4552.11	2372.57
MOCOS	ENSG00000075643	1.54	1.16	0.8	1.78	2.08	2.43	2.67	0.88	0.98	2.96	8.87	2.98	2.63	0.99	1.06	14.84	23.2	0.34	4.43	6.19	1.24	0.93	1.51	4.2	0.53	1.27	0.92	0.63	1.77	10.85	1.28	1.02	0.68	1.47	2.44	1.9	2.84	5.4	0.93	0.73	4.48	0.32	2.49	0.3	3.1	3.03	0.36	3
PLD1	ENSG00000075651	12.66	6.77	15.57	7.29	23.88	12.1	16.81	10.03	9.31	12.46	9.42	7.95	8.87	6.5	9.31	10.22	10.78	3.49	15.15	32.79	9.49	8.46	7.42	7.05	7.3	3.74	15.15	5.18	12.04	10.78	8.99	9.65	8.54	6.58	9.16	8.83	7.67	2.51	9.39	17.62	4.4	6.99	7.14	13.3	24.49	6.49	12.4	10.9
ATP12A	ENSG00000075673	0	0.07	0.02	0	0	0	0.02	0.02	0.03	0.02	0.04	0	0	0.01	0.21	0	0.04	0	0.02	0.03	0	0	0	0	0	0.02	0.05	0	0	0	0	0	0	0	0.03	0.02	0.02	0.96	0.07	0	0	0	0.01	0.04	0	0	0	0.06
WDR62	ENSG00000075702	1.07	2.2	4.54	2.22	5.94	4.65	16.7	0.94	5.18	5.93	11.17	3.56	3.7	2.6	0.82	10.04	5.79	15.53	0.66	4.4	5.05	3.16	0.74	2.79	7.9	0.5	0.14	0.27	2.47	4.62	0.7	1.15	0.61	3.15	8.82	5.04	12.63	3.88	1.68	16.41	3.25	2.76	14.57	8.06	8.74	5.41	9.88	7.85
DLG1	ENSG00000075711	29.52	17.6	19.98	18.07	26.81	15.38	32.15	15.39	24.59	33.23	34.68	10.44	21.15	11.3	16.57	31.77	18.42	17.11	19.46	20.87	28.62	19.47	12.88	12.01	20.48	3.1	16.14	7.47	29.63	17.88	11.63	15.1	13.26	29.54	29.22	13.32	19.63	11.72	16.97	25.48	21.15	58.85	14.61	11.2	17.68	9.69	27.79	6.86
RAB7A	ENSG00000075785	172.68	214.2	150.59	136	182.98	154.96	156.35	209.63	123.45	145.13	164.56	133.14	156.07	148	178.31	144.23	183.08	100.35	179.32	125.96	183.35	129.98	249.91	133.43	170.74	107.12	190.57	153.79	181.12	159.21	215.98	153.48	171.23	169.03	195.75	213.32	197.5	131.65	134.66	282.64	189.47	271.17	194.55	191.66	223.22	155.1	190.59	137.72
BCAP29	ENSG00000075790	51.53	45.53	57.81	31.99	44.31	58.68	56.32	39.23	47	45.11	54.03	60.54	73.99	42.01	48.25	65.11	44.75	44.98	34.76	55.21	52.59	71.76	29.88	29.93	37.08	5.62	42.41	38.81	54.48	43.47	45.56	53.8	54.36	91.23	65.89	64.07	61.26	44.73	38.63	39.02	67.06	92.38	53.26	68.96	46.83	39.65	42.72	55.01
SEC31B	ENSG00000075826	10.38	3.77	9.46	8.94	7.88	1.18	12.81	4.85	16.98	9.01	7.96	2.01	2.36	1.74	3.45	5.48	1.95	3.54	14.07	7.51	8.92	0.58	0.91	2.73	7.26	1.88	3.11	0.72	3.66	3.98	2.41	3.63	1.91	0.74	2.03	0.64	1.07	2.97	13.39	1.22	2.21	3.7	0.66	1.29	3.99	2.27	7.49	0.82
SART3	ENSG00000075856	19.86	16.67	27.92	18.96	25.67	20.59	30.23	19.15	25.6	31.85	21.12	11.8	13.61	17.12	20.33	28.66	18.35	44.63	19.57	24	22.5	12.58	13.59	25.1	18.52	11.48	13.99	10.09	15.71	34.91	14.6	14.13	11.28	17.63	23.46	15.05	19.85	26.17	16.21	51.76	16.82	25.17	36.53	15.27	21.27	19.14	18.91	10.83
ARHGAP15	ENSG00000075884	30.9	10.26	4.69	11.52	14.4	11.54	29.53	29.16	23.47	33.05	16.39	18.73	27.16	6.52	11.31	19.26	4.65	8.23	23.77	25.55	19.11	9.76	4.52	8.47	23	1.8	22	14.27	13.82	13.33	24	6.3	11.47	4.19	14.35	18.89	7.25	2.53	7.71	1.84	7.07	10.6	7.05	13.5	9.37	4.52	5.04	6.44
TUBA3D	ENSG00000075886	0.24	0.1	0.21	0	0.21	0.03	0.1	0	0.13	0.46	0.2	0.19	0.32	0	0.03	0.35	0	0.18	0.08	0.03	0.09	0	0.23	0	0.14	0	0	0	0	0	0	0.17	0.06	0	0.17	0	0	0.09	0	0.18	0	0.04	0	0.02	0	0	0	0.05
PAX2	ENSG00000075891	0	0	0	0	0	0	0.02	0.13	0	0	0	0	0	0.01	0	0	0.59	0	0	0	0	0	0.02	0	0	0.02	0	0	0	0.77	0	0.02	0	0	2.03	0.46	0	0.74	0	0.01	0.31	0.05	0	0	0	0.02	0	0
EXOSC7	ENSG00000075914	36.61	33.85	52.03	39.22	26.06	43.39	61.43	40.28	36.63	73.01	38.41	51.62	42.57	36.38	42.13	49.58	62.61	57.42	34.28	39.39	36.19	45.11	26.83	38.89	22.22	19.92	20.97	20.68	25.71	20.51	24.98	23.46	26.58	33.05	27.27	34.42	42.41	62.49	31.87	27.1	26.61	56.1	39	37.25	27.6	26.89	14.67	21.9
KIFAP3	ENSG00000075945	36.57	20.58	48.95	34.07	33.6	103.99	74.06	33.46	38.39	67.29	52.43	27.36	77.5	22.48	59.03	33.3	49.67	46.65	35.2	57.36	32.16	51.89	29.94	32.39	17.89	11.08	22.42	20.7	25.73	29.76	23.34	31.36	24.85	52.74	56.91	20.84	59.15	112.23	26.29	29.17	20.87	34.61	90.95	24.16	33.98	30.49	48.91	77.69
MKRN2	ENSG00000075975	16.38	11.9	19.62	17.35	12.89	12	51.93	12.36	13.79	39.65	15.84	15.27	13.69	11.88	18.61	23.51	18.22	24.05	15.61	16.6	15.83	29.51	20.83	11.25	17.1	7.85	15.2	11.54	19.2	20.32	16.11	15.05	16.18	18.57	29.12	10.93	27.46	23.89	17.84	40.51	8.81	21.41	19.05	16.47	14.25	33.19	10.01	8.72
MCM6	ENSG00000076003	14.13	16.62	28.36	14.79	27.87	25.77	43.68	14.66	29.33	55.9	37.86	27.2	31	30.58	16.98	28.64	30.28	71.82	16.62	30.1	32.34	18.14	41.98	16.93	18.08	4.43	9.29	9.8	12.04	28.29	12.12	11.87	12.99	21.5	17.77	31.16	47.94	19.85	12.91	52.45	18.73	19.11	27.34	20.53	18.23	38.92	29.97	18.91
REXO2	ENSG00000076043	92.4	64.38	103.27	63.72	58.73	92.89	63.34	58.71	66.68	81.4	118.36	59.85	51.36	137.84	89.61	75.25	78.91	26.06	89.7	74.75	84.86	131.79	129.22	59.9	57.08	19.44	54.25	122.7	78.69	81.13	58.41	78.76	76.31	136.59	48.07	99.65	71.77	65.63	69.88	60.06	136.57	111.34	79.4	91.84	66.49	46.69	58.93	43.4
RBM7	ENSG00000076053	20.08	18.8	26.42	22.05	13.43	22.06	20.34	16.56	17.5	25.65	27.37	8.7	11.41	20.72	19.08	21.22	15.88	15.14	23.06	20.64	25.41	34.07	66.56	12.77	16.12	4.1	25.07	16.4	22.57	30.71	19.81	22.63	20.55	27.2	20.36	29.27	10.08	15.79	17.84	19.95	12.03	19.49	17.64	17.92	20.33	12.7	24	8.23
RBMS2	ENSG00000076067	12.47	19.39	9.61	9	5.97	8.15	13.65	11.66	14.63	10.61	18	7.08	14.62	9.11	10.69	14.62	7.73	5.26	17.94	16.66	14.59	8.46	4.29	15.59	9.86	16.41	11.26	8.91	10.89	16.73	9.36	11	11.94	11.61	14.26	9.83	9.34	7.1	7.37	10.17	11.56	13.97	5.78	10.26	13	8	10.28	7.59
BAZ2A	ENSG00000076108	26.1	18.63	26.78	22.42	35.88	11.03	25.25	13.41	34.42	27.06	32.24	9.4	13.7	10.56	13.01	29.68	8.66	18.59	22.48	30.69	24.99	10.03	9.72	25.29	17.42	8.8	16.02	7.48	13.24	34.65	12.79	13.3	8.25	11.27	18.57	11.99	7.65	11.48	13.53	40.15	11.84	28.86	15.7	13.03	15.32	9.77	43.5	6.68
PTPN23	ENSG00000076201	14.43	14.08	15.14	14.25	13.81	9.83	26.59	15.12	17.8	30.1	18.72	14.54	13.89	10.34	14.13	24.06	11.1	20.46	14.42	19.4	13.38	10.35	9.01	27.08	17.12	23.59	11.66	8.17	10.96	14.11	11.91	12.54	10	12.68	14	8.6	15.94	16.81	11.65	18.1	9.4	21.95	18.8	15.25	17.03	12.7	11.58	6.24
MLH1	ENSG00000076242	22.75	15.84	19.9	26.25	15.88	16.83	39.89	19.37	17.34	40.2	23.71	19.63	14.6	16.4	18.39	27.32	16.11	38.59	21.29	20.45	20.78	29.87	15.76	20.83	33.66	18.3	20.59	22.12	23.17	27.97	21.23	19.09	21.31	33.84	24.19	31.01	15.23	20.7	12.93	42.68	15.7	34.18	21.28	14.5	35.66	12.33	15.27	13.62
UNG	ENSG00000076248	15.66	17.94	21.81	21.25	13.25	30.51	26.5	14.02	14.15	28.66	15.15	16.85	17.78	13.61	16.67	14.4	20.98	97.85	11.61	13.45	15.43	10.2	12.45	21.54	21.05	12.16	21.83	9.75	18.67	20.76	25.07	14.58	16.08	20.78	19.87	28.23	27.68	14.36	15.64	53.68	16.65	42.44	24.02	19.53	12.23	30.06	13.18	40.39
FMO4	ENSG00000076258	4.53	2.78	5.02	2.46	9.68	2.74	4.04	3.06	4.29	4.1	2.38	2.45	3.07	3.21	6.1	3.57	2.05	2.87	6.33	14.91	5.42	3.78	7.19	10.96	2.5	1.53	5.75	6.56	5.22	7.9	4.59	3.26	5.75	2.25	6.97	1.42	2.41	5.65	2.38	2.09	2.08	2.07	2	2.82	5.12	2.84	2.81	2.73
KLHL20	ENSG00000076321	14.06	11.99	14.39	10.79	18.75	23.5	25.54	12.12	16.07	20.98	18.2	6.25	11.84	7.68	18.23	14.97	7.76	12.41	14.55	23.88	13.35	18.07	22.25	21.03	8.5	2.35	13.26	7.54	14.06	20.34	12.53	10.37	9.83	16.72	25.83	8.5	7.8	23.68	12.09	17.1	6.81	12.67	14.46	13.8	13.42	7.39	20.09	9.86
RGS11	ENSG00000076344	12.73	2.34	1.92	4.34	0.9	2.76	8.27	2.7	1.67	0.26	10.03	0.18	0.15	0.07	3.95	0.15	0.61	3.38	5.58	0.47	1.61	0.32	2.26	5.01	0.88	3.57	5.79	1.77	6.35	4.83	2.63	9.2	3.34	0.66	0.18	0.11	4.99	5.23	0.36	1.95	4.81	1.72	0.09	0.1	1.82	0.48	0.59	0.45
SLC46A1	ENSG00000076351	9.75	12.93	10.75	6.08	7.86	9.7	14.02	9.92	13.63	13.47	11.93	6.42	8.89	28.64	10.74	6.83	5.97	33.81	9.09	11.4	12.43	2.67	6.31	16.5	3.34	2.99	7.98	7.28	5.41	9.99	10.31	9.23	7.67	1.94	7.38	3.19	15.17	8.3	9.59	18.51	7.51	6.53	6.37	24.42	8.17	12.51	10.14	8.55
PLXNA2	ENSG00000076356	13.43	10.47	24.65	13.01	14.82	6.85	22.29	7.56	17.15	15.63	22.81	14.46	5.3	6.25	9.34	15.02	7.15	16.25	15.19	13.6	17.03	4.67	1.93	7.26	1.98	5.84	5.81	2.4	10.06	18.85	5.25	13.5	16.36	6.28	11.15	3.44	2.41	11.72	9.54	3.5	3.32	3.77	9.77	10.04	9.29	5.77	14.67	1.68
SPAG5	ENSG00000076382	6.36	7.53	34.78	9	37.99	28.87	66.03	5.84	46.34	84.8	65.16	19.36	30.21	20.45	5.18	39.49	40.43	167.28	5.79	26.46	38.83	25.04	6.42	13.13	22.62	2.04	1.35	0.96	2.68	24.96	1.83	5.36	4.93	19.42	13.89	26.5	75.01	14.19	10.62	92.13	16.34	35.53	57.19	48.95	25.67	29.65	40.88	29.65
ANKRD13A	ENSG00000076513	22.84	23.35	16.87	20.02	26.37	13.64	23.81	17.07	21.41	27.92	24.04	15.35	10.22	10.77	14.27	41.4	14.54	66.95	23.47	18.53	21.77	22.42	8.75	19.15	38.66	8.56	20.03	15.28	23.85	21.18	18.19	17.39	15.31	30.5	18.57	13.31	15.3	8.12	16.57	17.87	27.11	32.14	11.59	10.33	21.35	16.79	12.7	11.18
TPD52	ENSG00000076554	4.42	26.8	77.28	9.57	3.03	16.15	8.83	6.7	2.11	4.6	3.98	4.28	2.83	46.26	1.65	7.83	32.87	38.49	3.34	4.5	3.88	1.45	95.16	4.94	24.08	0.51	6.16	5.83	5.89	5.52	5.56	1.26	4.2	7.94	15.35	1.85	5.98	20.45	3.25	66	15.64	4.54	76.53	18.91	7.69	10.68	4.5	2.57
ACACB	ENSG00000076555	29.93	4.86	3.03	26.37	6.65	1.64	8.53	3.2	3.95	4.21	1.48	1.78	3.31	1.09	8.78	2.77	1.71	2.06	6.88	6.42	6.13	0.9	1.72	4.39	4.07	2.23	48.25	3.25	11.75	11.03	11.48	5.26	8.52	1.16	3.19	1.81	3.83	2.37	4.93	6.33	1.23	10.46	2.14	2.66	2.76	5.62	2.1	2.24
TRAF4	ENSG00000076604	14.15	18.16	30.81	12.83	12.66	16.58	30.74	18.29	34.96	53.1	26.07	15.14	22.63	46.69	18.12	26.34	28.53	146.21	18.51	33.58	49.5	23.81	10.77	22.58	18.81	23.23	6.7	10.54	7.67	18.24	10.06	14.78	14.37	11.91	19.29	22.21	35.74	27.29	17.03	27.11	37.32	18.74	46.65	63.44	20.12	27.81	44.74	13.47
PAG1	ENSG00000076641	3.01	8.1	1.51	3.33	2.25	2.59	4.61	3.16	4.88	4.92	5	3.17	3.1	1.74	1.69	6.31	2.29	4.3	4.03	3.54	3.64	1.22	2.18	2.68	7.26	0.59	1.74	1.71	3.26	4.99	4.15	1.15	1.55	2.18	3.74	2.84	0.35	0.56	1.72	2.91	6.97	12.07	0.94	1.36	2.72	0.83	3.97	0.55
GPATCH1	ENSG00000076650	4.27	2.79	6.75	6.48	6.17	3.46	15.66	3.19	7.36	7.85	7.36	3.47	3.68	3.9	3.32	6.58	3.97	8.08	4.32	8.1	6.26	3.51	7.4	8.27	5.87	1.23	4.41	3.55	5.99	9.85	2.46	3.25	3.14	4.33	7.84	2.91	6.51	4.56	4.2	6.86	4.09	3.03	3.55	4.54	7.73	5.32	5.04	16.27
ICAM3	ENSG00000076662	15.03	13.94	27.29	13.69	12.26	13.06	13.38	19.52	13.51	12.69	30.26	28.79	12.19	13.14	35.5	19.12	10.83	9.46	18.02	26.08	14.83	23.3	12.48	53.75	48.01	16.47	10.93	24.17	10.66	18.57	15.15	10.29	12.46	19.45	10.87	19.77	12.75	11.31	16.24	4.04	16.59	11.2	8.14	10.92	12.25	20.38	12.98	19.06
NT5C2	ENSG00000076685	37.94	46.86	34.44	62.27	45.11	25	44.76	27.59	51.57	36.35	51.54	20.55	29.27	35.85	28.29	47.83	25.83	59.45	57.25	39.35	36.65	30.16	26.17	23.08	36.64	12.29	28.01	18.55	37.85	40.86	35.71	29.04	29.79	24.83	37.38	30.67	19.05	17.87	28.65	21.57	37.95	40.24	29.1	33.18	56.5	22.86	35.03	16.19
MCAM	ENSG00000076706	165.67	53.41	129.73	123.06	59.2	67.99	59.52	88.9	165.91	67.68	131.28	78.17	88.09	194.89	90.49	119.34	116.88	32.84	129.48	75.94	208.72	42.42	56.99	111.97	53.18	67.83	374.32	117.53	122.19	252.84	184.5	66.31	598.73	161.24	116.66	261.12	30.01	115.39	21.4	250.91	303.05	100.44	260.16	179.93	76.19	83.26	202.27	30.28
GPC4	ENSG00000076716	23.38	56.36	49.75	20.95	12.81	60.12	76.36	27.9	36.21	83.78	151.42	32.12	131.57	67.5	82.37	34.53	42.72	5.05	10.78	73.08	79.59	32.99	57.26	28.64	1.67	26	17.79	13.58	35.33	34.08	23.96	24.91	43.42	8.88	41.21	9.31	94.98	25.59	37.72	67.07	21	5.42	59.62	77.49	39.81	85.63	75.2	29
MBNL3	ENSG00000076770	2.29	3.57	1.85	1.62	1.89	1.57	4.8	2.04	2.17	1.91	2.55	0.87	1.91	1.3	1.68	2.33	0.77	1.34	2.49	2.76	3.88	0.38	2.07	0.66	1.9	0.6	4.03	1.49	1.57	3.4	2.18	0.95	1.69	1.13	2.9	0.78	1.71	0.55	0.94	1.03	0.44	1.09	0.61	1.63	2.64	1.34	2.57	1.45
CAMSAP3	ENSG00000076826	0.04	5.96	0.41	0.04	0	0.18	0.14	0.01	0.01	0.04	0	0.07	0.06	0.04	0	0.36	1.33	31.55	0.01	0.06	0.03	0.2	0.17	0.02	0.19	0	0	0	0	0.06	0.15	0	0.02	0.06	0.31	0.02	0	3.59	0	0.03	0.01	0.03	0.1	0.55	0.06	0.02	0	0.09
RAP1GAP	ENSG00000076864	0.24	21.18	1.6	0.08	0.22	2.09	3.84	0.45	0.38	0.94	0.32	0.05	0.84	0.35	0.64	0.05	4.83	11.42	0.21	0.29	1.72	0.15	1.63	0.22	0.11	0.08	0.16	0	0	2.68	0.48	1.04	0.21	0.41	5.74	0.36	5.76	6.23	0.59	2.94	0.04	0.05	1.52	1.81	0.62	0.59	1.69	0.49
XAB2	ENSG00000076924	27.24	25.11	73.2	19.63	20.96	37.45	32.83	28.9	34.62	36.24	35.66	31.39	27.27	33.49	55.5	30.19	30.09	51.61	23.04	47.44	28.81	18.07	91.1	204.12	29.65	56.09	25.92	24.93	22.09	56.19	24.74	28.1	24.76	29.52	39.83	30.71	39.61	72.26	26.71	30.57	33.13	25.89	26.38	28.32	28.57	41.33	37.95	65.72
ARHGEF1	ENSG00000076928	73.27	76.98	70.02	48.8	82.87	61.54	124.21	78.55	145.12	107.77	100.74	83.8	59.92	37.11	45.51	95.22	44.05	30.82	87.74	120.15	90.07	37.12	30.36	110.04	148.35	62.35	43.02	40.73	29.98	85.96	48.47	62.43	37.79	36.85	34.66	55.69	75.34	76.29	57.82	59.08	42.38	39.01	66.48	51.36	64.18	74.3	55.26	35.42
STXBP2	ENSG00000076944	28.11	124.06	39.16	17.23	67.03	19.66	32.16	49.56	68.92	56.15	69.28	35.3	18.54	9.68	34.9	41.49	17.09	10.64	41.37	47.33	46.07	4.49	85.82	52.44	45.17	49.88	13.51	25.7	11.67	25.47	30.79	17.99	13.8	9.6	30.95	64.56	3.74	36.81	24.98	2.75	14.99	14.41	10.76	17.75	106.63	45.77	24.04	7.54
MAP2K7	ENSG00000076984	16.18	15.19	69.23	14.19	15.51	14.81	16.94	19.89	26.19	22.69	21.32	13.95	12.09	19.32	33.08	20.05	17.43	27.4	13.58	31.23	15.55	7.93	62.58	90.5	14.19	21.82	19.87	10.22	15.71	30.56	14.3	14.91	14.32	17.61	16.66	15.27	19.15	18.23	22.68	21.16	15.83	11.38	12.24	15.89	19.72	23.27	33.99	19.92
NMRK2	ENSG00000077009	12.66	0.1	0.68	50.22	0	0	0	0	0	0	0	0	0	0.74	0	0	0	0	0	0	0	2.35	0	0.19	0	4.73	0	0	59.97	0	10.75	1.08	0.44	0	0.13	0	0	0	0.08	0	0	4.41	0.04	0	0.41	0	0	0
DGKD	ENSG00000077044	12.2	15.61	26.71	57.47	22.88	5.4	17.3	4.52	20.45	24.51	18	5.14	5.55	5.95	5.16	16.29	9.49	18.37	14.61	21.55	18.17	3.02	8.07	6.14	9.88	8.08	4.97	2.71	18.12	7.81	17.44	6.18	7.27	9.84	5.22	7.92	5.79	9.69	4.18	11.59	8.18	11.48	9.48	4.46	10.16	8.06	11.92	2.31
CTTNBP2	ENSG00000077063	1.66	0.49	2.55	1.78	0.8	0.37	1.43	0.73	1.02	0.39	0.26	0.44	0.43	0.22	2.84	0.7	4.32	68.54	2.03	1.32	0.6	0.13	0.45	2.18	0.57	0.27	2.37	0.97	1.47	2.92	3.46	1.94	1.5	0.36	3.08	0.17	0.64	0.69	2.11	0.64	2.71	1.89	0.02	0.27	0.09	0.93	0	0.88
ACTL6B	ENSG00000077080	0	0.08	0	0	0	0	0	0	0	0	0	0	0	0	0	0.06	0	117.98	0	0.05	0	0	0	0	0	0	0	0	0	0	0	0	0	0	0	0	0	0.06	0	0	0	0	0	0.12	0	0	0	0
RARB	ENSG00000077092	2.28	3.85	7.76	2.7	2.73	7.2	33.09	26.66	5.5	12.64	2.14	2.54	13.64	15.32	21.18	8.52	14.79	4.31	2.77	10.42	10.48	15.05	6.18	3.07	18.24	1.64	2.08	10.15	3.38	12.66	1.87	14.03	6.18	8.8	24.81	2.1	9.79	10.15	17.37	23.04	2.64	9.27	23.97	11.77	8.61	2.39	12.81	5.93
TOP2B	ENSG00000077097	52.09	46.98	75.82	46.1	42.04	46.29	106.39	54.43	41.06	125.2	63.88	62.84	51.4	44.55	63.03	77.07	61.32	218.11	52.15	48.08	69.15	49.56	27.77	17.1	48.87	5.18	47.25	48.15	51.65	60.32	40.82	54.43	40.16	48.9	72.52	48.8	62.1	71.98	34.87	132.41	28.05	63.44	81.87	65.33	42.52	22.04	31.17	46.57
TM9SF3	ENSG00000077147	44.83	42.1	35.63	35.86	31.12	43.32	40.79	42	29.99	31.73	56.8	24.04	37.67	71.95	51.6	46.35	36.94	38.33	49.94	32.59	42.04	57.66	50.05	14.23	32.37	6.87	36.8	28.87	41.54	39.48	40.73	37.87	33.32	50.96	52.68	45.28	31.25	32.66	28.17	64.98	42.24	75.69	28.88	36.77	53.83	21.9	38.18	20.09
NFKB2	ENSG00000077150	24.19	18.86	9.67	32.93	28.89	33.33	17.95	43.06	29.44	24.56	36.7	25.09	21.68	17.67	12.74	32.7	19.63	10.27	29.78	22.87	31.8	12.93	7.74	52.21	51.73	73.47	12.74	15.1	11.12	24.71	18.23	26.87	17.46	16.8	10.92	33.45	12.33	10.6	20.28	9.66	36.76	42.65	15.39	16.15	39.49	16.18	23.37	10.12
UBE2T	ENSG00000077152	6.86	15.03	39.44	11.09	12.17	26.39	60.59	8.85	22.42	60.41	48.63	25.86	25.51	23.6	7.11	38.52	50.63	207.98	5.72	15.72	29.75	53.47	8.16	8.59	21.98	2.09	2.9	4.46	6.6	33.36	4.03	6.32	11.54	56.88	36.23	46.4	53.02	19.15	12.75	113.69	16.65	30.82	84.12	26.33	20.88	24.76	34.27	64.56
PPP1R12B	ENSG00000077157	20.23	9.37	12.96	39.45	11.15	3.28	10.15	4.91	6.62	9.2	9.18	5.37	5.86	4.09	6.24	12.32	2.58	12.26	14.15	9.72	6.13	3.61	3.44	4.31	6.01	2.03	19.07	6.92	22.63	10.97	14	4.51	22.81	3.13	7.08	2.88	1.24	4.53	6.09	11.56	42.28	5.91	9.82	6.93	5.74	2.65	9.22	1.74
DNAJC10	ENSG00000077232	36.34	22.63	39.68	30.6	25.45	32.34	27.38	30.89	31.14	34.99	42.4	18.67	18.49	28.71	30.63	39.04	28.35	28.14	38.64	57	34.25	31.53	18.39	9.53	25.21	1.75	20.71	24.16	27.34	32.72	21.8	19.74	26.9	39.29	28.1	30.24	17.31	27.89	12.6	28.87	28.15	30.08	30.54	32.99	22.77	16.24	14.4	9.54
GTF3C1	ENSG00000077235	36.52	51.18	94.11	28.61	72.98	36.77	52.08	37.85	67.56	51.84	58.3	40.27	79.65	140.18	60.99	36.39	56.37	85.84	32.59	70.4	52.24	23	30.52	108.04	42.55	70.71	27.17	26.53	39.31	51.59	32.29	43.65	29.37	30.5	43.76	35.77	56.19	139.79	49.34	119.38	52.14	53.6	175.35	113.56	73.33	99.35	96.91	91.71
IL4R	ENSG00000077238	33.62	43.37	29.45	24.66	82.68	22.94	23.78	46.77	59.41	40.33	68.85	26.85	35.14	29.41	34.77	59.86	12.53	9.31	52.03	39.23	52.88	17.62	11.07	80.4	48.47	64.84	22.56	22.46	16.86	40.76	61.62	49.63	31.99	20.15	20.27	40.41	11.23	6.08	18.74	10.42	50.84	40.39	19.98	34.77	71.82	37.86	43.42	12.24
USP33	ENSG00000077254	37.11	24.13	36.7	21.34	34.79	25.03	65.28	22.47	31.74	98.16	33.77	20.83	28	18.08	18.55	60.26	23.36	45.14	29.41	59.67	39.62	44.65	25.95	16.12	19.98	1.96	31.55	14.52	21.17	35.69	18.8	18.31	23.15	28.72	45.82	17.73	43.66	12.71	18.36	150.18	12.24	18.98	66.25	36.34	28.65	27.08	46.29	27.26
PAK3	ENSG00000077264	0.99	0.16	0.3	0.78	0.12	0.15	0.17	0.13	0.23	1.1	0.03	0.38	0.02	0.02	0.1	1.54	0.71	1.02	1.2	0.03	0.39	0.01	0.12	0.05	0.23	0.04	0.3	0.1	0.48	0.13	1.09	0.26	0.36	0.07	0.02	0.29	0.11	0.05	0.03	0	0.01	0.13	0	0.03	0	0.07	0.01	0
CAPN6	ENSG00000077274	8.34	0.23	28.39	5.56	0.02	0.14	0.24	0.03	0.09	2.73	0.04	0.06	0.03	0	0.04	0.14	6.9	0.11	0.26	0.03	0.34	0.1	60.96	0	0.07	0.45	6.18	0	10.98	0.05	8.41	0.02	5.71	3.36	0.96	0.04	0.34	14.99	0.09	0.05	0.01	2.26	0	0.01	0	2.4	0	0.02
DCX	ENSG00000077279	0.26	0.02	0.03	0.11	0	0	0	0.01	0.01	0	0.01	0.01	0	0	0	0.03	0	10.17	0	0.01	0.05	0	0.04	0	0.01	0.02	0.2	0	0.32	0	0.02	0	0	0	0.04	0	0.01	0.02	0	0	0	0.03	0	0	0.02	0	0	0
SNRPA	ENSG00000077312	34.8	28.39	81.07	30.49	33.1	54.16	70.83	47.43	43.16	57.06	39.55	59.15	54.8	43.78	42.68	42.83	78.66	61.8	32.63	38.77	60.92	40.36	37.41	66.46	73.87	82.76	42.08	32.16	28.48	48.07	45.72	42.08	64.74	80.98	44.49	99.47	96.14	51.97	41.83	81.31	42.19	47.07	48.87	38.54	50.47	102.29	69.32	80.5
SPAG6	ENSG00000077327	0	2.9	0.03	0.13	0	0.07	0.06	0.27	0	0.14	0	0.04	0.03	1	0.02	0.22	2.27	5.04	0	0.08	0.19	0.02	0	0	0.04	0	0	0	0	0	0	0	0	0	2.86	0	0.77	0	0.51	5.96	0.16	0.03	2.33	1.78	0	0	0	4.68
EXOSC5	ENSG00000077348	16.61	16.41	53.36	28.56	18.88	62.07	37.62	24.46	15.3	19.25	21.6	29.12	23.22	41.5	24.36	29.2	30.13	26.88	11.72	16.71	18.03	40.74	20.04	19.89	35.59	28.36	11.84	11.8	18.8	25.12	21.19	15.4	15.38	20.06	35.18	34.27	40.88	47.74	28.42	98.36	18.99	22.9	73.23	41.8	16.25	36.36	28.3	62.99
DYNC1I2	ENSG00000077380	75.94	52.04	64.04	63.85	54.72	44.38	52.52	65.43	59.67	74.96	90.61	43.34	42.71	47.45	63.34	69.13	58.65	123.36	62.09	74.41	77.21	45.53	96.86	22.76	41.44	18.07	54.1	62.42	66.96	60.92	57.56	50.69	69.83	68.64	63.79	56.05	54.39	45.68	34.2	94.07	85.91	65.52	55.88	61.88	57.45	38	45.07	55.81
APBB1IP	ENSG00000077420	14.95	23.41	2.52	7.48	29.75	7.58	18.35	25.77	22.46	16.3	21.18	20.76	10.22	4.98	10.88	17.23	5.6	3.92	19.25	24.72	18.84	2.83	3.3	26.93	26.8	23.97	34.38	17.92	5.94	13.52	35.01	23.07	21.75	3.5	18.47	23.6	4.07	0.62	5.87	1.28	7.04	8.15	4.86	9.9	51.81	10.89	8.83	4.74
LRCH4	ENSG00000077454	33.24	37.01	36.95	27.38	58.91	20.37	65.86	34.86	87	73.58	50.07	41.58	32.27	16.87	18.23	54.97	14.5	28.54	41	60.93	54.01	13.81	11.67	68.33	57.29	47.89	22.29	26.9	17.13	47.61	25.17	32.76	22.25	19.82	26.49	39.05	19.23	32.28	57.84	25.68	26.43	24.43	22.71	25.3	61.78	52.64	47.25	15.1
FAM76B	ENSG00000077458	18.98	8.43	30.4	11.75	19.79	6.71	34.56	8.07	21.96	19.46	21.68	4.64	4.41	9.15	9.37	20.18	6.01	12.41	18.26	25.53	23.33	10.25	11.32	11.06	8.44	1.61	6.54	3.52	7.52	14.62	4.68	9.14	5.28	6.24	7.02	7.95	5.33	12.29	16.11	14.75	5.2	6.32	7.95	9.11	9.42	5.11	10.47	4.9
SIRT6	ENSG00000077463	19.34	17.75	17.27	15.07	29.2	29.58	23.74	19.37	34.88	38.42	37.06	25.23	20.96	21.17	33.68	36.91	22.2	27.26	19.66	45.56	26.92	9.05	13.9	48.8	23.77	30.82	14	15.98	11.45	21.47	13.4	24.61	17.6	16.63	24.56	21.23	26.71	32.79	15.06	19.55	27.77	13.86	16.58	16.49	25.08	30.9	27.68	31.63
TYR	ENSG00000077498	0.04	0.04	0.03	0.03	0.02	0	0	0	0.25	0	0.05	0	0	0	0	0.02	0	0	0.02	0	0	0	0	0	0	0	0	0	0	0	0	0	0	0	0	0	0	0.31	0.22	0.02	0.23	0	0	0.02	0.22	0	0	0
POLD3	ENSG00000077514	9.2	11.82	13.6	9.16	11.66	10.42	35.95	7.21	13.96	24.21	16.37	7.54	8.64	6.41	6.34	34.13	8.42	21.48	12.54	11.56	12.08	14.57	8.41	6.82	7.58	1.45	5.71	4.98	7.79	22.05	7.16	7.66	7.11	11.43	7.37	10.96	14.37	7.66	6.85	15.73	7.21	8.59	7.7	6.91	13.14	11.61	13.12	7.34
ACTN2	ENSG00000077522	52.36	1.41	15.43	590.07	35.75	2.15	3.79	5.68	5.67	2.65	9.4	1.02	1.09	1.13	3.97	6.45	1.55	3.43	1.28	1.86	7.52	30.99	0.29	0.15	0.05	57.2	0.03	0.65	290.33	2.23	206.77	7.27	0.09	0.32	1.33	0.44	2.66	7.48	6.02	1.3	0.12	54.59	2.71	5.73	9.94	1.47	21.14	0.91
CAPZB	ENSG00000077549	248.77	251.97	182.62	213.34	326.43	277.63	225.69	314.47	357.8	326.05	274.26	426.24	368.19	187.98	282.64	438.53	526.26	196.81	278.06	268	454.71	214.83	162.06	425.64	244.63	296.99	173.92	290.94	240.48	300.03	254.63	293.81	212.76	266.52	263.45	302.46	348.2	277.36	220.75	275.01	184.22	210.83	440.77	310.02	409.68	382.33	261.31	194.02
GPR137B	ENSG00000077585	22.52	22.16	4.42	16.12	81.44	22.07	16.07	57.41	30.38	20.35	54.74	15.28	22.49	17.11	27.87	40.45	36.72	12.31	42.1	25.25	29.43	13.61	28.21	19.34	18.1	33.32	20.08	25.53	13.6	20.51	43.43	23.47	17.12	15.45	30.01	22.97	4	7.57	32.48	3.74	9.96	12.59	23.54	47.03	61.91	22.59	46.24	14.1
NAALAD2	ENSG00000077616	1.73	0.54	0.52	1.13	1.01	0.39	8.18	0.2	0.64	2.21	0.55	0.32	2	3.32	0.5	0.88	1.4	0.25	1.56	2.58	1.16	0.49	0.06	0.25	0.4	0.07	2.38	0.14	1.71	0.43	2.78	1.58	2.76	0.16	1.76	0.13	2.31	3.54	0.78	7.35	0.32	0.44	1.74	1.21	0.72	0.31	0.09	1.25
JADE1	ENSG00000077684	10.37	11.76	8.46	10.56	7.52	4.61	7.68	7.97	6.17	6.98	9.02	5.34	6.88	5.38	4.24	7.92	6.19	33.95	6.17	11.69	9.79	1.72	10.65	6.23	7.41	3.56	13.1	6.75	8.95	9.7	12.83	5.85	8.28	11.38	4.94	5.03	12.35	8.78	5.56	25.15	6.04	15.18	15.24	5.97	6.62	5.47	5.69	5.66
SLC25A43	ENSG00000077713	15.44	13.82	21.73	10.98	21.02	17.41	14.97	14.62	12.05	14.31	24.18	11.01	10.1	9.89	15.7	15.55	6.01	6.03	16.47	15.16	11.91	13.97	19.04	6.83	7.84	3.44	13.25	8.78	13.59	12.61	12.69	18.48	13.14	20.04	7.55	14.63	9.23	12.03	9.57	5.18	20.88	25.78	7.32	12.76	15.99	12.09	13.1	6.26
UBE2A	ENSG00000077721	60.17	62.83	68.66	45.26	62.06	72.04	109.56	52.61	62.64	71.16	98.39	68.26	75.77	46.37	61.33	89.42	40.66	62.58	54.58	87.07	74.82	87.09	71.92	42.47	43.65	27.64	49.28	45.82	56.65	65.67	52.96	54.16	56.14	71.26	44.37	60.3	93.26	46.57	54.21	36.7	112.61	78.46	41.54	67.5	60.02	82.23	64.76	55.91
FGFR1	ENSG00000077782	89.79	70.7	182.72	43.23	780.08	112.51	169.29	889.97	191.15	154.92	196.61	69.95	261.52	181.95	358.38	210.91	60.35	83.58	101.29	153.02	226.51	75.82	462.33	148.41	61.09	329.14	97.63	70.45	56.7	222.14	87.54	266.79	88.55	126.26	128.44	73.31	261.05	79.87	235.17	253.52	91.52	181.1	172.18	111.63	140.64	46.21	326.35	24.97
FKBP6	ENSG00000077800	0	0	0.04	0.05	0.08	0	0.11	0	0	0	0	0.04	0	0	0	0	0.06	0	0.04	0.15	0.14	0	0.05	0	0	0	0	0	0.05	0	0	0.12	0	0	0	0	0	0.09	0.18	0.2	0	0	0.38	0	0	0	0	0
GTF2I	ENSG00000077809	124.88	99.14	379.94	135.15	94.64	85.88	218.89	105.86	156.74	120.87	90.46	77.63	94.74	60.15	127.14	136.09	51.49	254.16	126.51	133.69	140.86	30.21	107.07	74.48	75.48	38.16	99.52	48.01	93.18	175.72	79.53	128.06	67.52	68.33	100.32	53.73	129	184.3	192.72	343.63	47.46	60.59	113.86	77.61	72.5	155.08	151.02	97.13
SMC1B	ENSG00000077935	0.04	0.16	0.95	0.07	1.09	0.44	2.35	0.04	0	0.02	1.73	0.03	0.54	0.14	0.07	0.06	0.06	0.07	0.08	0.65	1.35	0.15	1.61	0	0.06	0.02	0.07	0.03	0.05	0.17	0	0.02	0.02	0.03	1.8	0	0.18	2.05	0.03	1.18	0.02	0.01	1.02	0.62	0.03	0.31	0.11	1.3
FBLN1	ENSG00000077942	248.09	101.65	212.59	134.94	187.35	189.41	46.2	345.2	86.43	31.59	28.76	342.86	240.73	13.12	957.13	147.25	352.61	638.16	669.1	59.54	78.46	310.81	79.15	387.41	103.33	463.5	326.68	34.06	221.79	335.81	550.36	510.25	258.41	30.57	221.82	96.06	233.12	101.08	35.94	37.09	15.24	209.51	30.33	42.26	130.33	297.95	47	43.76
ITGA8	ENSG00000077943	8.94	7.35	1.46	2.37	1.64	1.18	0.52	1.84	1.33	0.42	5.33	21.26	4.88	2.23	0.38	6.96	13.76	0.79	1.35	0.42	3.26	4.25	0.57	0.08	0.85	0.12	2.47	3.15	8.42	0.71	0.93	0.59	4.81	4.57	0.45	1.89	0.55	1.07	0.09	0.4	1.59	2.44	0.92	3.44	0.12	0.77	0.47	1.3
CST7	ENSG00000077984	8.22	7.79	1.95	8.13	6.9	12.08	12.98	78.39	8.67	10.91	9.73	49.9	5.32	4.97	3.79	26	5.96	5.2	19.92	15.1	11.62	1.98	25.15	74.07	28.32	21.4	12	15.51	5.29	6.17	33.78	8.83	9.4	13.91	28.56	8.13	8.49	39.74	12.16	11.04	11.51	13.09	1.55	2.05	8.08	7.87	2.18	0.63
MAP2	ENSG00000078018	3.81	9.67	5.79	1.81	1.35	0.8	14.22	2.35	4.34	1.6	1.64	1.66	2.56	1.85	2.79	1.84	5.81	90.89	1.79	2.41	6	1.28	1.41	0.99	1.82	1.84	2.69	4.4	2.91	2.61	1.41	1.19	6.44	1.25	4.51	1.2	5.12	45.5	1.89	24.49	4.9	0.89	3	5.89	1.35	11.31	3.62	3.78
PIAS2	ENSG00000078043	8.72	5.65	13.97	9.09	6.91	5.6	10.69	3.9	7.65	7.14	7.06	4.82	6.14	8.43	7.81	6.75	19.05	14.76	8.85	11.12	8.38	4.47	24.46	2.95	5.15	1.41	9.38	5.89	9.83	15.65	6	5.62	5.23	6.85	12.91	8.19	6.11	15.14	6.64	4.97	2.84	6.17	13.44	9.13	5.15	7.24	5.67	7.98
AMPH	ENSG00000078053	12.34	0.3	0.93	3.96	19.38	5.2	10.01	1.16	12.2	4.8	9.05	17.66	7.67	0.68	1.19	34.24	26.72	14.69	5.18	0.36	7.81	20.88	4.37	16.78	1.49	1.62	3.54	0.97	11.52	8.06	9.13	2.78	25.61	7.14	10.21	4.44	11.64	1.49	1.41	8.8	0.66	1.36	3.16	3.24	7.37	17.87	0.13	2.44
ARAF	ENSG00000078061	34.44	46.47	34.94	35.8	42.54	82.39	48.34	37.63	53.95	65.99	49.49	53.98	67.39	44.54	40.32	55.75	88.54	35.6	35.36	57.47	45.61	48.1	49.51	73.76	45.82	59.07	32.29	28.99	37.32	62.32	38.72	34.51	33.04	33.71	60.17	30.86	41.73	23.48	52.62	48.16	51.94	50.9	32.42	54.77	55.75	61.12	38.35	43.88
MCCC1	ENSG00000078070	15.41	18.19	21.33	11.65	12.46	16.93	22.32	9.64	13.86	20.7	13.25	10.52	6.38	9.08	13.02	13.87	18.71	10.92	12.29	14.85	16.35	9.66	20.08	8.93	9.53	3.08	20.5	18.77	18.97	12.77	9.8	19.58	13.62	8.73	14.3	5.81	9.18	8.7	14.09	15.46	5.64	10.17	6.89	8.45	10.1	12.95	12.87	14.88
LAMP3	ENSG00000078081	1.11	187.92	0.91	1.41	2.07	3.03	3.89	6.78	2.52	2.03	2.03	1.98	0.83	1.3	0.53	9.81	0.79	1.82	3.57	2.68	4.65	0.53	0.54	8.48	10.58	1.43	0.1	0.52	0.41	1.86	2.85	0.73	3.18	0.95	2.14	1.25	0.3	0.67	0.68	1.77	2.4	2.66	0.23	0.93	0.47	1.4	0.92	0.34
FAP	ENSG00000078098	142.4	11.62	26.29	71.51	124.74	88.15	38.8	79.44	93.51	98.9	175.92	79.3	78.46	11.28	68.77	140.57	135.44	38.07	168.99	141.89	58.27	329.47	13.91	27.2	80.98	8.33	45.44	115.28	106.8	54.93	57.35	84.67	32.59	162.74	38.95	77.07	46.22	19.01	32.11	9.77	163.64	98.45	25.2	35.9	93.82	26.75	11.53	17.88
[truncated: 18,792 more rows]
[truncated: 2 more columns]
