# Supplementary material for: Methionine intervention induces PD-L1 expression to enhance the immune checkpoint therapy response in MTAP-deleted osteosarcoma
Source: Cell Rep Med. 2025 Feb 20;6(3):101977. doi: 10.1016/j.xcrm.2025.101977 (PMC11970323; doi:10.1016/j.xcrm.2025.101977)
Supplement: Table S6. Proportions of each cell subpopulation in SGH-OS patients after deconvolution, related to Figure 4 [file mmc7.xlsx]

## Sheet: Supplementary Table 6
Name	Group	MTAP TPM	Lym_06	Lym_10	Mye_09	Mye_02	Lym_07	Lym_08	Lym_03	Mye_05	Mye_01	Lym_01	MSC_08	Mye_16	Mye_04	Mye_15	Lym_09	Mye_06	MSC_01	MSC_03	Mye_11	Epi	Mye_07	Lym_12	Lym_13	Lym_05	Mye_18	Mye_03	Lym_04	MSC_04	Mye_08	MSC_02	Mye_10	Lym_11	Mye_17	Mye_12	Lym_02	Mye_13	Endo	MSC_06	Mye_14	MSC_07	MSC_05	P-value	Correlation	RMSE
SA28	DEL_1	11.46	0	0.00104418	0.00314766	0	0.0067224	0.000334255	0	0	0.000160506	0	0.189539	0.00326271	0.0457024	0.00846388	0	0.0609266	0.144006	0	0	0.00554924	0	0.000111776	0.000641807	0.00210652	0.000577752	0	0	0	0.000390624	0.47051	0.00598048	0	0	0.0172019	0.000338373	0.0117979	0.00283004	0	0.00455925	0.00208019	0.012015	0.004	0.559626	0.829188
SA37	DEL_2	14.21	0.00413113	0.0032695	0.00405348	0.00357148	0.00891611	0	0	0	9.50251e-05	0.00111488	0.102689	0.00232185	0.011219	0.00930702	0	0.100462	0.0945199	0.0222983	0	0.0621974	0	0.00329886	0	0	0	0.00197451	0.00112072	0	0.00244025	0.389222	0	0	0	0.00876463	0.00167355	0	0	0.00760595	0.0115635	0.126822	0.0153477	0.003	0.577442	0.817997
SA44	DEL_3	5.57	0.00923765	0.00700745	0.0133402	0.00518094	0.0136593	0	0	0	0.00219467	0.0265573	0.030038	0.00224578	0.108609	0.0191406	0	0.115391	0	0	0	0	0	0.00383462	0	0	0.00162995	0	0	0	0.0117256	0.335443	0	0	0	0.186081	0	0	0	0	0.022898	0.0197553	0.0660296	0.007	0.392042	0.976493
SA45	DEL_4	12.74	0.000293358	0.00361008	0.00312	0.00647875	0.0143685	0	0	0	0	0.00632865	0.259659	0.00269524	0	0	0	0.0742093	0	0.0894916	0	0.0315004	0	0.00453532	0.00302455	0	0	0.00911196	0.0113205	0	0.0135434	0.376789	0.00525071	0	0	0.0147362	0	0	0	0	0.00877608	0.0156027	0.0455542	0.006	0.416803	0.908167
SA51	DEL_5	2.32	0.0113878	0.00923643	0.0136424	0	0.0192383	0	0	0	0.0078328	0.0205798	0.0503468	0.0064995	0.0311242	0.00819128	0	0.11244	0	0	0	0.0329925	0	0.00642332	0	0	0.0159134	0	0	0	0.046868	0.102802	0.0260882	0	0	0.000505223	0.0280237	0.120863	0	0.0010259	0.00342656	0.179738	0.14481	0.001	0.734008	0.689218
SA78	DEL_6	9	0.00534266	0.00711245	0.0105469	0.00736464	0.00254623	0	0	0	0	0.0240012	0.119868	0.00490548	0.0129985	0.0130997	0	0.0681338	0	0.0484028	0	0.00870756	0	0.0202449	0	0	0.000398329	0	0	0	0.0119955	0.405905	0	0	0	0.207231	0	0	0.00795937	0	0.00500277	0	0.00823379	0.004	0.550821	0.83457
SA90	DEL_7	9.01	0.0060384	0.00220645	0	0.00846277	0.00427403	0	0	0.0331751	0	0.0146393	0.0145328	0.00401357	0	0.00611847	0	0.0496542	0.17625	0	0	0	0.0228368	0	0.00248444	0	0	0	0	0	0.005924	0.313446	0.0270637	0.0034378	0	0.144671	0	0.0252136	0.0157191	0	0	0	0.119839	0.004	0.524172	0.850302
12101701	DEL_8	6.34	0.0046561	0	0.0153929	0	0	0	0	0	0	0.0188292	0	0.0148761	0.0824424	0	0.0280452	0.310301	0.130671	0	0	0	0	0.0130409	0.0167119	0.00687939	0	0.0134783	0	0	0.0489227	0.0369757	0.0628703	0.00835193	0	0.065156	0.0114867	0	0	0	0.0116614	0.0364871	0.0627635	0	0.947839	0.426122
14040801	DEL_9	15.25	0.0179303	0.013311	0.0257754	0	0.00671402	0	0	0	0.00305979	0.00911332	0.121097	0.00934515	0.0463263	0.0295047	0	0.128642	0.268276	0	0	0.0102148	0	0.00800443	0.00354219	0	0.0014392	0	0	0	0	0	0	0.005863	0	0.0525007	0.0101557	0.0394915	0.000399189	0.0129056	0.00798118	0.152928	0.0154799	0.003	0.604539	0.795946
15021502	DEL_10	6.88	0.0135676	0.00470797	0.00994665	0	0.00405353	0	0	0.0129515	0.00535534	0.0298927	0.33304	0.00377308	0	0.0399162	0	0.0675938	0.137723	0.00760751	0	0.0172397	0	0.00233109	0.000314087	0	0.000958329	0	0	0	0.00828087	0.129685	0	0	0	0.0979254	0	0.0140918	0.00628111	0	0	0.0244677	0.028296	0.004	0.52016	0.856175
16032101	DEL_11	6.04	1.1171e-05	0	0.00182591	0	0	0.000817506	0	0.0189969	0.00229094	0.0140569	0.0251872	0.00120813	0	0	0.00291202	0.00646251	0.0892057	0	0	0	0	0	0.00106997	0.00306381	0	0	0	0	0	0.59211	0.00897406	0.00132884	0	0.0996147	0	0.0158832	0.00193038	0	0	0	0.11305	0	0.814915	0.694275
20181114_01T	DEL_12	13.14	0.00557917	0.00713849	0.00394038	0.0025636	0.00726842	0	0	0	0.00152587	0.0159616	0.130663	0.0002701	0.00185144	0.00177419	0	0.113938	0.347356	0	0	0	0	0	0.00845644	0	0	0	0	0	0	0	0.0200626	0	0	0.077756	0	0.0182451	0	0	0	0.148464	0.0871863	0.002	0.663183	0.759823
20190111_02T	DEL_13	12.33	0.00428646	0.000945013	0.00326814	0	0.00222856	0	0	0	0	0.0208505	0.0093205	0.00755524	0	0.00523545	0.00377461	0.118179	0.325589	0.0340694	0	0	0	0	0.0037964	0.00593114	0.000749579	0	0	0	0.0835508	0	0.0681851	0.00554991	0	0.0250859	0	0.0245505	0	0	0	0.000806308	0.246492	0	0.838284	0.573532
SA1	WT_1	9.11	0	0.000533838	0	0.00367136	0.0106845	0.00757783	0	0	0.00254021	0	0.0512491	0	0.132574	0.0195942	0	0.0311061	0.0867572	0	0.198252	0.0118539	0.0852135	0.00570063	0	0.0289795	0.00117315	0	0.0104978	0.0126726	0	0	0	0	0.0101967	0	0	0	0.0390214	0.0376723	0.0196205	0.192858	0	0	0.960916	0.280651
SA21	WT_2	34.19	0.000599402	0.000754649	0.00702041	0.000799869	0.000686549	0	0	0.0325229	0.00412159	0.00350083	0.134813	0.00112457	0	0.0120077	0	0.0029605	0.15368	0.0766898	0.0883687	0	0	0.00325176	0.000842855	0.000119554	0.000358762	0	0	0	0	0.311957	0	0	0	0	0.000949081	0.0463964	0	0.0168096	0	0.0444572	0.0552066	0.004	0.515061	0.859241
SA29	WT_3	8.01	0.00995979	0.0154788	0.00931771	0	0.0071294	0	0	0	0.00105485	0	0.00164968	0.0155714	0.00114663	0.0682866	0	0.158197	0.210029	0	0.0241931	0.0371849	0	0.0227821	0	0	0.00229859	0	0.0304882	0	0	0.00384863	0.0382121	0.00123258	0	0	0.0666821	0.0492258	0.0109884	0.0272016	0	0.16553	0.0223114	0.001	0.689824	0.724459
SA32	WT_4	9.67	0	0	0	0.00941954	0.00947893	0.00628041	0	0	0.00346182	0.0346406	0.0673556	0.00733294	0.0311135	0.000275768	0	0.188386	0.246653	0	0.0814754	0	0.0517542	0.0049638	0.00509003	0.0218583	0.00379234	0	0	0	0.00413142	0	0	0.00590232	0	0.146077	0	0	0	0	0	0.0633329	0.00722443	0	0.946027	0.327027
SA33	WT_5	26.63	0.011707	0.00271881	0.0110317	0	0.013331	0	0	0	0.0160939	0.00882054	0.129754	0.00402044	0	0.00673678	0	0.0868957	0.210702	0	0.0778578	0.022534	0	0.0011187	0.00255485	0	0.00177841	0	0.00760914	0	0.0849424	0	0	0.00397339	0	0.0482207	0.0164244	0.0571215	0	0	0	0.13585	0.038203	0.001	0.748472	0.669765
SA35	WT_6	19.54	0.0448077	0.00335882	0.00810257	0.00788163	0	0	0	0.0691703	0.0126634	0	0.0832076	0.00456736	0	0.0719287	0	0.0293498	0.038505	0.15543	0	0.0316602	0.0808973	0.0120383	0.00011961	0	0	0	0.0131409	0	0.0362484	0.0218546	0	0.00487029	0	0	0.0132879	0.0898844	0.0188247	0	0	0.0288739	0.119327	0.003	0.57488	0.819051
SA36	WT_7	15.93	0.0331811	0	0.00366643	0.0129716	0	0.0117017	0	0.0467437	0	0.0320188	0	0.00356233	0.0102503	0.00786056	8.41614e-05	0.0710267	0.243041	0	0	0	0.0160168	0	0.00180253	0	0.000539747	0	0	0	0.000933204	0.0260781	0.0938721	0	0	0.125706	0.00931677	0.0463475	0	0	0	0.0237935	0.179485	0	0.760748	0.670675
SA38	WT_8	13.26	0.00178136	0.000530757	0	0.0188599	0.00587151	0	0	0.0399997	0.00315522	0.0110585	0.0234159	0.00466966	0	0	0.00186372	0.0492164	0.325724	0	0	0	0.0908743	0	0.00540008	0.00528209	0.000219063	0	0	0	0	0	0.0439484	0.00416264	0	0.0241628	0.00255796	0.0597707	0	0	0	0.192371	0.0851038	0	0.848388	0.563256
SA39	WT_9	17.27	0.0338398	0	0.0124231	0	0	0.0117085	0	0	0	0	0	0.0205216	0.0520102	0.0716198	0	0.103372	0.0733016	0.0206539	0	0	0	0	0.014838	0	0	0	0.00646098	0	0.0116014	0.343541	0.0415898	0.0183152	0	0.020517	0.00781009	0.0312768	0.0242613	0	0.00629474	0.00122887	0.0728149	0	0.760004	0.668315
SA41	WT_10	24.78	0.00291125	0	0	0	0	0.0112885	0	0	0.0041896	0.0139334	0.0614895	0.00618889	0.159408	0	0.00374669	0.120591	0.219064	0	0.204473	0.0115623	0	0	0.00728022	0.00136803	0	0	0	0	0.0219731	0.10991	0	0.00537972	0	0	0.00161437	0	0.00233071	0	0.00408495	0.0152905	0.0119226	0	0.958828	0.28862
SA42	WT_11	11.53	0.0436491	0.000142082	0.027838	0.0176807	0.0148755	0.00746524	0	0.0611796	0	0.0288058	0	0.00676136	0.0220607	0.010296	0	0.0630089	0.238569	0	0	0.0115265	0	0.00537784	0	0	0.00312208	0	0.00196869	0	0.0247812	0	0.109998	0.00110799	0	0.0121397	0.020666	0.0815254	0	0	0	0.1185	0.0669546	0.003	0.601423	0.798034
SA43	WT_12	11.99	0.0435266	0.0120628	0	0.00945984	0	0	0	0	0.0062007	0	0.0452865	0.0093843	0	0.0695289	0	0.128354	0.13736	0	0	0.0323474	0.00150219	0.0144695	0.00277	0	0	0	0.0278636	0	0.00296821	0.276097	0	0.00712577	0	0.0392943	0.00307283	0.0273366	0.0363447	0	0	0	0.0676447	0.005	0.456901	0.891055
SA52	WT_13	20.14	0	0.00113191	0.000792717	0.0055835	0.00684454	0.00165769	0	0.0136241	0	0.0146412	0	0.00209218	0	0.00507627	0	0.0333251	0	0	0	0	0.00400329	0.0212105	0	0.00260866	0.00118896	0	0	0	0.00226573	0.666037	0.0313956	0.000927874	0	0.0665853	0	0.00628693	0.00366504	0	0	0	0.109056	0.003	0.584478	0.819628
SA56	WT_14	9.29	0.00819222	0.00154327	0.00648597	0.00123725	0.00278187	0	0	0	0.00010171	0.0144831	0.0331565	0.00186006	0.0116785	0	0	0.0380895	0.40833	0	0.0345285	0	0	0	0.00233573	0	0.00138092	0	0	0	0	0.173685	0.02108	0.00194353	0	0.0980168	0.00468672	0.0224882	0	0	0	0.031972	0.0799427	0.004	0.495903	0.867343
SA61	WT_15	30.65	0.0076274	0.00815632	0.0145734	0.00226902	0.0217518	0	0	0	0.0100886	0	0.0213196	0	0	0.0248989	0	0.161261	0.28841	0.026107	0.0026401	0.00999538	0	0	0.00759358	0.00245092	0.00051989	0	0.0176965	0	0.0392833	0	0.087741	0.00188792	0	0.0399109	0.012616	0.0578501	0	0	0	0.105971	0.0273807	0	0.78014	0.626885
SA62	WT_16	21.29	0.0151068	0.00325443	0.00533357	0	0.00457425	0	0	0	0.00871583	0	0.140654	0.00513429	0.0236086	0.00784603	0	0.11482	0.175099	0.0650522	0.0245265	0.00167393	0	1.19384e-05	0.00519376	0	0.000695464	0	0	0	0	0	0	0.000711575	0	0.0336589	0.00879718	0.046132	0.0725528	0.0384477	0	0.0706692	0.12773	0	0.833975	0.619216
SA74	WT_17	13.69	0.00490419	0.00270972	0	0.00604392	0.0115151	0	0	0	0	0	0.356678	0.00240969	0	0.000174931	0	0.072979	0.260681	0	0	0.00753133	0.0195061	0.013824	0	0	0.00113915	0	0	0	0.0373111	0.033192	0.0414814	0	0	0.0189925	0.0135365	0.0385012	0.0221528	0.0347359	0	0	0	0.003	0.602873	0.79942
SA84	WT_18	12.78	0.00163515	0	0	0.00481817	0	0.0312353	0	0	0.00205106	0	0.0364714	0.0090819	0.103562	0.0148026	0	0.138799	0.242475	0	0.17011	0.00232776	0	0.0198593	0.013524	0	0.00499292	0	0.0158647	0.0127136	0.00523987	0	0	0.0112365	0	0	0.0174292	0	0	0.0724808	1.34951e-05	0.0692764	0	0	0.934278	0.360002
SA87	WT_19	18.45	0.0412991	0.00809226	0	0.013568	0.00474629	0	0	0.020428	0	0.0222674	0	0.0172903	0	0.0455673	0	0.141687	0.173976	0	0	0.00329237	0.00449278	0.000592136	0.00698572	0	0	0	0	0	0.0383031	0.0903044	0.059335	0.00600721	0	0.0192273	0.0285719	0.054113	0	0	0.00251035	0.110694	0.0866486	0.006	0.411194	0.946189
SA88	WT_20	12.62	0.00506931	0.0030185	0.0086576	0.00309063	0.0203144	0	0	0	0	0.0250791	0	0.00616197	0.00611184	0.0105603	0	0.0798425	0.182611	0	0.0545027	0	0	0	0.00362487	0.0175079	0.0013431	0	0	0	0.0535197	0.145328	0.0757487	0.0029554	0	0.0404533	0	0.0540722	0	0	0	0.031128	0.169299	0.002	0.613317	0.788629
SA92	WT_21	23.61	0.00680199	0.009663	0.00828306	0.00215473	0.0206384	0	0	0	0.00148597	0	0.105762	0.00603826	0	0.024638	0	0.113575	0.41245	0	0	0.0196671	0	0.00773978	0	0	9.08582e-05	0	0.0401701	0	0	0	0	0	0	0	0.0240078	0.0369969	0	0	0	0.0938061	0.0660313	0.009	0.358312	0.943622
12060101	WT_22	12.88	0.013493	0.00930676	0.00646234	0	0.000373767	0	0	0	0.0289477	0.0171899	0.0307031	0.021669	0.0104647	0	0	0.183125	0.132984	0	0	0.0164016	0	0.0267121	0.00307621	0	0.00116754	0.00578398	0.00844158	0.0171944	0.00792804	0.200619	0.0129645	0	0	0.0285271	0	0	0	0	0.018541	0.109336	0.0885883	0.008	0.378148	0.97464
12071101	WT_23	16.84	0.0129006	0.0022754	0.0111339	0	0	0	0	0	0.00486427	0.0224768	0.0853207	0.00733343	0.080187	0.0299879	0	0.141117	0.249993	0.0945565	0.00629341	0.0141526	0	0.00524754	0.00772552	0.0102237	0.00280952	0	0	0	0	0	0	0.00208399	0	0.00235611	0.00347526	0.0247157	0.0160546	0	0	0.0227488	0.139967	0.003	0.584724	0.814775
12102401	WT_24	22.97	0	0	0.000355572	0.00202949	0	0.00623009	0	0	0.0391378	0.0329309	0.0877684	0.0274915	0.0829267	0	0.021499	0.189788	0.118287	0.000393375	0.0675745	0	0	0.0125021	0.0197011	0.0361593	0	0.0422835	0	0	0.00368839	0	0	0.0105436	0	0	0	0.0637341	0	0	0.0116685	0.123307	0	0	0.930851	0.3665
13012201	WT_25	5.04	0.0132547	0.00752425	0	0	0.0076005	0	0	0.0205342	0.00885837	0.0158131	0.0137258	0.00790321	0.0166765	0.0429101	0	0.17078	0	0.0348941	0	0	0.00255085	0	0	0	0.00458742	0	0	0.00341395	0	0	0	0	0	0.0226672	0	0	0.134507	0.135728	0.0847982	0.241595	0.0096777	0	0.800147	0.611516
13051301	WT_26	7.64	0.022365	0	0.0578496	0	0	0.0233539	0	0.0825078	0.0103576	0	0	0.013091	0.0668303	0.0599717	0	0.190127	0.0501648	0	0	0.0291081	0	0.0263595	0.0165669	0	0.0133483	0	0.017558	0.00195628	0	0	0.0207041	0.00898581	0	0.00297601	0.0458123	0	0.00307909	0.0891756	0.00502989	0.110893	0.0318278	0	0.866647	0.511063
13060301	WT_27	7.97	0.00343185	0.00269739	0	0.0219383	0.00693121	0	0	0.023174	0	0.017062	0	0.00217441	0	0.00620911	0	0.0235687	0.292223	0	0	0	0.128728	0.00126519	0	0.00407363	0.0037255	0	0	0	0	0.0672533	0.0937814	0.00112637	0	0.0587619	0.00464684	0.0676394	0	0.0297633	0	0.0398193	0.100006	0.003	0.58005	0.825186
13060901	WT_28	9.05	0.0360402	0.00934018	0.0277015	0	0.00113088	0	0	0	0	0.00845924	0	0.014387	0.0741626	0.0475331	0	0.0426568	0.378769	0	0	0.0400169	0	0.0243921	0.0107786	0	0	0	0.00862341	0	0.0304576	0	0.0227485	0.000811767	0	0.00924484	0.00574638	0.0119843	0	0	0.00306157	0.100343	0.0916108	0.003	0.589586	0.808007
14041601	WT_29	5.92	0.021173	0.0112865	0.0076206	0.000362953	0.0145181	0	0	0.0475914	0	0	0	0.0112148	0	0.0342786	0	0.189972	0.192378	0	0	0.0448876	0	0	0	0	0.00507727	0	0.0101003	0	0.0626161	0.0568093	0.0643759	0.0136802	0	0.0217896	0.0129019	0.0642267	0	0.0112827	0.0120435	0.0448298	0.0449832	0.001	0.734107	0.689571
14071601	WT_30	2.31	0.0198683	0.0093511	0.0092215	0.0105596	0.0160933	0	0	0.0361334	0.00121342	0.0127092	0.029586	0.0113694	0	0	0	0.143564	0.179059	0	0	0.0090331	0	0	0	0	0.0016953	0	0.00609851	0	0.00246927	0.120844	0.00104419	0.00331095	0	0.218251	0.016581	0	0	0.0152362	0.10964	0.0170681	0	0.002	0.61173	0.792815
15101001	WT_31	7.02	0.0400947	0.00666855	0.023234	0	0	0	0	0	0.0202302	0	0.055579	0.007079	0.10007	0.0849321	0	0.198988	0.0884048	0.00824039	0.00048977	0.0964287	0	0.0498973	0.0113823	0	0.00989876	0	0.0236684	0	0.0185905	0	0	0.0150044	0	0.00204566	0.0129432	0.00020698	0.0148334	0.0213776	0.0198264	0.051927	0.0179587	0	0.766934	0.652492
16012601	WT_32	10.52	0	0.00756086	0.0199166	0	0.0154774	0.00507303	0	0	0	0	0.0257818	0.0109544	0.0677163	0.0201246	0	0.216819	0.147538	0	0.0481368	0.0461602	0	0.0162929	0.00428785	0.00969414	0	0.00933185	0.0187553	0	0	0	0.00991335	0.00164278	0	0	0	0.0130125	0.0515094	0.0236279	0.00666685	0.204007	0	0	0.78758	0.628268
20181016_02T	WT_33	21.46	0.0198014	0.00731934	0.0224205	0	0.00322025	0	0	0.0561143	0	0.0282495	0	0.00592448	0	0.0142471	0	0.128185	0.00364515	0.0648748	0	0.0156732	0	0	0.00450872	0	0	0	0	0	0.0265568	0.276618	0.111766	0.000744394	0	0.00686695	0.00113302	0.0397725	0.00695775	0	0	0.0303814	0.125019	0.002	0.635248	0.775002
20181213_02T	WT_34	6.13	0.00357109	0.00470332	0.00787363	0	0.0190465	0	0	0	0.000992184	0.00613102	0	0	0	0.0376561	0	0.127994	0.126029	0	0	0.00275008	0	0.00117674	0	0.00867119	0.00421236	0	0	0.00432149	0	0	0.0792249	0	0	0.000917855	0.00153549	0.018102	0.047611	0.0608534	0	0.413061	0.0235653	0.004	0.52302	0.85306
	p Value	MTAP TPM	Lym_06	Lym_10	Mye_09	Mye_02	Lym_07	Lym_08	Lym_03	Mye_05	Mye_01	Lym_01	MSC_08	Mye_16	Mye_04	Mye_15	Lym_09	Mye_06	MSC_01	MSC_03	Mye_11	Epi	Mye_07	Lym_12	Lym_13	Lym_05	Mye_18	Mye_03	Lym_04	MSC_04	Mye_08	MSC_02	Mye_10	Lym_11	Mye_17	Mye_12	Lym_02	Mye_13	Endo	MSC_06	Mye_14	MSC_07	MSC_05
		0.027	0.043	0.922	0.773	0.29	0.956	0.083	-	0.119	0.132	0.205	0.029	0.106	0.729	0.066	0.267	0.569	0.156	0.959	0.052	0.729	0.179	0.247	0.364	0.24	0.699	0.927	0.028	0.193	0.707	0.005	0.218	0.15	0.542	0.017	0.128	0.212	0.128	0.065	0.642	0.213	0.471
