# Supplementary material for: Methionine intervention induces PD-L1 expression to enhance the immune checkpoint therapy response in MTAP-deleted osteosarcoma
Source: Cell Rep Med. 2025 Feb 20;6(3):101977. doi: 10.1016/j.xcrm.2025.101977 (PMC11970323; doi:10.1016/j.xcrm.2025.101977)
Supplement: Table S7. SGH-OS patients corresponding to the tissue microarray in this study, related to Figure 4 [file mmc8.xlsx]

## Sheet: Matrix
		A	B	C	D	E
	1	A1	B1	C1	D1	E1
	2	A2	B2	C2	D2	E2
	3	A3	B3	C3	D3	E3
	4	A4	B4	C4	D4	E4
	5	A5	B5	C5	D5	E5
	6	A6	B6	C6	D6	E6
	7	A7	B7	C7	D7	E7
	8	A8	B8	C8	D8	E8
	9	A9	B9	C9	D9

## Sheet: Matrix information
TMA matrix name	Patient name according to Jiang et al. 2022	MTAP condition according to CNV in Jiang et al. 2022	bulk RNA-seq name according to Jiang et al. 2022
C3	SGH-OS-114	WT (wild type)	SA92
B3	SGH-OS-102	WT (wild type)	SA79
B2	SGH-OS-094	DEL (deletion)	SA78
A8	SGH-OS-043	WT (wild type)	SA62
A7	SGH-OS-042	WT (wild type)	SA61
B1	SGH-OS-039	DEL (deletion)	SA55
A6	SGH-OS-036	DEL (deletion)	SA51
A3	SGH-OS-033	DEL (deletion)	SA45
B7	SGH-OS-107	DEL (deletion)	SA44
A2	SGH-OS-031	WT (wild type)	SA42
A1	SGH-OS-030	WT (wild type)	SA41
E1	SGH-OS-075	DEL (deletion)	20181114_01T
D1	SGH-OS-074	WT (wild type)	20181026_01T
D9	SGH-OS-073	WT (wild type)	20181016_02T
C5	SGH-OS-099	DEL (deletion)	2016090501
E5	SGH-OS-091	DEL (deletion)	19082001
E4	SGH-OS-086	WT (wild type)	19050701
D7	SGH-OS-071	WT (wild type)	18090701
D6	SGH-OS-070	DEL (deletion)	18060701
D2	SGH-OS-067	DEL (deletion)	18050401
D4	SGH-OS-066	WT (wild type)	18041701
C7	SGH-OS-061	DEL (deletion)	17062701
C4	SGH-OS-057	WT (wild type)	16051701
C2	SGH-OS-056	WT (wild type)	16030802
C1	SGH-OS-106	WT (wild type)	16021702
B6	SGH-OS-055	DEL (deletion)	16011901
B5	SGH-OS-104	WT (wild type)	15111801
A9	SGH-OS-044	DEL (deletion)	15021502
A5	SGH-OS-035	WT (wild type)	14041601
A4	SGH-OS-034	DEL (deletion)	14040801
B4	-	-	-
B9	-	-	-
C6	-	-	-
C9	-	-	-
E8	-	-	-
B8	SGH-OS-097	DEL (deletion)	-
D8	SGH-OS-072	DEL (deletion)	-
D5	SGH-OS-068	DEL (deletion)	-
E3	SGH-OS-079	WT (wild type)	-
E2	SGH-OS-077	WT (wild type)	-
E7	SGH-OS-069	WT (wild type)	-
D3	SGH-OS-065	WT (wild type)	-
E6	SGH-OS-064	WT (wild type)	-
C8	SGH-OS-062	WT (wild type)	-
