# Supplementary material for: Methionine intervention induces PD-L1 expression to enhance the immune checkpoint therapy response in MTAP-deleted osteosarcoma
Source: Cell Rep Med. 2025 Feb 20;6(3):101977. doi: 10.1016/j.xcrm.2025.101977 (PMC11970323; doi:10.1016/j.xcrm.2025.101977)
Supplement: Table S8. Oligonucleotide information used in this study, related to key resources table [file mmc9.xlsx]

## Sheet: Sheet1
Name	Oligonucleotides
MTAP KD target 1	AGTTTACTCCTCACTACTATA
MTAP KD target 2	GCGGTGAAGATTGGAATAATT
MTAP KD target 3	GGACTTCGGTGCCATTCAAAG
Mtap KO gRNA1	TCTCACCTTCACCGCCGTGC
Mtap KO gRNA2	ATCACCCTACAAGCTGTGAA
Mtap KO genotyping forward	gggaggaagaggaggagccagagcc
Mtap KO genotyping reverse	aatgcagatgagttcaaaggctggg
Mtap_cDNA_F	GAGCTCGAGATGGCCTCGGGCTCCGCCTG
Mtap_cDNA_R	CTCGCGGCCGCTTAATGTCTTGGTGGTAAAACGGAA
Mtap_G668A_mut_F	ACTATGATTATTGGAAGGAGCATGA
Mtap_G668A_mut_R	TTCCAATAATCATAGTCGGTTGCCA
